# Supplementary material for: Exploiting the Multifunctionality of M2+/Imidazole–Etidronates for Proton Conductivity (Zn2+) and Electrocatalysis (Co2+, Ni2+) toward the HER, OER, and ORR
Source: ACS Appl Mater Interfaces. 2022 Feb 22;14(9):11273–87. doi: 10.1021/acsami.1c21876 (PMC8915163; doi:10.1021/acsami.1c21876)
Supplement: Supplementary file 2 — am1c21876_si_002.zip [file am1c21876_si_002.zip › ZnLIm-2.cif]

data_Kostas_B1
_publ_contact_author_name        'Konstantinos D. Demadis'
_publ_contact_author_address     
;Crystal Engineering, Growth & Design Lab 
Department of Chemistry University of Crete 
PO BOX 2208 GR-71003 Voutes Campus 
Heraklion, Crete 
GREECE
;
_publ_contact_author_email       demadis@uoc.gr
_publ_contact_author_phone       '+30 2810 545051'
_publ_contact_author_fax         '+30 2810 545001'
loop_
_publ_author_name
_publ_author_address
'Armakola, E.'
;Crystal Engineering, Growth & Design Lab 
Department of Chemistry University of Crete 
PO BOX 2208 GR-71003 Voutes Campus 
Heraklion, Crete 
GREECE
;
'GjiKa, M.'
;Crystal Engineering, Growth & Design Lab 
Department of Chemistry University of Crete 
PO BOX 2208 GR-71003 Voutes Campus 
Heraklion, Crete 
GREECE
;
'Visa, A.'
;Institute of Chemistry Timisoara of the Romanian Academy, 
3000223 Timisoara
Romania
;
"V\'ilchez-C\'ozar, A."
;Dpto Qu\'imica Inorg\'anica, Cristalograf\'ia y Mineralog\'ia
Facultad de Ciencias, Campus de Teatinos s/n
29071 M\'alaga
Spain
;
"Bazaga-Garc\'ia, M."
;Dpto Qu\'imica Inorg\'anica, Cristalograf\'ia y Mineralog\'ia
Facultad de Ciencias, Campus de Teatinos s/n
29071 M\'alaga
Spain
;
'Colodrero, R.M.P'
;Dpto Qu\'imica Inorg\'anica, Cristalograf\'ia y Mineralog\'ia
Facultad de Ciencias, Campus de Teatinos s/n
29071 M\'alaga
Spain
;
'Olivera-Pastor, P.'
;Dpto Qu\'imica Inorg\'anica, Cristalograf\'ia y Mineralog\'ia
Facultad de Ciencias, Campus de Teatinos s/n
29071 M\'alaga
Spain
;
'Choquesillo-Lazarte, D.'
;Laboratorios de Estudios Cristalogr\'aficos, IACT
CSIC-Universidad de Granada
18100 Granada
Spain
;
'Cabeza, A.'
;Dpto Qu\'imica Inorg\'anica, Cristalograf\'ia y Mineralog\'ia
Facultad de Ciencias, Campus de Teatinos s/n
29071 M\'alaga
Spain
;
'Demadis, K.D.'
;Crystal Engineering, Growth & Design Lab 
Department of Chemistry University of Crete
 PO BOX 2208 GR-71003 Voutes Campus 
Heraklion, Crete 
GREECE
;
_audit_creation_date             2014-06-30
_audit_creation_method           
;
Olex2 1.2
(compiled 2014.05.21 svn.r2940 for OlexSys, GUI svn.r4846)
;
_shelxl_version_number           2013-4
_publ_section_references         
;
Dolomanov, O.V., Bourhis, L.J., Gildea, R.J, Howard, J.A.K. & Puschmann, H.
 (2009), J. Appl. Cryst. 42, 339-341.

Sheldrick, G.M. (2008). Acta Cryst. A64, 112-122.
;
_chemical_name_common            ?
_chemical_name_systematic        
;
 ?
;
_chemical_formula_moiety         'C4 H14 O16 P4 Zn2, 2(C3 H5 N2)'
_chemical_formula_sum            'C10 H24 N4 O16 P4 Zn2'
_chemical_formula_weight         710.95
_chemical_absolute_configuration ad
_chemical_melting_point          ?
loop_
_atom_type_symbol
_atom_type_description
_atom_type_scat_dispersion_real
_atom_type_scat_dispersion_imag
_atom_type_scat_source
C C 0.0033 0.0016 'International Tables Vol C Tables 4.2.6.8 and 6.1.1.4'
H H 0.0000 0.0000 'International Tables Vol C Tables 4.2.6.8 and 6.1.1.4'
N N 0.0061 0.0033 'International Tables Vol C Tables 4.2.6.8 and 6.1.1.4'
O O 0.0106 0.0060 'International Tables Vol C Tables 4.2.6.8 and 6.1.1.4'
P P 0.1023 0.0942 'International Tables Vol C Tables 4.2.6.8 and 6.1.1.4'
Zn Zn 0.2839 1.4301 'International Tables Vol C Tables 4.2.6.8 and 6.1.1.4'

_shelx_space_group_comment       
;
The symmetry employed for this shelxl refinement is uniquely defined
by the following loop, which should always be used as a source of
symmetry information in preference to the above space-group names.
They are only intended as comments.
;
_space_group_crystal_system      monoclinic
_space_group_IT_number           4
_space_group_name_H-M_alt        P2(1)
_space_group_name_Hall           'P 2yb'
loop_
_space_group_symop_operation_xyz
'x, y, z'
'-x, y+1/2, -z'

_cell_length_a                   7.7179(2)
_cell_length_b                   14.7019(4)
_cell_length_c                   10.7808(3)
_cell_angle_alpha                90
_cell_angle_beta                 99.8470(10)
_cell_angle_gamma                90
_cell_volume                     1205.25(6)
_cell_formula_units_Z            2
_cell_measurement_reflns_used    9925
_cell_measurement_temperature    100(2)
_cell_measurement_theta_max      27.51
_cell_measurement_theta_min      2.37
_shelx_estimated_absorpt_T_max   0.835
_shelx_estimated_absorpt_T_min   0.800
_exptl_absorpt_coefficient_mu    2.338
_exptl_absorpt_correction_T_max  0.7456
_exptl_absorpt_correction_T_min  0.3967
_exptl_absorpt_correction_type   multi-scan
_exptl_absorpt_process_details   
;
SADABS-2012/1 (Bruker,2012) was used for absorption correction.
wR2(int) was 0.1373 before and 0.0663 after correction.
The Ratio of minimum to maximum transmission is 0.5321.
The \l/2 correction factor is 0.0000.
;
_exptl_crystal_colour            colourless
_exptl_crystal_colour_primary    colourless
_exptl_crystal_density_diffrn    1.959
_exptl_crystal_density_meas      ?
_exptl_crystal_density_method    ?
_exptl_crystal_description       prism
_exptl_crystal_F_000             720
_exptl_crystal_size_max          0.1
_exptl_crystal_size_mid          0.08
_exptl_crystal_size_min          0.08
_exptl_special_details           
;
 ?
;
_exptl_transmission_factor_max   ?
_exptl_transmission_factor_min   ?
_diffrn_reflns_av_R_equivalents  0.0233
_diffrn_reflns_av_unetI/netI     0.0515
_diffrn_reflns_Laue_measured_fraction_full 0.999
_diffrn_reflns_Laue_measured_fraction_max 0.998
_diffrn_reflns_limit_h_max       10
_diffrn_reflns_limit_h_min       -9
_diffrn_reflns_limit_k_max       18
_diffrn_reflns_limit_k_min       -18
_diffrn_reflns_limit_l_max       14
_diffrn_reflns_limit_l_min       -13
_diffrn_reflns_number            10421
_diffrn_reflns_point_group_measured_fraction_full 0.967
_diffrn_reflns_point_group_measured_fraction_max 0.956
_diffrn_reflns_theta_full        25.242
_diffrn_reflns_theta_max         27.507
_diffrn_reflns_theta_min         2.679
_diffrn_ambient_temperature      100.0
_diffrn_detector_area_resol_mean ?
_diffrn_measured_fraction_theta_full 0.999
_diffrn_measured_fraction_theta_max 0.998
_diffrn_measurement_device_type  'Bruker APEX-II CCD'
_diffrn_measurement_method       '\f and \w scans'
_diffrn_radiation_monochromator  multilayer
_diffrn_radiation_type           MoK\a
_diffrn_radiation_wavelength     0.71073
_diffrn_source                   'high brilliance microfocus sealed tube'
_diffrn_standards_number         0
_reflns_Friedel_coverage         0.844
_reflns_Friedel_fraction_full    0.933
_reflns_Friedel_fraction_max     0.910
_reflns_number_gt                5145
_reflns_number_total             5299
_reflns_special_details          
;
 Reflections were merged by SHELXL according to the crystal
 class for the calculation of statistics and refinement.
 
 _reflns_Friedel_fraction is defined as the number of unique
 Friedel pairs measured divided by the number that would be
 possible theoretically, ignoring centric projections and
 systematic absences.
;
_reflns_threshold_expression     'I > 2\s(I)'
_computing_cell_refinement       'SAINT v8.34A (Bruker, 2013)'
_computing_data_collection       'Bruker Apex2, 2014'
_computing_data_reduction        'SAINT v8.34A (Bruker, 2013)'
_computing_molecular_graphics    'Olex2 (Dolomanov et al., 2009)'
_computing_publication_material  'Olex2 (Dolomanov et al., 2009)'
_computing_structure_refinement  'XL (Sheldrick, 2008)'
_computing_structure_solution    ?
_refine_diff_density_max         0.330
_refine_diff_density_min         -0.453
_refine_diff_density_rms         0.085
_refine_ls_abs_structure_details 
;
 Flack x determined using 2277 quotients [(I+)-(I-)]/[(I+)+(I-)]
 (Parsons and Flack (2004), Acta Cryst. A60, s61).
;
_refine_ls_abs_structure_Flack   0.014(5)
_refine_ls_extinction_coef       .
_refine_ls_extinction_method     none
_refine_ls_goodness_of_fit_ref   0.933
_refine_ls_hydrogen_treatment    constr
_refine_ls_matrix_type           full
_refine_ls_number_parameters     333
_refine_ls_number_reflns         5299
_refine_ls_number_restraints     1
_refine_ls_R_factor_all          0.0225
_refine_ls_R_factor_gt           0.0215
_refine_ls_restrained_S_all      0.933
_refine_ls_shift/su_max          0.001
_refine_ls_shift/su_mean         0.000
_refine_ls_structure_factor_coef Fsqd
_refine_ls_weighting_details     'w=1/[\s^2^(Fo^2^)] where P=(Fo^2^+2Fc^2^)/3'
_refine_ls_weighting_scheme      calc
_refine_ls_wR_factor_gt          0.0498
_refine_ls_wR_factor_ref         0.0502
_refine_special_details          
;
 ?
;
_olex2_refinement_description    
;
1. Fixed Uiso
 At 1.2 times of:
  All C(H) groups, All N(H) groups
 At 1.5 times of:
  All C(H,H,H) groups, All O(H) groups, All O(H,H) groups
2.a Rotating group:
 O15(H15A,H15B), O16(H16A,H16B)
2.b Aromatic/amide H refined with riding coordinates:
 N3(H3), N4(H4D), C8(H8), C9(H9), C10(H10A), N1(H1), N2(H2), C5(H5), C6(H6),
 C7(H7A)
2.c Idealised Me refined as rotating group:
 C2(H2A,H2B,H2C), C4(H4A,H4B,H4C)
2.d Idealised tetrahedral OH refined as rotating group:
 O4(H4), O7(H7), O10(H10), O11(H11)
;
_atom_sites_solution_hydrogens   mixed
_atom_sites_solution_primary     ?
_atom_sites_solution_secondary   ?
loop_
_atom_site_label
_atom_site_type_symbol
_atom_site_fract_x
_atom_site_fract_y
_atom_site_fract_z
_atom_site_U_iso_or_equiv
_atom_site_adp_type
_atom_site_occupancy
_atom_site_site_symmetry_order
_atom_site_calc_flag
_atom_site_refinement_flags_posn
_atom_site_refinement_flags_adp
_atom_site_refinement_flags_occupancy
_atom_site_disorder_assembly
_atom_site_disorder_group
Zn1 Zn 0.52626(4) 0.24394(2) 0.99050(4) 0.00545(8) Uani 1 1 d . . . . .
P1 P 0.37005(11) 0.30030(6) 0.69446(8) 0.00693(16) Uani 1 1 d . . . . .
O1 O 0.4830(3) 0.24324(17) 0.7941(2) 0.0087(4) Uani 1 1 d . . . . .
C1 C 0.1693(4) 0.3289(2) 0.7580(3) 0.0086(6) Uani 1 1 d . . . . .
Zn2 Zn 0.48535(4) 0.49886(3) 0.75867(3) 0.00677(9) Uani 1 1 d . . . . .
P2 P 0.22433(10) 0.40230(6) 0.89618(8) 0.00630(17) Uani 1 1 d . . . . .
O2 O 0.4569(3) 0.38906(16) 0.6630(2) 0.0095(5) Uani 1 1 d . . . . .
C2 C 0.0295(4) 0.3732(2) 0.6582(4) 0.0154(8) Uani 1 1 d . . . . .
H2A H -0.0775 0.3839 0.6936 0.023 Uiso 1 1 calc GR . . . .
H2B H 0.0026 0.3328 0.5851 0.023 Uiso 1 1 calc GR . . . .
H2C H 0.0740 0.4313 0.6320 0.023 Uiso 1 1 calc GR . . . .
P3 P 0.77746(10) 0.60008(6) 0.93814(8) 0.00526(16) Uani 1 1 d . . . . .
O3 O 0.3091(3) 0.24464(17) 0.5751(2) 0.0125(5) Uani 1 1 d . . . . .
C3 C 0.7825(4) 0.6766(2) 0.8035(3) 0.0077(6) Uani 1 1 d . . . . .
P4 P 0.55851(10) 0.69970(6) 0.71782(8) 0.00638(17) Uani 1 1 d . . . . .
O4 O 0.0920(3) 0.24626(17) 0.7957(2) 0.0115(5) Uani 1 1 d . . . . .
H4 H 0.1656 0.2189 0.8492 0.017 Uiso 1 1 calc GR . . . .
C4 C 0.9017(4) 0.6399(3) 0.7155(3) 0.0122(7) Uani 1 1 d . . . . .
H4A H 1.0230 0.6365 0.7609 0.018 Uiso 1 1 calc GR . . . .
H4B H 0.8967 0.6806 0.6430 0.018 Uiso 1 1 calc GR . . . .
H4C H 0.8620 0.5791 0.6863 0.018 Uiso 1 1 calc GR . . . .
O5 O 0.3534(3) 0.35232(16) 0.9932(2) 0.0077(5) Uani 1 1 d . . . . .
O6 O 0.2893(3) 0.49370(17) 0.8538(2) 0.0091(4) Uani 1 1 d . . . . .
O7 O 0.0517(3) 0.41847(16) 0.9496(2) 0.0113(5) Uani 1 1 d . . . . .
H7 H 0.0369 0.4745 0.9585 0.017 Uiso 1 1 calc GR . . . .
O8 O 0.4849(3) 0.60897(16) 0.6591(2) 0.0091(5) Uani 1 1 d . . . . .
O9 O 0.4526(3) 0.73865(17) 0.8116(2) 0.0080(4) Uani 1 1 d . . . . .
O10 O 0.5688(3) 0.76967(15) 0.6152(2) 0.0105(5) Uani 1 1 d . . . . .
H10 H 0.5961 0.7436 0.5519 0.016 Uiso 1 1 calc GR . . . .
O11 O 0.8611(3) 0.76134(16) 0.8537(2) 0.0117(5) Uani 1 1 d . . . . .
H11 H 0.7980 0.7850 0.9012 0.017 Uiso 1 1 calc GR . . . .
O12 O 0.6894(3) 0.51051(15) 0.8885(2) 0.0086(5) Uani 1 1 d . . . . .
O13 O 0.9666(3) 0.57934(16) 1.0006(2) 0.0078(5) Uani 1 1 d . . . . .
O14 O 0.6798(3) 0.65043(16) 1.0272(2) 0.0081(5) Uani 1 1 d . . . . .
O15 O 0.7002(3) 0.13795(16) 0.9890(2) 0.0108(5) Uani 1 1 d . . . . .
H15A H 0.6918 0.0990 1.0506 0.016 Uiso 1 1 d GR . . . .
H15B H 0.8097 0.1586 0.9996 0.016 Uiso 1 1 d GR . . . .
O16 O 0.7381(3) 0.33738(17) 1.0140(3) 0.0137(5) Uani 1 1 d . . . . .
H16A H 0.8390 0.3082 1.0335 0.021 Uiso 1 1 d GR . . . .
H16B H 0.7164 0.3815 0.9579 0.021 Uiso 1 1 d GR . . . .
N3 N 1.1086(4) 0.5557(2) 1.2500(3) 0.0164(7) Uani 1 1 d . . . . .
H3 H 1.0398 0.5701 1.1790 0.020 Uiso 1 1 calc R . . . .
N4 N 1.2722(4) 0.5673(2) 1.4311(3) 0.0181(7) Uani 1 1 d . . . . .
H4D H 1.3311 0.5908 1.5008 0.022 Uiso 1 1 calc R . . . .
C8 C 1.1788(5) 0.6142(3) 1.3374(4) 0.0208(8) Uani 1 1 d . . . . .
H8 H 1.1650 0.6784 1.3340 0.025 Uiso 1 1 calc R . . . .
C9 C 1.2620(5) 0.4769(2) 1.4020(4) 0.0162(8) Uani 1 1 d . . . . .
H9 H 1.3164 0.4285 1.4527 0.019 Uiso 1 1 calc R . . . .
C10 C 1.1595(5) 0.4692(3) 1.2869(4) 0.0188(8) Uani 1 1 d . . . . .
H10A H 1.1291 0.4147 1.2411 0.023 Uiso 1 1 calc R . . . .
N1 N 0.3745(4) 0.9164(2) 0.7378(3) 0.0125(6) Uani 1 1 d . . . . .
H1 H 0.3831 0.8600 0.7657 0.015 Uiso 1 1 calc R . . . .
N2 N 0.3904(4) 1.0619(2) 0.7321(3) 0.0135(6) Uani 1 1 d . . . . .
H2 H 0.4122 1.1186 0.7558 0.016 Uiso 1 1 calc R . . . .
C5 C 0.4251(4) 0.9891(3) 0.8050(3) 0.0136(7) Uani 1 1 d . . . . .
H5 H 0.4777 0.9895 0.8913 0.016 Uiso 1 1 calc R . . . .
C6 C 0.3152(5) 1.0340(3) 0.6140(4) 0.0175(8) Uani 1 1 d . . . . .
H6 H 0.2769 1.0720 0.5434 0.021 Uiso 1 1 calc R . . . .
C7 C 0.3055(5) 0.9425(3) 0.6165(4) 0.0195(8) Uani 1 1 d . . . . .
H7A H 0.2602 0.9036 0.5482 0.023 Uiso 1 1 calc R . . . .

loop_
_atom_site_aniso_label
_atom_site_aniso_U_11
_atom_site_aniso_U_22
_atom_site_aniso_U_33
_atom_site_aniso_U_23
_atom_site_aniso_U_13
_atom_site_aniso_U_12
Zn1 0.00477(16) 0.00612(16) 0.00554(18) 0.00009(14) 0.00109(12) -0.00032(15)
P1 0.0107(4) 0.0055(4) 0.0046(4) -0.0003(3) 0.0014(3) -0.0006(3)
O1 0.0098(10) 0.0094(11) 0.0076(11) 0.0006(10) 0.0034(8) 0.0027(10)
C1 0.0092(15) 0.0072(15) 0.0091(17) -0.0007(13) 0.0002(13) -0.0010(12)
Zn2 0.00820(17) 0.00592(17) 0.00591(18) 0.00013(16) 0.00040(13) -0.00065(15)
P2 0.0060(3) 0.0057(4) 0.0073(4) 0.0003(3) 0.0016(3) 0.0003(3)
O2 0.0163(11) 0.0054(11) 0.0070(12) 0.0000(9) 0.0026(9) -0.0022(9)
C2 0.0139(17) 0.0156(18) 0.014(2) 0.0024(15) -0.0040(14) 0.0055(14)
P3 0.0042(4) 0.0060(4) 0.0055(4) 0.0001(3) 0.0008(3) 0.0006(3)
O3 0.0212(11) 0.0104(11) 0.0063(11) -0.0027(10) 0.0035(9) -0.0055(11)
C3 0.0087(14) 0.0061(15) 0.0089(17) 0.0013(13) 0.0031(13) 0.0005(12)
P4 0.0089(4) 0.0057(4) 0.0046(4) 0.0008(3) 0.0011(3) 0.0008(3)
O4 0.0088(10) 0.0095(11) 0.0147(13) 0.0017(10) -0.0018(9) -0.0017(10)
C4 0.0140(15) 0.0173(18) 0.0064(17) 0.0033(14) 0.0048(13) 0.0040(14)
O5 0.0084(11) 0.0082(11) 0.0061(12) 0.0006(9) 0.0000(9) 0.0024(9)
O6 0.0106(10) 0.0055(10) 0.0119(11) -0.0003(11) 0.0036(9) -0.0003(10)
O7 0.0093(11) 0.0064(11) 0.0196(14) 0.0019(10) 0.0061(10) 0.0029(9)
O8 0.0149(11) 0.0066(11) 0.0049(12) 0.0008(9) -0.0010(9) 0.0001(9)
O9 0.0090(10) 0.0097(11) 0.0052(11) -0.0001(10) 0.0011(8) 0.0008(10)
O10 0.0185(12) 0.0065(11) 0.0079(12) 0.0024(9) 0.0056(9) 0.0019(9)
O11 0.0114(11) 0.0100(12) 0.0144(13) -0.0017(10) 0.0046(9) -0.0035(10)
O12 0.0108(10) 0.0053(11) 0.0087(11) 0.0001(9) -0.0014(9) 0.0003(9)
O13 0.0043(10) 0.0103(12) 0.0083(12) 0.0013(9) -0.0007(9) 0.0005(9)
O14 0.0087(10) 0.0091(11) 0.0071(12) 0.0006(9) 0.0032(9) 0.0020(9)
O15 0.0073(10) 0.0128(12) 0.0130(13) 0.0047(10) 0.0034(9) 0.0023(10)
O16 0.0091(11) 0.0133(12) 0.0187(14) 0.0012(11) 0.0029(10) -0.0035(10)
N3 0.0174(14) 0.0193(16) 0.0108(17) 0.0005(13) -0.0028(12) 0.0014(13)
N4 0.0229(16) 0.0186(16) 0.0112(17) -0.0003(13) -0.0013(13) 0.0043(14)
C8 0.0232(19) 0.021(2) 0.016(2) -0.0017(16) -0.0019(16) 0.0058(16)
C9 0.0189(17) 0.016(2) 0.0133(19) 0.0027(14) 0.0012(14) 0.0013(14)
C10 0.0237(18) 0.0193(19) 0.013(2) -0.0019(15) 0.0026(15) 0.0010(15)
N1 0.0186(14) 0.0060(14) 0.0126(16) 0.0018(12) 0.0019(12) 0.0039(12)
N2 0.0205(15) 0.0049(13) 0.0155(17) -0.0002(12) 0.0044(13) 0.0015(12)
C5 0.0172(16) 0.0134(17) 0.0092(16) 0.0008(15) 0.0000(13) 0.0041(15)
C6 0.0261(19) 0.0128(17) 0.0113(19) 0.0015(14) -0.0034(15) 0.0033(15)
C7 0.0258(19) 0.0150(18) 0.015(2) -0.0018(16) -0.0041(16) -0.0017(16)

_geom_special_details            
;
 All esds (except the esd in the dihedral angle between two l.s. planes)
 are estimated using the full covariance matrix.  The cell esds are taken
 into account individually in the estimation of esds in distances, angles
 and torsion angles; correlations between esds in cell parameters are only
 used when they are defined by crystal symmetry.  An approximate (isotropic)
 treatment of cell esds is used for estimating esds involving l.s. planes.
;
loop_
_geom_bond_atom_site_label_1
_geom_bond_atom_site_label_2
_geom_bond_distance
_geom_bond_site_symmetry_2
_geom_bond_publ_flag
Zn1 O1 2.086(2) . ?
Zn1 O5 2.082(2) . ?
Zn1 O9 2.114(2) 2_647 ?
Zn1 O14 2.086(2) 2_647 ?
Zn1 O15 2.059(2) . ?
Zn1 O16 2.117(2) . ?
P1 O1 1.516(2) . ?
P1 C1 1.847(3) . ?
P1 O2 1.531(2) . ?
P1 O3 1.529(2) . ?
C1 P2 1.830(3) . ?
C1 C2 1.533(5) . ?
C1 O4 1.441(4) . ?
Zn2 O2 1.908(2) . ?
Zn2 O6 1.969(2) . ?
Zn2 O8 1.942(2) . ?
Zn2 O12 1.928(2) . ?
P2 O5 1.506(2) . ?
P2 O6 1.531(3) . ?
P2 O7 1.557(2) . ?
P3 C3 1.843(3) . ?
P3 O12 1.535(2) . ?
P3 O13 1.530(2) . ?
P3 O14 1.512(2) . ?
C3 P4 1.847(3) . ?
C3 C4 1.528(4) . ?
C3 O11 1.449(4) . ?
P4 O8 1.542(2) . ?
P4 O9 1.516(2) . ?
P4 O10 1.523(2) . ?
O9 Zn1 2.114(2) 2_657 ?
O14 Zn1 2.086(2) 2_657 ?
N3 C8 1.322(5) . ?
N3 C10 1.370(5) . ?
N4 C8 1.328(5) . ?
N4 C9 1.365(5) . ?
C9 C10 1.357(6) . ?
N1 C5 1.313(5) . ?
N1 C7 1.380(5) . ?
N2 C5 1.327(5) . ?
N2 C6 1.369(5) . ?
C6 C7 1.348(5) . ?

loop_
_geom_angle_atom_site_label_1
_geom_angle_atom_site_label_2
_geom_angle_atom_site_label_3
_geom_angle
_geom_angle_site_symmetry_1
_geom_angle_site_symmetry_3
_geom_angle_publ_flag
O1 Zn1 O9 174.71(9) . 2_647 ?
O1 Zn1 O16 96.36(10) . . ?
O5 Zn1 O1 91.49(9) . . ?
O5 Zn1 O9 87.32(9) . 2_647 ?
O5 Zn1 O14 91.45(9) . 2_647 ?
O5 Zn1 O16 89.16(10) . . ?
O9 Zn1 O16 88.77(10) 2_647 . ?
O14 Zn1 O1 85.21(9) 2_647 . ?
O14 Zn1 O9 89.67(9) 2_647 2_647 ?
O14 Zn1 O16 178.30(11) 2_647 . ?
O15 Zn1 O1 88.84(10) . . ?
O15 Zn1 O5 179.17(10) . . ?
O15 Zn1 O9 92.43(9) . 2_647 ?
O15 Zn1 O14 89.34(9) . 2_647 ?
O15 Zn1 O16 90.05(9) . . ?
O1 P1 C1 106.27(14) . . ?
O1 P1 O2 114.09(14) . . ?
O1 P1 O3 110.91(15) . . ?
O2 P1 C1 108.39(14) . . ?
O3 P1 C1 106.08(14) . . ?
O3 P1 O2 110.66(14) . . ?
P1 O1 Zn1 133.59(14) . . ?
P2 C1 P1 110.08(16) . . ?
C2 C1 P1 111.8(2) . . ?
C2 C1 P2 111.0(2) . . ?
O4 C1 P1 109.1(2) . . ?
O4 C1 P2 108.5(2) . . ?
O4 C1 C2 106.3(3) . . ?
O2 Zn2 O6 102.80(10) . . ?
O2 Zn2 O8 114.67(9) . . ?
O2 Zn2 O12 118.16(10) . . ?
O8 Zn2 O6 113.02(10) . . ?
O12 Zn2 O6 103.31(9) . . ?
O12 Zn2 O8 104.55(10) . . ?
O5 P2 C1 108.13(15) . . ?
O5 P2 O6 115.07(13) . . ?
O5 P2 O7 108.90(14) . . ?
O6 P2 C1 108.51(14) . . ?
O6 P2 O7 108.72(13) . . ?
O7 P2 C1 107.25(14) . . ?
P1 O2 Zn2 127.97(15) . . ?
O12 P3 C3 108.49(14) . . ?
O13 P3 C3 108.74(14) . . ?
O13 P3 O12 108.32(13) . . ?
O14 P3 C3 106.35(14) . . ?
O14 P3 O12 113.72(13) . . ?
O14 P3 O13 111.09(13) . . ?
P3 C3 P4 111.22(16) . . ?
C4 C3 P3 111.7(2) . . ?
C4 C3 P4 111.5(2) . . ?
O11 C3 P3 107.1(2) . . ?
O11 C3 P4 109.0(2) . . ?
O11 C3 C4 106.1(2) . . ?
O8 P4 C3 107.08(14) . . ?
O9 P4 C3 107.54(14) . . ?
O9 P4 O8 113.40(13) . . ?
O9 P4 O10 109.29(13) . . ?
O10 P4 C3 109.06(15) . . ?
O10 P4 O8 110.34(14) . . ?
P2 O5 Zn1 135.49(15) . . ?
P2 O6 Zn2 120.62(14) . . ?
P4 O8 Zn2 121.91(14) . . ?
P4 O9 Zn1 136.83(13) . 2_657 ?
P3 O12 Zn2 125.95(13) . . ?
P3 O14 Zn1 136.01(15) . 2_657 ?
C8 N3 C10 109.5(3) . . ?
C8 N4 C9 109.2(3) . . ?
N3 C8 N4 107.9(4) . . ?
C10 C9 N4 107.0(3) . . ?
C9 C10 N3 106.4(3) . . ?
C5 N1 C7 109.0(3) . . ?
C5 N2 C6 108.6(3) . . ?
N1 C5 N2 108.6(3) . . ?
C7 C6 N2 107.3(4) . . ?
C6 C7 N1 106.4(4) . . ?

loop_
_geom_hbond_atom_site_label_D
_geom_hbond_atom_site_label_H
_geom_hbond_atom_site_label_A
_geom_hbond_distance_DH
_geom_hbond_distance_HA
_geom_hbond_distance_DA
_geom_hbond_angle_DHA
_geom_hbond_site_symmetry_A
O4 H4 O14 0.84 1.92 2.754(3) 175.9 2_647
O7 H7 O13 0.84 1.72 2.540(3) 164.6 1_455
O10 H10 O3 0.84 1.66 2.428(3) 150.8 2_656
O11 H11 O5 0.84 2.02 2.862(3) 174.9 2_657
O15 H15A O6 0.89 1.85 2.707(3) 161.3 2_647
O15 H15B O13 0.89 2.08 2.696(3) 125.5 2_747
O16 H16B O12 0.88 2.04 2.876(3) 158.6 .
N3 H3 O13 0.88 1.91 2.747(4) 157.2 .
N4 H4D O8 0.88 1.92 2.781(4) 164.3 1_656
N1 H1 O9 0.88 1.90 2.767(4) 166.5 .
N2 H2 O1 0.88 1.94 2.812(4) 172.6 1_565

_olex2_submission_special_instructions 'No special instructions were received'
