# Supplementary material for: Exploiting the Multifunctionality of M2+/Imidazole–Etidronates for Proton Conductivity (Zn2+) and Electrocatalysis (Co2+, Ni2+) toward the HER, OER, and ORR
Source: ACS Appl Mater Interfaces. 2022 Feb 22;14(9):11273–87. doi: 10.1021/acsami.1c21876 (PMC8915163; doi:10.1021/acsami.1c21876)
Supplement: Supplementary file 2 — am1c21876_si_002.zip [file am1c21876_si_002.zip › CoLIm-0.cif]

data_Co-HEDP-Im_anhydrous_publ

#=============================================================================
# this information describes the project, paper etc. for the CIF             #
# Acta Cryst. Section C papers and editorial correspondence is generated     #
# from the information in this section                                       #
#                                                                            #
#   (from)   CIF submission form for Rietveld refinements (Acta Cryst. C)    #
#                                                 Version 14 December 1998   #
#=============================================================================
# 1. SUBMISSION DETAILS

_publ_contact_author_name        
'Konstantinos D. Demadis' # Name of author for correspondence
_publ_contact_author_address     # Address of author for correspondence
;Crystal Engineering, Growth & Design Lab 
Department of Chemistry University of Crete 
PO BOX 2208 GR-71003 Voutes Campus 
Heraklion, Crete 
GREECE
;
_publ_contact_author_email       demadis@uoc.gr
_publ_contact_author_phone       '+30 2810 545051'
_publ_contact_author_fax         '+30 2810 545001'
loop_
_publ_author_name
_publ_author_address
'Armakola, E.'
;Crystal Engineering, Growth & Design Lab 
Department of Chemistry University of Crete 
PO BOX 2208 GR-71003 Voutes Campus 
Heraklion, Crete 
GREECE
;
'GjiKa, M.'
;Crystal Engineering, Growth & Design Lab 
Department of Chemistry University of Crete 
PO BOX 2208 GR-71003 Voutes Campus 
Heraklion, Crete 
GREECE
;
'Visa, A.'
;Institute of Chemistry Timisoara of the Romanian Academy, 
3000223 Timisoara
Romania
;
"V\'ilchez-C\'ozar, A."
;Dpto Qu\'imica Inorg\'anica, Cristalograf\'ia y Mineralog\'ia
Facultad de Ciencias, Campus de Teatinos s/n
29071 M\'alaga
Spain
;
"Bazaga-Garc\'ia, M."
;Dpto Qu\'imica Inorg\'anica, Cristalograf\'ia y Mineralog\'ia
Facultad de Ciencias, Campus de Teatinos s/n
29071 M\'alaga
Spain
;
'Colodrero, R.M.P'
;Dpto Qu\'imica Inorg\'anica, Cristalograf\'ia y Mineralog\'ia
Facultad de Ciencias, Campus de Teatinos s/n
29071 M\'alaga
Spain
;
'Olivera-Pastor, P.'
;Dpto Qu\'imica Inorg\'anica, Cristalograf\'ia y Mineralog\'ia
Facultad de Ciencias, Campus de Teatinos s/n
29071 M\'alaga
Spain
;
'Choquesillo-Lazarte, D.'
;Laboratorios de Estudios Cristalogr\'aficos, IACT
CSIC-Universidad de Granada
18100 Granada
Spain
;
'Cabeza, A.'
;Dpto Qu\'imica Inorg\'anica, Cristalograf\'ia y Mineralog\'ia
Facultad de Ciencias, Campus de Teatinos s/n
29071 M\'alaga
Spain
;
'Demadis, K.D.'
;Crystal Engineering, Growth & Design Lab 
Department of Chemistry University of Crete
 PO BOX 2208 GR-71003 Voutes Campus 
Heraklion, Crete 
GREECE
;

_pd_block_id                     2021-09-23T09:12|Co-HEDP-Im_anhydrous|X'pert|

_audit_creation_method           'from EXP file using GSAS2CIF'
_audit_creation_date             2021-09-23T09:12
_audit_author_name               X'pert
_audit_update_record             
; 2021-09-23T09:12  Initial CIF as created by GSAS2CIF
;

_publ_contact_letter             
; ?
;
_publ_requested_coeditor_name    ?
_publ_requested_category         ? # Acta C: one of CI/CM/CO/FI/FM/FO

#==============================================================================

# 2. PROCESSING SUMMARY (IUCr Office Use Only)

_journal_data_validation_number  ?

_journal_date_recd_electronic    ?
_journal_date_to_coeditor        ?
_journal_date_from_coeditor      ?
_journal_date_accepted           ?
_journal_date_printers_first     ?
_journal_date_printers_final     ?
_journal_date_proofs_out         ?
_journal_date_proofs_in          ?
_journal_coeditor_name           ?
_journal_coeditor_code           ?
_journal_coeditor_notes          
; ?
;
_journal_techeditor_code         ?
_journal_techeditor_notes        
; ?
;
_journal_coden_ASTM              ?
_journal_name_full               ?
_journal_year                    ?
_journal_volume                  ?
_journal_issue                   ?
_journal_page_first              ?
_journal_page_last               ?
_journal_paper_category          ?
_journal_suppl_publ_number       ?
_journal_suppl_publ_pages        ?

#==============================================================================

# 3. TITLE AND AUTHOR LIST

_publ_section_title              
; ?
;
_publ_section_title_footnote     
; ?
;
loop_
_publ_author_footnote
; ?
;

#==============================================================================

# 4. TEXT

_publ_section_synopsis           
;  ?
;
_publ_section_abstract           
; ?
;
_publ_section_comment            
; ?
;
_publ_section_exptl_prep         
# Details of the preparation of the sample(s)
# should be given here.
; ?
;
_publ_section_exptl_refinement   
; ?
;
_publ_section_references         
; ?
;
_publ_section_figure_captions    
; ?
;
_publ_section_acknowledgements   
; ?
;

#=============================================================================
# 5. OVERALL REFINEMENT & COMPUTING DETAILS

_refine_special_details          
; ?
;
_pd_proc_ls_special_details      
; ?
;

# The following items are used to identify the programs used.
_computing_molecular_graphics    ?
_computing_publication_material  ?

_refine_ls_weighting_scheme      ?
_refine_ls_weighting_details     ?
_refine_ls_hydrogen_treatment    ?
_refine_ls_extinction_method     ?
_refine_ls_extinction_coef       ?
_refine_ls_number_constraints    ?

_refine_ls_restrained_S_all      ?
_refine_ls_restrained_S_obs      ?

#==============================================================================
# 6. SAMPLE PREPARATION DATA

# (In the unusual case where multiple samples are used in a single
#  Rietveld study, this information should be moved into the phase
#  blocks)

# The following three fields describe the preparation of the material.
# The cooling rate is in K/min.  The pressure at which the sample was
# prepared is in kPa.  The temperature of preparation is in K.

_pd_prep_cool_rate               ?
_pd_prep_pressure                ?
_pd_prep_temperature             ?

_pd_char_colour                  pink # use ICDD colour descriptions
_refine_ls_shift/su_max          0.04
_refine_ls_shift/su_mean         0.01
_computing_structure_refinement  GSAS
_refine_ls_number_parameters     157
_refine_ls_goodness_of_fit_all   10.62
_refine_ls_number_restraints     95
_refine_ls_matrix_type           full
#==============================================================================
# 7. CHEMICAL, STRUCTURAL AND CRYSTAL DATA

_pd_char_particle_morphology     ?

_chemical_name_systematic        ?
_chemical_name_common            ?
_chemical_formula_moiety         'C11 Co2 N6 O7 P2'

# If you change Z, be sure to change all 3 of the following
_chemical_formula_sum            'C11 Co2 N6 O7 P2'
_chemical_compound_source        ? # for minerals and
_chemical_formula_structural     ?
_chemical_formula_analytical     ?
_chemical_melting_point          ?
_exptl_crystal_description       polycristalline

_diffrn_ambient_temperature      298
_space_group_crystal_system      triclinic
_space_group_IT_number           2
_space_group_name_H-M_alt        'P -1'
_space_group_name_Hall           '-P 1'
_chemical_absolute_configuration ?
loop_
_symmetry_equiv_pos_site_id
_symmetry_equiv_pos_as_xyz
1 +x,+y,+z
-1 -x,-y,-z

_exptl_crystal_F_000             ?
_exptl_crystal_density_diffrn    1.992 
_exptl_crystal_density_meas      ?
_exptl_crystal_density_method    ?

_cell_measurement_temperature    298

_cell_special_details            
; ?
;

_geom_special_details            ?

# The following item identifies the program(s) used (if appropriate).
_computing_structure_solution    ?

#==============================================================================

# 8. Phase information from GSAS

_pd_phase_name                   
'from C:/GSAS/MyWork/Kostas/Ni-HEDP-Im_200C_N2/Ni-HEDP-Im_anh_best4'
_cell_length_a                   10.7745(7)
_cell_length_b                   9.7858(12)
_cell_length_c                   9.9005(9)
_cell_angle_alpha                118.426(4)
_cell_angle_beta                 109.404(5)
_cell_angle_gamma                90.807(7)
_cell_volume                     847.01(13)

# ATOMIC COORDINATES AND DISPLACEMENT PARAMETERS


loop_
_atom_site_type_symbol
_atom_site_label
_atom_site_fract_x
_atom_site_fract_y
_atom_site_fract_z
_atom_site_occupancy
_atom_site_thermal_displace_type
_atom_site_U_iso_or_equiv
_atom_site_symmetry_multiplicity
Co Co2a 0.9875(19) -0.0299(32) 0.0201(26) 0.5 Uiso 0.007 2
Co Co1 0.6365(10) 0.1018(19) 0.2831(15) 1.0 Uiso 0.007 2
P P1 0.6689(17) -0.0227(26) -0.0670(22) 1.0 Uiso 0.007 2
P P2 0.8814(16) 0.2532(28) 0.2548(22) 1.0 Uiso 0.007 2
O O1 0.6265(31) -0.078(4) 0.036(4) 1.0 Uiso 0.007 2
O O2 0.7935(16) -0.0805(35) -0.0966(31) 1.0 Uiso 0.007 2
O O3 0.5597(25) -0.066(5) -0.2348(34) 1.0 Uiso 0.007 2
C C10 0.7225(25) 0.1931(31) 0.0706(33) 1.0 Uiso 0.007 2
O O4 0.6251(29) 0.238(5) 0.147(4) 1.0 Uiso 0.007 2
O O6 0.9066(29) 0.4317(33) 0.361(4) 1.0 Uiso 0.007 2
O O5 0.9946(22) 0.1829(32) 0.2013(25) 1.0 Uiso 0.007 2
O O7 0.8554(26) 0.165(5) 0.340(4) 1.0 Uiso 0.007 2
C C11 0.718(5) 0.277(8) -0.026(8) 1.0 Uiso 0.007 2
N N1 0.6601(26) -0.023(4) 0.406(5) 1.0 Uiso 0.007 2
N N2 0.6762(31) -0.091(5) 0.589(4) 1.0 Uiso 0.007 2
C C1 0.6428(34) 0.031(4) 0.557(5) 1.0 Uiso 0.007 2
C C2 0.6997(33) -0.211(4) 0.460(6) 1.0 Uiso 0.007 2
C C3 0.6864(34) -0.171(5) 0.344(4) 1.0 Uiso 0.007 2
N N6a 0.982(4) -0.298(8) 0.235(12) 0.5 Uiso 0.007 2
N N5a 1.0066(26) -0.093(12) 0.194(9) 0.5 Uiso 0.007 2
C C7a 0.963(4) -0.257(11) 0.117(7) 0.5 Uiso 0.007 2
C C8a 1.057(4) -0.032(8) 0.368(8) 0.5 Uiso 0.007 2
C C9a 1.036(4) -0.159(12) 0.385(8) 0.5 Uiso 0.007 2
N N3 0.6552(34) 0.316(4) 0.4885(26) 1.0 Uiso 0.007 2
N N4 0.6265(34) 0.511(5) 0.7106(32) 1.0 Uiso 0.007 2
C C4 0.718(4) 0.580(4) 0.686(4) 1.0 Uiso 0.007 2
C C5 0.5793(34) 0.350(5) 0.585(4) 1.0 Uiso 0.007 2
C C6 0.7311(34) 0.457(6) 0.547(4) 1.0 Uiso 0.007 2
Co Co2b 0.9733(20) 0.060(4) -0.0153(32) 0.5 Uiso 0.007 2
N N6b 0.992(4) 0.358(8) -0.226(11) 0.5 Uiso 0.007 2
N N5b 0.981(4) 0.193(11) -0.139(9) 0.5 Uiso 0.007 2
C C7b 0.986(4) 0.352(9) -0.095(7) 0.5 Uiso 0.007 2
C C9b 0.973(5) 0.106(7) -0.303(10) 0.5 Uiso 0.007 2
C C6b 0.983(5) 0.210(12) -0.353(6) 0.5 Uiso 0.007 2
_chemical_formula_weight         507.97
_cell_formula_units_Z            2

# MOLECULAR GEOMETRY

loop_
_geom_bond_atom_site_label_1
_geom_bond_atom_site_label_2
_geom_bond_distance
_geom_bond_site_symmetry_1
_geom_bond_site_symmetry_2
_geom_bond_publ_flag
Co2a Co2a 0.93(7) . -1_755 N
Co2a P1 3.260(24) . 1_555 N
Co2a P2 3.179(28) . 1_555 N
Co2a O2 1.942(21) . 1_555 N
Co2a O2 2.296(30) . -1_755 N
Co2a O5 1.977(23) . 1_555 N
Co2a O5 2.061(23) . -1_755 N
Co2a N5a 2.046(25) . 1_555 N
Co2a C7a 2.85(10) . 1_555 N
Co2a Co2b 1.091(29) . 1_555 N
Co2a Co2b 0.522(31) . -1_755 N
Co2a N5b 2.36(7) . -1_755 N
Co1 P1 3.227(21) . 1_555 N
Co1 P1 3.111(18) . -1_655 N
Co1 P2 3.164(23) . 1_555 N
Co1 O1 2.194(31) . 1_555 N
Co1 O3 1.992(28) . -1_655 N
Co1 O4 2.290(33) . 1_555 N
Co1 O7 2.237(26) . 1_555 N
Co1 N1 2.059(28) . 1_555 N
Co1 N3 2.058(26) . 1_555 N
P1 Co2a 3.260(24) . 1_555 N
P1 Co1 3.227(21) . 1_555 N
P1 Co1 3.111(18) . -1_655 N
P1 O1 1.534(21) . 1_555 N
P1 O2 1.528(18) . 1_555 N
P1 O3 1.531(21) . 1_555 N
P1 C10 1.831(22) . 1_555 N
P1 Co2b 3.177(28) . 1_555 N
P2 Co2a 3.179(28) . 1_555 N
P2 Co1 3.164(23) . 1_555 N
P2 C10 1.865(21) . 1_555 N
P2 O6 1.510(22) . 1_555 N
P2 O5 1.533(19) . 1_555 N
P2 O7 1.546(22) . 1_555 N
P2 Co2b 2.950(32) . 1_555 N
O1 Co1 2.194(31) . 1_555 N
O1 P1 1.534(21) . 1_555 N
O2 Co2a 1.942(21) . 1_555 N
O2 Co2a 2.296(30) . -1_755 N
O2 P1 1.528(18) . 1_555 N
O2 Co2b 2.032(31) . 1_555 N
O2 Co2b 2.347(25) . -1_755 N
O3 Co1 1.992(28) . -1_655 N
O3 P1 1.531(21) . 1_555 N
C10 P1 1.831(22) . 1_555 N
C10 P2 1.865(21) . 1_555 N
C10 O4 1.443(24) . 1_555 N
C10 C11 1.522(25) . 1_555 N
O4 Co1 2.290(33) . 1_555 N
O4 C10 1.443(24) . 1_555 N
O6 P2 1.510(22) . 1_555 N
O5 Co2a 1.977(23) . 1_555 N
O5 Co2a 2.061(23) . -1_755 N
O5 P2 1.533(19) . 1_555 N
O5 Co2b 1.818(29) . 1_555 N
O5 Co2b 2.334(29) . -1_755 N
O7 Co1 2.237(26) . 1_555 N
O7 P2 1.546(22) . 1_555 N
C11 C10 1.522(25) . 1_555 N
N1 Co1 2.059(28) . 1_555 N
N1 C1 1.410(24) . 1_555 N
N1 C2 2.164(35) . 1_555 N
N1 C3 1.354(24) . 1_555 N
N2 C1 1.391(24) . 1_555 N
N2 C2 1.367(24) . 1_555 N
C1 N1 1.410(24) . 1_555 N
C1 N2 1.391(24) . 1_555 N
C2 N1 2.164(35) . 1_555 N
C2 N2 1.367(24) . 1_555 N
C2 C3 1.352(24) . 1_555 N
C3 N1 1.354(24) . 1_555 N
C3 C2 1.352(24) . 1_555 N
N6a C7a 1.356(25) . 1_555 N
N6a C9a 1.369(25) . 1_555 N
N6a N6b 0.65(11) . -1_755 N
N6a N5b 1.81(11) . -1_755 N
N6a C7b 1.40(16) . -1_755 N
N6a C9b 1.66(10) . -1_755 N
N6a C6b 1.00(13) . -1_755 N
N5a Co2a 2.046(25) . 1_555 N
N5a C7a 1.396(26) . 1_555 N
N5a C8a 1.411(25) . 1_555 N
N5a Co2b 2.02(6) . -1_755 N
N5a N5b 0.90(17) . -1_755 N
N5a C9b 1.09(12) . -1_755 N
C7a Co2a 2.85(10) . 1_555 N
C7a N6a 1.356(25) . 1_555 N
C7a N5a 1.396(26) . 1_555 N
C7a C9a 2.18(4) . 1_555 N
C7a Co2b 2.73(11) . -1_755 N
C7a N6b 1.75(13) . -1_755 N
C7a N5b 0.76(10) . -1_755 N
C7a C7b 1.05(12) . -1_755 N
C7a C9b 1.61(10) . -1_755 N
C7a C6b 2.02(10) . -1_755 N
C8a N5a 1.411(25) . 1_555 N
C8a C9a 1.364(26) . 1_555 N
C8a N5b 1.94(13) . -1_755 N
C8a C9b 0.67(9) . -1_755 N
C8a C6b 1.72(14) . -1_755 N
C9a N6a 1.369(25) . 1_555 N
C9a C7a 2.18(4) . 1_555 N
C9a C8a 1.364(26) . 1_555 N
C9a N6b 1.77(15) . -1_755 N
C9a C9b 1.14(13) . -1_755 N
C9a C6b 0.44(15) . -1_755 N
N3 Co1 2.058(26) . 1_555 N
N3 C5 1.381(24) . 1_555 N
N3 C6 1.340(25) . 1_555 N
N4 C4 1.340(24) . 1_555 N
N4 C5 1.401(25) . 1_555 N
N4 C6 2.146(34) . 1_555 N
C4 N4 1.340(24) . 1_555 N
C4 C6 1.391(24) . 1_555 N
C5 N3 1.381(24) . 1_555 N
C5 N4 1.401(25) . 1_555 N
C5 C6 2.15(4) . 1_555 N
C6 N3 1.340(25) . 1_555 N
C6 N4 2.146(34) . 1_555 N
C6 C4 1.391(24) . 1_555 N
C6 C5 2.15(4) . 1_555 N
Co2b Co2a 1.091(29) . 1_555 N
Co2b Co2a 0.522(31) . -1_755 N
Co2b P1 3.177(28) . 1_555 N
Co2b P2 2.950(32) . 1_555 N
Co2b O2 2.032(31) . 1_555 N
Co2b O2 2.347(25) . -1_755 N
Co2b O5 1.818(29) . 1_555 N
Co2b O5 2.334(29) . -1_755 N
Co2b N5a 2.02(6) . -1_755 N
Co2b C7a 2.73(11) . -1_755 N
Co2b Co2b 1.44(6) . -1_755 N
Co2b N5b 2.18(4) . 1_555 N
N6b N6a 0.65(11) . -1_755 N
N6b C7a 1.75(13) . -1_755 N
N6b C9a 1.77(15) . -1_755 N
N6b C7b 1.360(25) . 1_555 N
N6b C9b 2.20(4) . 1_555 N
N6b C6b 1.370(25) . 1_555 N
N5b Co2a 2.36(7) . -1_755 N
N5b N6a 1.81(11) . -1_755 N
N5b N5a 0.90(17) . -1_755 N
N5b C7a 0.76(10) . -1_755 N
N5b C8a 1.94(13) . -1_755 N
N5b Co2b 2.18(4) . 1_555 N
N5b C7b 1.394(25) . 1_555 N
N5b C9b 1.395(25) . 1_555 N
C7b N6a 1.40(16) . -1_755 N
C7b C7a 1.05(12) . -1_755 N
C7b N6b 1.360(25) . 1_555 N
C7b N5b 1.394(25) . 1_555 N
C9b N6a 1.66(10) . -1_755 N
C9b N5a 1.09(12) . -1_755 N
C9b C7a 1.61(10) . -1_755 N
C9b C8a 0.67(9) . -1_755 N
C9b C9a 1.14(13) . -1_755 N
C9b N6b 2.20(4) . 1_555 N
C9b N5b 1.395(25) . 1_555 N
C9b C6b 1.352(26) . 1_555 N
C6b N6a 1.00(13) . -1_755 N
C6b C7a 2.02(10) . -1_755 N
C6b C8a 1.72(14) . -1_755 N
C6b C9a 0.44(15) . -1_755 N
C6b N6b 1.370(25) . 1_555 N
C6b C9b 1.352(26) . 1_555 N

loop_
_geom_angle_atom_site_label_1
_geom_angle_atom_site_label_2
_geom_angle_atom_site_label_3
_geom_angle
_geom_angle_site_symmetry_1
_geom_angle_site_symmetry_2
_geom_angle_site_symmetry_3
_geom_angle_publ_flag
Co2a Co2a O2 100.2(31) -1_755 . 1_555 N
Co2a Co2a O5 81.8(26) -1_755 . 1_555 N
Co2a Co2a O5 71.7(21) -1_755 . -1_755 N
Co2a Co2a N5a 154.7(33) -1_755 . 1_555 N
Co2a Co2a Co2b 28.6(20) -1_755 . 1_555 N
Co2a Co2a Co2b 93(6) -1_755 . -1_755 N
O2 Co2a O5 95.4(11) 1_555 . 1_555 N
O2 Co2a O5 89.4(11) 1_555 . -1_755 N
O2 Co2a N5a 101.5(17) 1_555 . 1_555 N
O2 Co2a Co2b 78.7(19) 1_555 . 1_555 N
O2 Co2a Co2b 136(4) 1_555 . -1_755 N
O5 Co2a O5 153.5(19) 1_555 . -1_755 N
O5 Co2a N5a 83.4(31) 1_555 . 1_555 N
O5 Co2a Co2b 65.4(17) 1_555 . 1_555 N
O5 Co2a Co2b 128(4) 1_555 . -1_755 N
O5 Co2a N5a 121.2(35) -1_755 . 1_555 N
O5 Co2a Co2b 90.1(17) -1_755 . 1_555 N
O5 Co2a Co2b 56(4) -1_755 . -1_755 N
N5a Co2a Co2b 148.6(34) 1_555 . 1_555 N
N5a Co2a Co2b 80(7) 1_555 . -1_755 N
Co2b Co2a Co2b 122(6) 1_555 . -1_755 N
O3 Co1 N1 88.6(16) -1_655 . 1_555 N
O3 Co1 N3 87.2(16) -1_655 . 1_555 N
N1 Co1 N3 94.4(17) 1_555 . 1_555 N
O1 P1 O2 112.6(20) 1_555 . 1_555 N
O1 P1 O3 115.6(22) 1_555 . 1_555 N
O1 P1 C10 103.5(18) 1_555 . 1_555 N
O2 P1 O3 108.3(19) 1_555 . 1_555 N
O2 P1 C10 105.4(16) 1_555 . 1_555 N
O3 P1 C10 110.9(19) 1_555 . 1_555 N
C10 P2 O6 106.4(17) 1_555 . 1_555 N
C10 P2 O5 111.2(16) 1_555 . 1_555 N
C10 P2 O7 105.7(18) 1_555 . 1_555 N
O6 P2 O5 117.0(20) 1_555 . 1_555 N
O6 P2 O7 113.5(22) 1_555 . 1_555 N
O5 P2 O7 102.5(22) 1_555 . 1_555 N
Co2a O2 P1 139.7(16) 1_555 . 1_555 N
Co2a O2 Co2b 31.7(9) 1_555 . 1_555 N
P1 O2 Co2b 125.7(19) 1_555 . 1_555 N
Co1 O3 P1 123.5(20) -1_655 . 1_555 N
P1 C10 P2 112.8(16) 1_555 . 1_555 N
P1 C10 O4 104.6(23) 1_555 . 1_555 N
P1 C10 C11 111.8(31) 1_555 . 1_555 N
P2 C10 O4 101.9(19) 1_555 . 1_555 N
P2 C10 C11 115.7(28) 1_555 . 1_555 N
O4 C10 C11 108.9(26) 1_555 . 1_555 N
Co2a O5 Co2a 26.5(19) 1_555 . -1_755 N
Co2a O5 P2 129.4(17) 1_555 . 1_555 N
Co2a O5 Co2b 33.1(10) 1_555 . 1_555 N
Co2a O5 P2 136.2(16) -1_755 . 1_555 N
Co2a O5 Co2b 13.7(11) -1_755 . 1_555 N
P2 O5 Co2b 123.1(17) 1_555 . 1_555 N
Co1 N1 C1 124.4(34) 1_555 . 1_555 N
Co1 N1 C3 123.0(35) 1_555 . 1_555 N
C1 N1 C3 112.5(23) 1_555 . 1_555 N
C1 N2 C2 111.0(24) 1_555 . 1_555 N
N1 C1 N2 101.3(22) 1_555 . 1_555 N
N2 C2 C3 108.6(25) 1_555 . 1_555 N
N1 C3 C2 106.2(24) 1_555 . 1_555 N
C7a N6a C9a 106.3(26) 1_555 . 1_555 N
C7a N6a N6b 118(19) 1_555 . -1_755 N
C7a N6a C7b 45(7) 1_555 . -1_755 N
C7a N6a C9b 63(5) 1_555 . -1_755 N
C7a N6a C6b 118(8) 1_555 . -1_755 N
C9a N6a N6b 118(12) 1_555 . -1_755 N
C9a N6a C7b 130(6) 1_555 . -1_755 N
C9a N6a C9b 43(4) 1_555 . -1_755 N
C9a N6a C6b 11(7) 1_555 . -1_755 N
N6b N6a C7b 73(14) -1_755 . -1_755 N
N6b N6a C9b 140(7) -1_755 . -1_755 N
N6b N6a C6b 111(11) -1_755 . -1_755 N
C7b N6a C9b 95(6) -1_755 . -1_755 N
C7b N6a C6b 139(7) -1_755 . -1_755 N
C9b N6a C6b 54(5) -1_755 . -1_755 N
Co2a N5a C7a 110(6) 1_555 . 1_555 N
Co2a N5a C8a 142(6) 1_555 . 1_555 N
Co2a N5a Co2b 14.7(10) 1_555 . -1_755 N
Co2a N5a N5b 99(7) 1_555 . -1_755 N
Co2a N5a C9b 170(8) 1_555 . -1_755 N
C7a N5a C8a 107.2(25) 1_555 . 1_555 N
C7a N5a Co2b 105(7) 1_555 . -1_755 N
C7a N5a N5b 30(5) 1_555 . -1_755 N
C7a N5a C9b 80(5) 1_555 . -1_755 N
C8a N5a Co2b 144(5) 1_555 . -1_755 N
C8a N5a N5b 112(5) 1_555 . -1_755 N
C8a N5a C9b 28(5) 1_555 . -1_755 N
Co2b N5a N5b 88(7) -1_755 . -1_755 N
Co2b N5a C9b 163(4) -1_755 . -1_755 N
N5b N5a C9b 89(7) -1_755 . -1_755 N
N6a C7a N5a 109.4(26) 1_555 . 1_555 N
N6a C7a N6b 19(6) 1_555 . -1_755 N
N6a C7a N5b 115(6) 1_555 . -1_755 N
N6a C7a C7b 70(11) 1_555 . -1_755 N
N6a C7a C9b 68(5) 1_555 . -1_755 N
N5a C7a N6b 122(4) 1_555 . -1_755 N
N5a C7a N5b 36(12) 1_555 . -1_755 N
N5a C7a C7b 133(6) 1_555 . -1_755 N
N5a C7a C9b 42(4) 1_555 . -1_755 N
N6b C7a N5b 115(6) -1_755 . -1_755 N
N6b C7a C7b 51(5) -1_755 . -1_755 N
N6b C7a C9b 82(4) -1_755 . -1_755 N
N5b C7a C7b 99(8) -1_755 . -1_755 N
N5b C7a C9b 60(7) -1_755 . -1_755 N
C7b C7a C9b 115(5) -1_755 . -1_755 N
N5a C8a C9a 105.2(25) 1_555 . 1_555 N
N5a C8a C9b 48(11) 1_555 . -1_755 N
N5a C8a C6b 95(4) 1_555 . -1_755 N
C9a C8a C9b 57(11) 1_555 . -1_755 N
C9a C8a C6b 10(4) 1_555 . -1_755 N
C9b C8a C6b 47(11) -1_755 . -1_755 N
N6a C9a C8a 111.8(27) 1_555 . 1_555 N
N6a C9a N6b 18.9(30) 1_555 . -1_755 N
N6a C9a C9b 82(5) 1_555 . -1_755 N
N6a C9a C6b 27(14) 1_555 . -1_755 N
C8a C9a N6b 124(6) 1_555 . -1_755 N
C8a C9a C9b 29(5) 1_555 . -1_755 N
C8a C9a C6b 138(14) 1_555 . -1_755 N
N6b C9a C9b 96(7) -1_755 . -1_755 N
N6b C9a C6b 22(12) -1_755 . -1_755 N
C9b C9a C6b 109(15) -1_755 . -1_755 N
Co1 N3 C5 127.0(32) 1_555 . 1_555 N
Co1 N3 C6 128.0(31) 1_555 . 1_555 N
C5 N3 C6 104.6(23) 1_555 . 1_555 N
C4 N4 C5 110.2(23) 1_555 . 1_555 N
N4 C4 C6 103.6(24) 1_555 . 1_555 N
N3 C5 N4 107.5(23) 1_555 . 1_555 N
N3 C6 C4 113.6(24) 1_555 . 1_555 N
Co2a Co2b Co2a 58(6) 1_555 . -1_755 N
Co2a Co2b O2 69.5(18) 1_555 . 1_555 N
Co2a Co2b O5 81.5(17) 1_555 . 1_555 N
Co2a Co2b N5a 136.7(34) 1_555 . -1_755 N
Co2a Co2b Co2b 18.1(15) 1_555 . -1_755 N
Co2a Co2b O2 114(6) -1_755 . 1_555 N
Co2a Co2b O5 111(5) -1_755 . 1_555 N
Co2a Co2b N5a 85(6) -1_755 . -1_755 N
Co2a Co2b Co2b 40(5) -1_755 . -1_755 N
O2 Co2b O5 97.5(15) 1_555 . 1_555 N
O2 Co2b N5a 112.1(19) 1_555 . -1_755 N
O2 Co2b Co2b 83.3(24) 1_555 . -1_755 N
O5 Co2b N5a 137(4) 1_555 . -1_755 N
O5 Co2b Co2b 90.9(23) 1_555 . -1_755 N
N5a Co2b Co2b 121.5(34) -1_755 . -1_755 N
N6a N6b C7a 43(13) -1_755 . -1_755 N
N6a N6b C9a 43(10) -1_755 . -1_755 N
N6a N6b C7b 80(13) -1_755 . 1_555 N
N6a N6b C6b 43(10) -1_755 . 1_555 N
C7a N6b C9a 77(4) -1_755 . -1_755 N
C7a N6b C7b 37(4) -1_755 . 1_555 N
C7a N6b C6b 80(4) -1_755 . 1_555 N
C9a N6b C7b 106(4) -1_755 . 1_555 N
C9a N6b C6b 6.9(33) -1_755 . 1_555 N
C7b N6b C6b 110.9(26) 1_555 . 1_555 N
N5a N5b C7a 114(13) -1_755 . -1_755 N
N5a N5b C7b 157(9) -1_755 . 1_555 N
N5a N5b C9b 51(8) -1_755 . 1_555 N
C7a N5b C7b 48(9) -1_755 . 1_555 N
C7a N5b C9b 92(8) -1_755 . 1_555 N
C7b N5b C9b 108.8(25) 1_555 . 1_555 N
N6a C7b C7a 65(6) -1_755 . -1_755 N
N6a C7b N6b 27(4) -1_755 . 1_555 N
N6a C7b N5b 81(4) -1_755 . 1_555 N
C7a C7b N6b 92(7) -1_755 . 1_555 N
C7a C7b N5b 33(5) -1_755 . 1_555 N
N6b C7b N5b 105.0(25) 1_555 . 1_555 N
N6a C9b N5a 108(7) -1_755 . -1_755 N
N6a C9b C7a 48.9(28) -1_755 . -1_755 N
N6a C9b C8a 148(14) -1_755 . -1_755 N
N6a C9b C9a 55(5) -1_755 . -1_755 N
N6a C9b N5b 72(5) -1_755 . 1_555 N
N6a C9b C6b 37(5) -1_755 . 1_555 N
N5a C9b C7a 59(5) -1_755 . -1_755 N
N5a C9b C8a 104(13) -1_755 . -1_755 N
N5a C9b C9a 162(9) -1_755 . -1_755 N
N5a C9b N5b 40(9) -1_755 . 1_555 N
N5a C9b C6b 144(8) -1_755 . 1_555 N
C7a C9b C8a 162(16) -1_755 . -1_755 N
C7a C9b C9a 104(7) -1_755 . -1_755 N
C7a C9b N5b 28(4) -1_755 . 1_555 N
C7a C9b C6b 86(5) -1_755 . 1_555 N
C8a C9b C9a 94(12) -1_755 . -1_755 N
C8a C9b N5b 136(16) -1_755 . 1_555 N
C8a C9b C6b 112(15) -1_755 . 1_555 N
C9a C9b N5b 124(8) -1_755 . 1_555 N
C9a C9b C6b 18(6) -1_755 . 1_555 N
N5b C9b C6b 107.3(26) 1_555 . 1_555 N
N6a C6b C8a 110(8) -1_755 . -1_755 N
N6a C6b C9a 142(19) -1_755 . -1_755 N
N6a C6b N6b 26(5) -1_755 . 1_555 N
N6a C6b C9b 89(6) -1_755 . 1_555 N
C8a C6b C9a 32(11) -1_755 . -1_755 N
C8a C6b N6b 127(6) -1_755 . 1_555 N
C8a C6b C9b 21(5) -1_755 . 1_555 N
C9a C6b N6b 151(15) -1_755 . 1_555 N
C9a C6b C9b 53(14) -1_755 . 1_555 N
N6b C6b C9b 107.8(26) 1_555 . 1_555 N

# Powder diffraction data for histogram  1
#==============================================================================
# 9. INSTRUMENT CHARACTERIZATION

_exptl_special_details           
; ?
;

# if regions of the data are excluded, the reason(s) are supplied here:
_pd_proc_info_excluded_regions   
; ?
;

# The following item is used to identify the equipment used to record
# the powder pattern when the diffractogram was measured at a laboratory
# other than the authors' home institution, e.g. when neutron or synchrotron
# radiation is used.

_pd_instr_location               
; ?
;
_pd_calibration_special_details  
# description of the method used
# to calibrate the instrument
; ?
;
_diffrn_radiation_probe          x-ray
_diffrn_radiation_type           'Mo K\a~1~'
_diffrn_radiation_wavelength     0.7093
_diffrn_source                   'Sealed x-ray tube'
_diffrn_source_type              'Bruker D8 Advance'
_diffrn_source_target            ?
_diffrn_measurement_device_type  'Bruker D8 Advance'
_diffrn_detector                 ?
_diffrn_detector_type            ? # make or model of detector

_pd_meas_scan_method             ? # options are 'step', 'cont',
# 'tof', 'fixed' or
# 'disp' (= dispersive)
_pd_meas_special_details         
;  ?
;

# The following two items identify the program(s) used (if appropriate).
_computing_data_collection       ?
_computing_data_reduction        ?

# Describe any processing performed on the data, prior to refinement.
# For example: a manual Lp correction or a precomputed absorption correction
_pd_proc_info_data_reduction     ?

# The following item is used for angular dispersive measurements only.

_diffrn_radiation_monochromator  ?

# The following items are used to define the size of the instrument.
# Not all distances are appropriate for all instrument types.

_pd_instr_dist_src/mono          ?
_pd_instr_dist_mono/spec         ?
_pd_instr_dist_src/spec          ?
_pd_instr_dist_spec/anal         ?
_pd_instr_dist_anal/detc         ?
_pd_instr_dist_spec/detc         ?

# 10. Specimen size and mounting information

# The next three fields give the specimen dimensions in mm.  The equatorial
# plane contains the incident and diffracted beam.

_pd_spec_size_axial              ? # perpendicular to
# equatorial plane

_pd_spec_size_equat              ? # parallel to
# scattering vector
# in transmission

_pd_spec_size_thick              ? # parallel to
# scattering vector
# in reflection

_pd_spec_mounting                
# This field should be
# used to give details of the
# container.
; ?
;

_pd_spec_mount_mode              ? # options are 'reflection'
# or 'transmission'

_pd_spec_shape                   ? # options are 'cylinder'
# 'flat_sheet' or 'irregular'


loop_
_atom_type_symbol
_atom_type_number_in_cell
_atom_type_scat_dispersion_real
_atom_type_scat_dispersion_imag
_atom_type_scat_Cromer_Mann_a1
_atom_type_scat_Cromer_Mann_a2
_atom_type_scat_Cromer_Mann_a3
_atom_type_scat_Cromer_Mann_a4
_atom_type_scat_Cromer_Mann_b1
_atom_type_scat_Cromer_Mann_b2
_atom_type_scat_Cromer_Mann_b3
_atom_type_scat_Cromer_Mann_b4
_atom_type_scat_Cromer_Mann_c
_atom_type_scat_source
P 4.0 0.000 0.000 6.43450 1.90670 4.17910 27.1570 1.78000 0.52600 1.49080
68.1645 1.11490 International_Tables_Vol_C
O 14.0 0.000 0.000 3.04850 13.2771 2.28680 5.70110 1.54630 0.32390 0.86700
32.9089 0.25080 International_Tables_Vol_C
C 22.0 0.000 0.000 2.31000 20.8439 1.02000 10.2075 1.58860 0.56870 0.86500
51.6512 0.21560 International_Tables_Vol_C
N 12.0 0.000 0.000 12.2126 0.00570 3.13220 9.89330 2.01250 28.9975 1.16630
0.58260 -11.529 International_Tables_Vol_C
Co 4.0 0.000 0.000 12.2841 4.27910 7.34090 0.27840 4.00340 13.5359 2.34880
71.1692 1.01180 International_Tables_Vol_C
_diffrn_radiation_polarisn_ratio ?
_pd_proc_ls_prof_R_factor        0.0225
_pd_proc_ls_prof_wR_factor       0.0308
_pd_proc_ls_prof_wR_expected     0.0032
_refine_ls_R_Fsqd_factor         0.11079

_pd_proc_ls_background_function  
;   GSAS Background function number 1 with 36 terms.
 Shifted Chebyshev function of 1st kind
      1:    113803.     2:   -135087.     3:    86780.8     4:   -49727.7    
      5:    22629.5     6:   -8076.29     7:   -907.456     8:    6670.28    
      9:   -6242.67    10:    2683.43    11:    1721.77    12:   -4253.84    
     13:    4151.57    14:   -2617.75    15:    706.924    16:    1397.06    
     17:   -1441.06    18:    38.9068    19:    1361.56    20:   -1454.85    
     21:    566.066    22:   -16.8874    23:    738.943    24:   -2086.31    
     25:    2704.49    26:   -1837.63    27:    956.517    28:   -316.072    
     29:   -326.635    30:    1153.79    31:   -1354.69    32:    1550.73    
     33:   -1478.30    34:    1486.05    35:   -1100.29    36:    864.358    
;

_exptl_absorpt_process_details   
;   GSAS Absorption/surface roughness correction: function number 0
 No correction is applied.
;
_exptl_absorpt_correction_T_min  1.00000
_exptl_absorpt_correction_T_max  1.00000
_pd_proc_ls_profile_function     
;
 CW Profile function number 3 with  19 terms
 Pseudovoigt profile coefficients as parameterized in
 P. Thompson, D.E. Cox & J.B. Hastings (1987). J. Appl. Cryst.,20,79-83.
 Asymmetry correction of L.W. Finger, D.E. Cox & A. P. Jephcoat (1994).
 J. Appl. Cryst.,27,892-900.
 #1(GU)   =    0.000 #2(GV)   =    0.000 #3(GW)   =    3.052
 #4(GP)   =    0.000 #5(LX)   =    1.747 #6(LY)   =   12.407
 #7(S/L)  =   0.0161 #8(H/L)  =   0.0156
 #9(trns) =     0.00 #10(shft)=   0.0000
 #11(stec)=     0.00 #12(ptec)=     0.00 #13(sfec)=     0.00
 #14(L11) =    0.000 #15(L22) =    0.000 #16(L33) =    0.000
 #17(L12) =    0.000 #18(L13) =    0.000 #19(L23) =    0.000
 Peak tails are ignored  where the intensity is below 0.0030 times the peak
   Aniso. broadening axis   0.0   0.0   1.0
;
_pd_proc_ls_peak_cutoff          0.00300
_pd_proc_info_datetime           2021-09-23T09:12:54
_pd_calc_method                  'Rietveld Refinement'

#---- raw/calc data loop -----
_pd_meas_2theta_range_min        2.0
_pd_meas_2theta_range_max        55.0
_pd_meas_2theta_range_inc        0.02
_pd_proc_2theta_range_min        1.96769
_pd_proc_2theta_range_max        54.96769
_pd_proc_2theta_range_inc        0.02
_pd_meas_number_of_points        2651
_pd_proc_number_of_points        2651

loop_
_refln_index_h
_refln_index_k
_refln_index_l
_refln_observed_status
_refln_F_squared_meas
_refln_F_squared_calc
_refln_phase_calc
_refln_d_spacing
_gsas_i100_meas
1 0 0 o 743.764 774.705 0.00 9.94101 7.61
0 1 0 o 31349.688 30198.258 0.00 8.41843 39.17
0 1 -1 o 22349.646 22937.379 0.00 8.29574 100.00
0 0 1 o 379.605 595.150 0.00 8.03408 1.15
1 0 -1 o 490.243 407.214 0.00 7.91564 2.10
1 -1 0 o 4530.539 3670.824 180.00 7.20427 21.03
1 1 -1 o 157.385 146.616 180.00 7.07814 0.38
1 1 0 o 2745.851 3212.744 0.00 5.85291 3.10
1 -1 1 o 1876.221 2128.326 0.00 5.83812 5.48
1 0 1 o 11796.325 10928.565 0.00 5.32520 24.96
2 0 -1 o 1597.378 2033.459 0.00 5.22245 2.68
1 -1 -1 o 553.323 463.889 0.00 4.98877 0.54
2 0 0 o 943.391 758.387 0.00 4.97051 2.15
1 1 -2 o 2033.463 1818.056 0.00 4.89620 2.65
0 2 -1 o 8525.588 7469.302 0.00 4.89177 6.51
2 -1 0 o 200.560 285.680 0.00 4.73184 0.20
0 1 1 o 134.383 250.111 0.00 4.73114 0.08
2 1 -1 o 1656.197 2133.690 0.00 4.68153 1.70
0 1 -2 o 1337.013 1916.768 0.00 4.66574 2.55
1 -2 1 o 4283.887 4165.514 180.00 4.40071 7.24
1 2 -1 o 2125.855 2022.717 0.00 4.37768 0.99
1 0 -2 o 1113.095 1128.847 0.00 4.35252 0.94
2 -1 -1 o 13697.341 13981.374 0.00 4.22867 19.04
0 2 0 o 2620.700 2565.333 0.00 4.20921 0.73
1 -2 0 o 511.988 483.648 180.00 4.20197 0.44
2 1 -2 o 3369.313 2626.575 180.00 4.16200 5.52
0 2 -2 o 6426.397 5960.837 0.00 4.14787 7.78
1 2 -2 o 2516.114 2980.886 0.00 4.12174 1.89
0 0 2 o 8.578 0.484 180.00 4.01704 0.01
2 0 -2 o 324.040 104.063 180.00 3.95782 0.55
2 -1 1 o 2307.419 1725.137 180.00 3.94097 4.30
2 1 0 o 1794.764 1519.897 0.00 3.93717 1.80
1 1 1 o 5935.440 7425.692 0.00 3.79572 3.04
1 -1 2 o -36.376 10.135 0.00 3.76896 0.15
2 0 1 o 3211.680 3152.883 0.00 3.64486 4.24
1 2 0 o 1717.763 1507.734 180.00 3.61587 0.68
2 -2 0 o 9.573 1.236 180.00 3.60214 0.24
3 0 -1 o 131.651 125.765 180.00 3.58960 0.23
1 -2 2 o 23631.023 22845.799 0.00 3.58929 26.47
2 2 -2 o 6833.930 6917.541 0.00 3.53907 3.56
2 -2 1 o 521.640 970.880 0.00 3.49811 0.63
2 2 -1 o 364.171 729.327 0.00 3.47502 0.08
3 -1 0 o 2617.070 2553.435 0.00 3.32788 3.01
3 0 0 o 44411.32 43715.52 0.00 3.31367 51.45
1 0 2 o 512.541 499.124 180.00 3.30782 0.77
3 1 -1 o 169.454 165.972 180.00 3.30531 0.29
3 -1 -1 o 7206.889 7219.005 0.00 3.29862 8.94
1 -1 -2 o 17283.598 17413.641 0.00 3.29549 8.33
1 -2 -1 o 11839.068 12172.634 0.00 3.28582 4.35
3 1 -2 o 5.457 5.366 0.00 3.26194 0.01
1 1 -3 o 5208.521 5211.973 0.00 3.25380 3.28
3 0 -2 o 1919.564 2116.637 0.00 3.24220 1.87
1 2 -3 o 7074.309 6071.736 0.00 3.21862 4.18
0 3 -1 o 8663.437 6991.457 0.00 3.20636 2.06
2 -1 -2 o 3.615 2.250 180.00 3.19162 0.00
0 3 -2 o 3047.374 2589.864 0.00 3.18577 1.43
2 1 -3 o 62.392 74.944 0.00 3.14944 0.05
0 2 1 o 809.636 938.052 180.00 3.12991 0.19
1 -3 1 o 25.798 33.745 0.00 3.12877 0.02
2 -2 -1 o 942.806 1463.907 0.00 3.10982 0.40
1 3 -2 o 14.136 16.532 180.00 3.09742 0.00
0 2 -3 o 1675.386 1826.335 0.00 3.07959 1.30
0 1 2 o 795.720 946.505 0.00 3.06821 0.30
2 2 -3 o 2467.123 1879.841 180.00 3.04494 1.48
0 1 -3 o 57.842 45.615 0.00 3.03829 0.03
1 3 -1 o 617.318 939.897 180.00 2.97980 0.11
1 -3 2 o 606.292 619.796 0.00 2.97394 0.25
2 1 1 o 113.843 78.322 180.00 2.95683 0.09
2 -1 2 o 2995.952 2916.583 0.00 2.94761 2.53
2 2 0 o 149.128 208.837 0.00 2.92645 0.05
2 -2 2 o 74.476 90.094 180.00 2.91906 0.06
3 -2 0 o 1409.906 1573.345 0.00 2.91433 1.26
3 -1 1 o 2967.133 2971.278 0.00 2.89071 2.39
3 1 0 o 26069.713 26535.861 0.00 2.88593 16.03
1 0 -3 o 5911.703 6007.069 0.00 2.87959 2.78
3 2 -2 o 1422.731 1424.801 0.00 2.87414 0.77
2 0 -3 o 38.543 39.885 0.00 2.86300 0.02
1 -3 0 o 785.202 851.416 0.00 2.86035 0.23
3 -1 -2 o 2626.200 3178.655 0.00 2.83411 1.59
1 3 -3 o 15452.002 14759.441 0.00 2.80798 5.90
0 3 0 o 147.409 139.375 0.00 2.80614 0.02
2 -3 1 o 797.671 702.192 180.00 2.80302 0.61
3 1 -3 o 4213.952 3744.911 0.00 2.80146 2.28
2 3 -2 o 1860.209 2419.860 0.00 2.77167 0.32
0 3 -3 o 190.056 227.276 180.00 2.76525 0.05
1 2 1 o 194.894 207.065 0.00 2.75477 0.03
3 -2 1 o 490.647 517.317 0.00 2.75195 0.30
3 2 -1 o 2546.452 3091.804 0.00 2.73508 0.88
3 -2 -1 o 442.543 525.242 0.00 2.72751 0.34
1 -2 3 o 277.471 320.438 180.00 2.72577 0.25
3 0 1 o 5393.787 5520.295 0.00 2.71643 3.60
2 -3 0 o 433.810 587.890 0.00 2.69487 0.11
4 0 -1 o 1616.474 1817.850 0.00 2.68424 1.09
3 2 -3 o 6.220 5.973 0.00 2.67818 0.01
0 0 3 o 7020.000 6917.714 0.00 2.67803 2.81
1 1 2 o 5.976 1.292 180.00 2.66680 0.02
2 0 2 o 1719.509 1368.056 180.00 2.66260 1.46
1 -1 3 o 1540.189 1159.013 180.00 2.64962 0.99
2 3 -3 o 25.660 24.132 0.00 2.64337 0.00
3 0 -3 o 3096.785 3267.083 0.00 2.63855 1.34
4 0 -2 o 5131.712 5460.293 0.00 2.61122 2.99
2 -3 2 o 628.068 673.853 180.00 2.60077 0.35
4 -1 -1 o 5017.102 5500.422 0.00 2.59829 3.42
2 3 -1 o 25.057 26.599 0.00 2.59750 0.00
4 1 -2 o 1614.895 1194.521 0.00 2.57792 0.78
1 3 0 o 1153.498 764.162 180.00 2.56496 0.21
1 -3 3 o 4930.085 4190.240 0.00 2.54029 2.52
4 -1 0 o 1213.566 709.234 180.00 2.53050 0.94
4 1 -1 o 1172.748 320.690 180.00 2.51836 0.73
1 -2 -2 o 18689.273 13184.661 0.00 2.50319 4.24
2 -2 -2 o 801.229 620.155 180.00 2.49438 0.26
4 0 0 o 664.275 1177.644 180.00 2.48525 0.48
1 2 -4 o 7.604 24.286 0.00 2.46047 0.00
2 2 -4 o 7.999 61.815 0.00 2.44810 0.00
0 4 -2 o 247.337 1844.165 0.00 2.44588 0.00
4 -1 -2 o 232.048 214.658 0.00 2.41779 0.11
2 -1 -3 o 107.041 77.815 180.00 2.41542 0.06
3 -3 1 o 2242.181 2322.832 0.00 2.40676 1.13
1 -3 -1 o 19528.332 21216.584 0.00 2.40227 3.17
3 -3 0 o 69.952 81.035 0.00 2.40142 0.06
4 1 -3 o 4707.709 4822.471 0.00 2.39554 2.11
2 1 -4 o 4186.508 4232.948 0.00 2.39121 1.52
1 -1 -3 o 2576.781 2606.027 0.00 2.39071 0.71
3 3 -2 o 377.942 404.005 0.00 2.38129 0.10
1 -4 2 o 457.089 492.879 0.00 2.37871 0.11
3 2 0 o 4922.995 5348.955 0.00 2.37500 1.25
3 -2 2 o 633.959 688.590 0.00 2.37468 0.37
1 4 -2 o 1440.849 1459.325 180.00 2.37141 0.17
1 1 -4 o 184.641 173.955 0.00 2.36904 0.08
1 0 3 o 555.328 502.486 180.00 2.36684 0.23
4 -2 0 o 204.022 183.952 180.00 2.36592 0.13
0 2 2 o 1967.576 1791.601 0.00 2.36557 0.33
2 -3 -1 o 52.790 45.004 180.00 2.36292 0.02
3 1 1 o 655.570 600.718 0.00 2.35972 0.24
3 3 -3 o 544.621 488.676 0.00 2.35938 0.16
3 -1 2 o 9273.435 8410.034 0.00 2.35681 5.77
1 3 -4 o 4411.071 4024.252 0.00 2.35436 1.48
1 -4 1 o 906.410 834.395 180.00 2.35121 0.16
0 4 -1 o 1456.422 1338.020 0.00 2.35070 0.15
2 2 1 o 623.142 597.175 0.00 2.34592 0.10
3 -2 -2 o 2370.708 2322.704 0.00 2.34347 0.73
4 2 -2 o 776.291 786.017 0.00 2.34076 0.21
0 2 -4 o 658.242 751.160 0.00 2.33287 0.18
2 -2 3 o 2462.016 2963.348 0.00 2.33138 1.11
0 4 -3 o 873.144 1045.046 180.00 2.32916 0.19
1 4 -3 o 2086.467 2399.937 0.00 2.32279 0.41
4 0 -3 o 29.847 33.207 0.00 2.32172 0.01
4 -2 -1 o 974.723 1038.800 0.00 2.32070 0.38
2 3 -4 o 3162.220 3118.133 180.00 2.31222 0.95
0 3 1 o 63.694 69.666 0.00 2.30815 0.01
3 -1 -3 o 4828.030 5367.519 0.00 2.30584 1.43
3 2 -4 o 1411.950 1690.682 0.00 2.30163 0.37
4 2 -3 o 2331.381 3036.994 0.00 2.28682 0.66
3 1 -4 o -37.442 11.783 180.00 2.28313 0.07
0 3 -4 o 5638.172 5298.150 0.00 2.27033 2.08
4 -1 1 o 1206.995 1672.532 180.00 2.26343 0.94
2 1 2 o 1900.951 2306.280 0.00 2.26320 0.40
4 1 0 o 21.526 27.799 0.00 2.25956 0.00
2 -1 3 o -38.438 9.017 0.00 2.25422 0.06
2 3 0 o 484.974 576.117 0.00 2.25165 0.07
0 1 3 o 12560.512 10920.686 0.00 2.24302 2.83
2 -3 3 o 713.943 599.016 0.00 2.23948 0.30
2 -4 1 o 125.883 111.033 180.00 2.23021 0.08
1 4 -1 o 3792.018 3637.771 180.00 2.22892 0.33
0 1 -4 o 3633.299 3610.207 0.00 2.22660 1.07
4 -2 1 o 1494.569 1579.993 180.00 2.22165 0.89
3 -3 2 o 1426.861 1518.885 0.00 2.22028 0.65
1 -4 3 o 3487.878 3702.846 0.00 2.21643 1.04
3 3 -1 o 3890.227 3878.667 0.00 2.21380 0.59
4 2 -1 o 137.068 111.748 0.00 2.20980 0.05
3 -3 -1 o 151.641 119.729 0.00 2.20777 0.05
2 -4 2 o 1438.679 1164.900 180.00 2.20035 0.47
2 4 -3 o 1558.421 1258.348 0.00 2.20009 0.22
2 4 -2 o 102.776 109.058 0.00 2.18884 0.01
3 0 2 o 1007.867 1514.129 0.00 2.17724 0.48
2 0 -4 o 1692.019 2181.312 0.00 2.17626 0.35
3 3 -4 o 20.654 10.344 0.00 2.16211 0.02
4 0 1 o 7516.029 6492.141 0.00 2.15163 3.17
1 -4 0 o 1256.144 1073.875 0.00 2.15148 0.16
1 2 2 o 728.985 494.388 180.00 2.14153 0.13
5 0 -2 o 2410.083 1679.839 180.00 2.13967 1.21
1 0 -4 o 53.397 45.117 180.00 2.13495 0.01
5 0 -1 o 18541.576 16548.619 0.00 2.13100 8.64
1 3 1 o 91.779 82.666 0.00 2.12066 0.01
1 -2 4 o 2661.510 2324.182 180.00 2.11976 1.03
3 0 -4 o 337.222 316.163 0.00 2.11699 0.07
4 -2 -2 o 114.548 109.909 0.00 2.11433 0.03
1 4 -4 o 13201.023 12471.843 0.00 2.11358 3.07
5 -1 -1 o 5180.190 4914.045 0.00 2.11015 2.44
4 -1 -3 o 138.182 130.402 0.00 2.10821 0.05
0 4 0 o 383.848 377.648 0.00 2.10461 0.04
2 -4 0 o 666.287 705.196 0.00 2.10099 0.10
5 1 -2 o 1320.241 1572.638 0.00 2.09794 0.48
1 -3 4 o 767.846 1079.593 180.00 2.09496 0.23
4 1 -4 o -15.001 61.806 0.00 2.08957 0.00
4 -3 0 o -51.993 89.934 180.00 2.08809 0.00
4 2 -4 o -42.113 193.609 0.00 2.08100 0.00
0 4 -4 o -15.934 22.863 0.00 2.07394 0.00
2 4 -4 o 1767.573 2194.985 180.00 2.06087 0.30
4 3 -3 o 5525.483 5928.690 0.00 2.05671 1.09
2 0 3 o 475.447 418.993 0.00 2.05057 0.11
5 -1 -2 o 5365.663 4438.392 180.00 2.05035 2.42
4 -3 1 o 23.358 9.879 0.00 2.04879 0.04
5 1 -3 o 86.457 87.282 180.00 2.03559 0.03
3 -4 1 o 641.512 636.824 0.00 2.03510 0.21
2 4 -1 o 234.959 222.745 180.00 2.03347 0.02
5 -1 0 o 6262.367 5826.931 0.00 2.03163 2.70
4 3 -2 o 88.892 83.885 0.00 2.02958 0.01
1 1 3 o 111.216 101.821 180.00 2.02944 0.03
2 -4 3 o 1113.738 1046.748 180.00 2.02850 0.40
5 1 -1 o 6094.586 5906.195 0.00 2.02420 1.94
1 -1 4 o 68.432 52.591 180.00 2.01837 0.03
5 0 -3 o 2052.236 1428.516 180.00 2.00954 0.88
0 0 4 o 4315.175 3345.654 0.00 2.00852 0.95
3 4 -3 o 307.759 257.906 180.00 2.00771 0.03
2 -2 -3 o 1873.924 1832.631 0.00 2.00391 0.29
4 -3 -1 o 870.463 1311.435 0.00 1.99421 0.17
2 -3 -2 o 1076.917 2053.571 180.00 1.99405 0.19
3 2 1 o 42.573 93.722 180.00 1.99253 0.01
5 0 0 o 1064.747 1512.182 0.00 1.98820 0.30
3 -2 3 o 1919.061 2966.368 0.00 1.98572 0.98
1 -3 -2 o 511.743 534.098 0.00 1.97903 0.05
4 0 -4 o 177.042 187.213 0.00 1.97891 0.06
1 4 0 o 125.641 128.399 0.00 1.97745 0.01
3 -4 2 o 670.497 667.179 0.00 1.97413 0.20
2 2 -5 o 7158.717 7102.520 0.00 1.97318 1.70
5 -2 -1 o 1108.232 1099.525 180.00 1.97191 0.54
3 -4 0 o 99.389 98.262 0.00 1.97146 0.06
1 -2 -3 o 24.023 24.045 0.00 1.97047 0.00
4 -2 2 o 2784.918 2786.818 0.00 1.97048 1.00
4 2 0 o 262.004 264.869 0.00 1.96858 0.05
5 -2 0 o 2031.966 2076.873 0.00 1.96193 0.73
3 4 -2 o 394.228 405.708 0.00 1.96168 0.04
3 -2 -3 o 3459.622 3670.441 0.00 1.95837 0.64
4 3 -4 o 1429.563 1545.393 0.00 1.95729 0.32
1 -4 4 o 2865.744 3081.946 180.00 1.95601 0.79
2 3 -5 o 69.459 71.850 0.00 1.95382 0.01
3 3 0 o 1869.596 1897.152 0.00 1.95097 0.22
5 2 -3 o 76.608 77.319 180.00 1.94898 0.02
0 5 -2 o 2272.469 2312.969 0.00 1.94622 0.22
3 -3 3 o 2643.276 2691.222 180.00 1.94604 0.96
5 2 -2 o 2007.858 2041.520 0.00 1.94551 0.46
1 2 -5 o 89.784 93.505 0.00 1.94323 0.04
1 3 -5 o 4036.170 4133.461 180.00 1.94267 0.98
4 1 1 o 13293.746 13622.683 0.00 1.94244 3.59
4 -1 2 o 2333.286 2393.087 0.00 1.94181 0.72
0 5 -3 o 1243.933 1400.470 180.00 1.93852 0.17
3 4 -4 o 182.781 254.975 0.00 1.93424 0.02
3 -3 -2 o 3376.273 5309.281 0.00 1.93204 0.54
1 -5 2 o 500.455 814.022 180.00 1.92944 0.07
3 2 -5 o 300.814 509.656 0.00 1.92771 0.07
3 1 2 o 76.285 137.735 0.00 1.92416 0.02
3 -1 3 o 192.284 610.777 0.00 1.91960 0.07
1 5 -3 o 307.208 1134.504 180.00 1.91712 0.03
2 -1 -4 o 8914.952 9449.676 0.00 1.90478 1.50
2 3 1 o 3581.703 3546.239 0.00 1.89915 0.33
2 2 2 o 9293.876 9034.297 0.00 1.89786 1.32
4 -3 2 o 8.121 7.410 0.00 1.89625 0.00
3 3 -5 o 221.284 203.137 0.00 1.89260 0.04
0 3 2 o 9763.713 8794.258 0.00 1.89186 0.89
1 5 -2 o 2962.447 2652.744 180.00 1.89106 0.19
2 1 -5 o 4372.755 3938.104 0.00 1.89000 0.87
4 3 -1 o 247.990 212.258 0.00 1.88945 0.05
1 -5 3 o 2959.120 2644.626 0.00 1.88856 0.53
2 -2 4 o 364.198 339.362 0.00 1.88448 0.10
2 -3 4 o 2682.574 2501.874 0.00 1.88335 0.83
5 -1 -3 o 498.402 445.443 180.00 1.88262 0.25
1 -4 -1 o 6840.831 6417.241 0.00 1.88255 0.57
3 -1 -4 o 355.050 334.958 0.00 1.88096 0.06
2 -4 -1 o 3758.313 3469.386 180.00 1.87970 0.51
5 -2 -2 o 930.352 868.680 180.00 1.87141 0.32
0 2 3 o 8730.861 7763.427 0.00 1.86888 1.05
5 1 -4 o 629.444 564.995 0.00 1.86842 0.12
3 1 -5 o 48.006 30.971 0.00 1.86584 0.01
1 -5 1 o 430.567 287.799 180.00 1.86387 0.04
0 3 -5 o 854.587 548.819 0.00 1.86266 0.19
1 -1 -4 o 162.134 84.940 180.00 1.86070 0.03
5 -1 1 o 2065.069 1417.258 180.00 1.85390 0.85
5 1 0 o 654.343 562.843 0.00 1.85091 0.16
4 -2 -3 o 62.958 61.401 180.00 1.84839 0.01
0 5 -1 o 1837.342 1812.667 0.00 1.84777 0.13
1 1 -5 o 462.231 456.139 0.00 1.84777 0.11
0 2 -5 o 2195.753 2200.278 0.00 1.84731 0.52
5 2 -4 o 1403.334 1430.878 0.00 1.84646 0.33
1 4 -5 o 491.583 500.695 180.00 1.84633 0.08
5 -2 1 o 1970.822 2021.661 0.00 1.84615 0.77
2 -5 2 o 136.354 138.986 180.00 1.84594 0.02
2 4 -5 o 2532.848 2532.755 180.00 1.84024 0.51
1 5 -4 o 2776.897 2749.991 0.00 1.83953 0.38
5 2 -1 o 4391.066 4212.859 0.00 1.83764 0.91
1 0 4 o 376.747 353.910 0.00 1.83614 0.06
2 5 -3 o 391.968 349.024 0.00 1.83095 0.02
2 -5 1 o 1341.777 1148.556 0.00 1.81653 0.18
0 5 -4 o 3397.936 2788.103 180.00 1.82819 0.55
3 -4 -1 o 781.268 639.493 0.00 1.81334 0.13
4 -3 -2 o 46.795 38.368 180.00 1.81208 0.01
4 0 2 o 3234.806 2621.206 0.00 1.82243 0.83
0 4 1 o 1330.464 1056.034 0.00 1.82105 0.09
5 -3 0 o 12.346 9.580 0.00 1.80912 0.01
4 2 -5 o 1255.284 993.560 0.00 1.82089 0.31
2 4 0 o 468.310 460.679 180.00 1.80793 0.03
4 -4 1 o 934.981 795.650 180.00 1.81942 0.25
3 4 -1 o 1319.597 1151.536 0.00 1.81779 0.09
3 -4 3 o 159.965 117.852 0.00 1.81750 0.08
2 1 3 o 5739.754 6174.728 0.00 1.80459 1.02
5 0 -4 o 1735.290 1836.630 0.00 1.80240 0.33
4 -4 0 o 181.078 200.553 180.00 1.80107 0.10
2 -1 4 o 2.866 1.810 180.00 1.79758 0.00
4 4 -3 o 7490.385 6707.396 0.00 1.79661 0.93
4 -1 -4 o 92.012 81.961 0.00 1.79632 0.02
6 0 -2 o 166.173 141.292 0.00 1.79480 0.05
2 -4 4 o 3931.339 3243.201 0.00 1.79464 1.05
0 4 -5 o 1490.824 1138.520 0.00 1.79133 0.30
2 5 -4 o 2853.363 2152.531 180.00 1.79006 0.31
5 3 -3 o 1479.558 1322.723 180.00 1.78627 0.31
4 1 -5 o 363.163 380.125 0.00 1.78236 0.06
2 -5 3 o 1667.231 1747.558 180.00 1.78209 0.32
2 5 -2 o 444.526 429.397 180.00 1.78034 0.03
4 3 -5 o 137.542 128.753 180.00 1.77713 0.02
5 0 1 o 157.086 140.852 180.00 1.77687 0.05
3 0 3 o 645.838 636.782 0.00 1.77507 0.12
3 4 -5 o 765.081 768.076 180.00 1.77478 0.18
5 -3 -1 o 1115.749 1243.792 180.00 1.77335 0.33
1 5 -1 o 59.807 87.006 180.00 1.77285 0.01
4 4 -4 o 1731.304 2309.023 0.00 1.76954 0.23
6 -1 -1 o 31.595 71.263 0.00 1.76425 0.03
6 0 -1 o 238.667 422.390 0.00 1.76263 0.11
0 1 4 o 266.112 345.348 0.00 1.76149 0.02
1 -5 4 o 447.391 632.629 180.00 1.75923 0.09
1 3 2 o 375.854 510.325 180.00 1.75762 0.03
5 -3 1 o 104.626 127.097 0.00 1.75662 0.02
6 1 -2 o 274.761 368.621 0.00 1.75636 0.09
6 -1 -2 o 2239.486 2636.426 0.00 1.75435 0.60
0 1 -5 o 668.363 637.736 0.00 1.75124 0.14
4 -4 2 o 14.679 13.053 180.00 1.74905 0.00
5 3 -4 o 627.571 536.509 180.00 1.74507 0.12
6 1 -3 o 6315.452 5629.658 0.00 1.74434 1.58
5 3 -2 o 5266.001 4940.361 0.00 1.74231 0.81
6 0 -3 o 1818.732 1740.242 0.00 1.74082 0.41
4 4 -2 o 7.081 6.771 180.00 1.73751 0.00
2 0 -5 o 2694.189 2542.415 0.00 1.73742 0.39
1 -3 5 o 2755.410 2487.906 180.00 1.73626 0.76
3 0 -5 o 43.061 33.134 0.00 1.73133 0.01
1 2 3 o 311.898 367.302 0.00 1.72694 0.03
1 -5 0 o 1213.918 2174.914 0.00 1.71988 0.07
3 -5 1 o -7.085 0.199 0.00 1.71882 0.00
3 -5 2 o 945.793 1528.770 0.00 1.71863 0.18
1 4 1 o 25.153 37.846 0.00 1.71205 0.00
1 -2 5 o 225.582 290.763 0.00 1.71124 0.03
4 2 1 o 2483.804 3327.300 0.00 1.70924 0.30
4 -2 3 o 13.743 19.994 0.00 1.70629 0.00
2 -5 0 o 566.008 868.984 180.00 1.70594 0.08
3 5 -3 o 59.922 70.649 180.00 1.70314 0.00
5 -2 -3 o 2023.176 2548.012 0.00 1.70280 0.38
4 -4 -1 o 485.147 568.540 0.00 1.70140 0.07
4 3 0 o 1096.719 1065.132 0.00 1.69408 0.11
6 -1 0 o 4740.439 4588.449 0.00 1.69364 1.60
3 5 -4 o 245.802 242.982 180.00 1.69303 0.02
6 -2 -1 o 272.559 268.959 0.00 1.69296 0.09
4 -3 3 o 2232.651 2218.574 0.00 1.69283 0.58
1 0 -5 o 3736.004 3787.639 0.00 1.69230 0.57
1 5 -5 o 727.837 879.732 0.00 1.69045 0.15
1 -4 5 o 346.859 405.577 180.00 1.68990 0.06
6 1 -1 o 508.910 745.128 180.00 1.68868 0.15
3 3 1 o 28.590 43.177 180.00 1.68457 0.00
0 5 0 o 205.214 269.738 180.00 1.68369 0.01
5 2 -5 o 502.737 538.342 0.00 1.67994 0.06
2 -3 -3 o 964.852 993.474 0.00 1.67867 0.08
6 2 -3 o 2733.078 2663.278 0.00 1.67709 0.56
4 0 -5 o 3492.517 3291.312 0.00 1.67557 0.59
3 -3 4 o 3587.030 3327.962 0.00 1.67543 1.06
2 5 -5 o 15.946 11.541 180.00 1.67401 0.01
5 -1 -4 o 7426.347 7004.831 0.00 1.67270 1.45
3 2 2 o 2.416 1.396 0.00 1.67258 0.00
5 -2 2 o 1453.063 1389.073 180.00 1.67132 0.43
5 2 0 o 158.304 155.936 0.00 1.66890 0.03
6 -1 -3 o 7190.924 7177.482 0.00 1.66773 1.77
4 4 -5 o 1733.400 1741.103 180.00 1.66690 0.22
3 -2 4 o 1090.256 1125.741 0.00 1.66466 0.25
6 -2 0 o 129.650 135.172 180.00 1.66394 0.03
5 -3 -2 o 160.780 175.458 180.00 1.66338 0.04
3 -3 -3 o 445.371 485.184 0.00 1.66292 0.05
5 1 -5 o 730.493 845.742 0.00 1.66078 0.10
0 5 -5 o 535.255 688.063 0.00 1.65915 0.09
2 5 -1 o 392.458 478.252 180.00 1.65820 0.01
6 1 -4 o 343.873 528.048 180.00 1.65722 0.16
6 0 0 o 4979.163 6205.689 0.00 1.65684 1.30
4 1 2 o 236.017 261.471 0.00 1.65477 0.03
2 0 4 o 330.145 385.927 0.00 1.65391 0.07
6 2 -2 o 222.461 248.141 0.00 1.65265 0.06
4 -1 3 o -0.594 0.005 180.00 1.65248 0.00
2 -5 4 o 188.788 196.599 180.00 1.65010 0.06
6 -2 -2 o 7882.200 8084.735 0.00 1.64931 1.99
2 3 -6 o 1199.278 1235.959 0.00 1.64877 0.19
2 -2 -4 o 5227.115 5506.065 0.00 1.64775 0.55
1 -3 -3 o 66.022 69.611 180.00 1.64766 0.00
3 -5 0 o 106.981 121.925 180.00 1.64533 0.01
3 -5 3 o 479.871 587.072 180.00 1.64484 0.10
3 -2 -4 o 315.993 443.816 0.00 1.64315 0.05
2 -4 -2 o 348.421 493.997 180.00 1.64291 0.04
5 -1 2 o 8.562 11.869 180.00 1.64261 0.00
5 1 1 o 117.075 165.781 0.00 1.64239 0.03
3 5 -2 o 511.508 603.024 0.00 1.64045 0.02
5 -3 2 o 151.455 146.565 180.00 1.63606 0.03
5 3 -5 o 3905.160 3896.766 0.00 1.63444 0.60
3 3 -6 o 1120.726 1198.185 180.00 1.63207 0.16
6 2 -4 o 2441.612 2645.717 0.00 1.63097 0.43
1 1 4 o 2895.984 3130.592 0.00 1.63088 0.33
0 6 -3 o 197.866 213.992 180.00 1.63059 0.01
3 4 0 o 71.261 77.918 0.00 1.62999 0.00
5 3 -1 o 113.432 121.774 0.00 1.62992 0.01
2 2 -6 o 2362.892 2467.337 0.00 1.62690 0.39
1 -4 -2 o 0.036 0.036 180.00 1.62375 0.00
5 -4 0 o 290.839 275.883 180.00 1.62329 0.09
1 -1 5 o 2459.503 2383.272 0.00 1.62332 0.38
3 -4 4 o 2123.203 1987.926 180.00 1.62255 0.49
3 2 -6 o 1527.169 1346.871 180.00 1.62132 0.26
1 3 -6 o 1571.606 1361.170 0.00 1.62110 0.31
6 0 -4 o 471.480 416.120 0.00 1.62110 0.10
3 -4 -2 o 5341.885 4429.771 0.00 1.61811 0.60
4 -4 3 o 3212.698 2627.118 0.00 1.61655 0.79
5 -4 1 o 44.835 35.933 0.00 1.61593 0.01
4 4 -1 o 145.383 112.472 180.00 1.61446 0.01
3 5 -5 o 12.432 0.929 180.00 1.61375 0.01
1 -6 3 o 199.658 165.670 0.00 1.61079 0.02
2 4 -6 o 86.902 78.013 0.00 1.60931 0.01
1 -2 -4 o 44.623 40.540 0.00 1.60854 0.00
1 6 -3 o 4219.772 4072.048 180.00 1.60739 0.25
0 0 5 o 15.082 14.979 180.00 1.60682 0.00
1 5 0 o 754.337 770.047 0.00 1.60605 0.02
2 3 2 o 7036.877 7281.252 0.00 1.60488 0.57
4 -3 -3 o 1408.117 1441.565 0.00 1.60413 0.25
1 -6 2 o 2164.427 2185.105 180.00 1.60390 0.17
0 6 -2 o 6043.194 5890.566 0.00 1.60318 0.37
3 1 3 o 3818.960 3136.719 0.00 1.59803 0.54
5 4 -4 o 5216.038 4154.073 180.00 1.59786 0.67
5 4 -3 o 828.483 669.427 0.00 1.59765 0.09
4 -2 -4 o 2724.250 2309.824 0.00 1.59581 0.40
3 -1 4 o 1621.263 1479.809 0.00 1.59371 0.27
1 4 -6 o 256.810 235.604 180.00 1.59349 0.03
0 6 -4 o 2330.780 2120.760 180.00 1.59289 0.22
4 -5 1 o 1133.321 1016.012 180.00 1.59281 0.22
1 6 -4 o 497.341 416.738 180.00 1.59030 0.05
1 2 -6 o 3500.729 3045.760 0.00 1.59022 0.57
2 -3 5 o 655.520 580.474 180.00 1.59021 0.12
1 -5 5 o 1316.042 1161.250 180.00 1.58743 0.20
3 4 -6 o 3097.174 2916.638 180.00 1.58381 0.42
5 0 -5 o 712.067 688.182 0.00 1.58313 0.11
2 4 1 o 9451.796 10011.555 0.00 1.57912 0.52
6 -3 0 o 520.201 531.442 180.00 1.57728 0.11
0 3 3 o 265.184 268.362 0.00 1.57705 0.01
4 3 -6 o 1286.751 1232.449 0.00 1.57479 0.18
4 2 -6 o 1652.039 1588.038 0.00 1.57472 0.22
4 -5 2 o 2744.643 2573.611 180.00 1.57352 0.54
6 -2 1 o 8903.980 8266.852 0.00 1.57243 2.46
2 2 3 o 6570.947 6079.469 0.00 1.57223 0.77
6 -3 -1 o 297.232 277.904 0.00 1.57182 0.07
4 5 -4 o 4200.430 4019.719 0.00 1.56958 0.36
6 -1 1 o 2580.911 2529.175 0.00 1.56757 0.59
5 -4 -1 o 2358.285 2309.881 180.00 1.56744 0.43
6 2 -1 o 476.569 475.344 0.00 1.56612 0.07
6 1 0 o 7618.517 7683.147 0.00 1.56524 1.49
3 -1 -5 o 999.178 1009.635 0.00 1.56519 0.14
0 4 2 o 1593.229 1607.541 0.00 1.56496 0.07
2 -6 2 o 3.004 3.048 180.00 1.56438 0.00
2 -4 5 o 0.067 0.124 0.00 1.56377 0.00
1 6 -2 o 1113.411 1076.414 180.00 1.56238 0.04
2 -2 5 o 857.159 800.435 180.00 1.56139 0.15
6 3 -3 o 942.616 852.629 0.00 1.56051 0.15
2 -1 -5 o 139.424 129.058 0.00 1.56017 0.01
4 5 -3 o 761.443 679.443 0.00 1.55901 0.06
5 0 2 o 915.515 827.738 0.00 1.55895 0.18
1 -6 4 o 102.516 95.037 180.00 1.55591 0.02
0 3 -6 o 3102.414 2963.847 180.00 1.55525 0.53
4 -4 -2 o 2544.613 2412.733 0.00 1.55491 0.44
3 1 -6 o 46.335 43.123 180.00 1.55486 0.01
2 -6 3 o 2176.727 2152.651 180.00 1.55240 0.25
2 -5 -1 o 642.253 635.853 180.00 1.55199 0.04
4 -5 0 o 657.904 651.522 0.00 1.55151 0.08
6 3 -4 o 4783.316 4679.188 0.00 1.55050 0.70
2 1 -6 o 363.333 354.992 0.00 1.55045 0.05
2 6 -4 o 2318.886 2163.268 180.00 1.54871 0.16
4 0 3 o 992.198 907.463 180.00 1.54827 0.22
6 -2 -3 o 2540.873 2331.906 0.00 1.54799 0.53
5 -4 2 o 797.171 734.733 180.00 1.54781 0.18
2 6 -3 o 1208.270 1048.067 180.00 1.54632 0.08
1 -5 -1 o 253.760 239.150 0.00 1.54438 0.01
0 4 -6 o 3967.592 3810.523 180.00 1.53979 0.70
5 4 -5 o 44.194 41.685 180.00 1.53836 0.01
7 0 -2 o 865.802 851.848 0.00 1.53814 0.16
5 4 -2 o 1627.970 1602.938 0.00 1.53781 0.14
1 -6 1 o 243.714 240.199 180.00 1.53750 0.01
0 2 4 o 59.886 59.096 0.00 1.53410 0.00
6 -1 -4 o 6.608 6.502 180.00 1.53366 0.00
4 -1 -5 o 3071.827 2882.683 0.00 1.53248 0.39
6 2 -5 o 741.792 601.474 180.00 1.52978 0.14
3 5 -1 o 1551.818 1272.223 0.00 1.52598 0.07
6 -3 1 o 2256.822 1907.977 0.00 1.52472 0.59
6 1 -5 o 116.447 103.867 180.00 1.52398 0.02
3 -5 -1 o 1393.605 1308.122 0.00 1.52269 0.13
4 5 -5 o 796.190 755.452 180.00 1.52255 0.07
4 4 -6 o 1691.645 1580.483 0.00 1.52247 0.25
4 1 -6 o 7381.500 7027.908 0.00 1.52230 1.04
3 -5 4 o 1008.571 973.855 180.00 1.52205 0.16
7 -1 -2 o 8.784 8.423 0.00 1.52111 0.01
7 0 -3 o 23.932 24.068 0.00 1.52044 0.01
2 5 -6 o 657.767 662.212 180.00 1.52039 0.11
0 6 -1 o 1208.765 1237.669 180.00 1.51964 0.05
2 -6 1 o 59.167 60.268 0.00 1.51923 0.00
0 2 -6 o 1238.372 1286.802 180.00 1.51915 0.18
1 -1 -5 o 1560.501 1642.692 0.00 1.51849 0.14
1 6 -5 o 1662.361 1911.083 0.00 1.51662 0.19
5 -2 -4 o 2919.423 3278.001 0.00 1.51581 0.41
1 5 -6 o 315.867 344.455 180.00 1.51559 0.03
5 -3 -3 o 2802.730 3080.637 0.00 1.51473 0.38
7 1 -3 o 12.170 13.136 0.00 1.51410 0.00
6 3 -2 o 0.262 0.713 180.00 1.51392 0.00
6 0 1 o 1015.577 1061.726 0.00 1.51153 0.17
7 -1 -1 o 2103.955 2203.058 0.00 1.51063 0.43
6 -3 -2 o 9371.225 9819.145 0.00 1.51006 1.85
1 1 -6 o 7916.830 8264.328 0.00 1.50999 1.04
7 1 -2 o 2423.550 2159.414 0.00 1.50520 0.44
2 5 0 o 1473.679 1463.982 0.00 1.50269 0.06
0 6 -5 o 27.116 28.689 0.00 1.50224 0.01
0 5 1 o 355.629 418.356 180.00 1.50140 0.02
7 0 -1 o 2933.519 3338.608 0.00 1.50115 0.62
4 -5 3 o 395.047 505.244 0.00 1.49975 0.07
1 0 5 o 1166.599 1665.536 0.00 1.49789 0.11
5 2 -6 o 0.004 0.121 0.00 1.49679 0.00
2 6 -5 o 932.801 1463.009 180.00 1.49633 0.05
4 3 1 o 560.602 804.936 0.00 1.49443 0.03
4 5 -2 o 688.398 1139.935 180.00 1.49414 0.03
3 -6 2 o 177.645 292.149 0.00 1.49280 0.02
2 1 4 o 590.105 1190.541 0.00 1.49088 0.09
3 5 -6 o 535.691 929.680 180.00 1.49055 0.05
2 6 -2 o 770.275 1308.416 180.00 1.48990 0.02
2 -5 5 o 318.283 608.510 0.00 1.48965 0.06
4 -3 4 o 733.854 1249.807 180.00 1.48939 0.14
5 3 -6 o 73.903 213.416 180.00 1.48860 0.03
6 3 -5 o 13.205 19.536 0.00 1.48696 0.00
2 -6 4 o 237.212 371.248 180.00 1.48697 0.03
5 2 1 o 188.094 268.713 0.00 1.48587 0.02
2 -1 5 o 131.947 231.513 0.00 1.48554 0.03
5 -2 3 o 616.716 824.713 0.00 1.48482 0.11
5 -3 3 o 44.969 63.016 180.00 1.48397 0.01
5 3 0 o 169.655 241.724 0.00 1.48348 0.03
3 0 4 o 3015.285 3622.239 0.00 1.48286 0.38
1 3 3 o 389.928 430.891 180.00 1.48081 0.06
7 -1 -3 o 334.503 293.789 0.00 1.47898 0.10
4 2 2 o 1219.249 1035.440 180.00 1.47841 0.20
1 4 2 o 728.125 631.052 180.00 1.47830 0.04
0 5 -6 o 15.806 12.456 0.00 1.47711 0.00
3 6 -4 o 84.173 37.865 0.00 1.47653 0.02
4 -2 4 o 737.291 635.511 180.00 1.47380 0.14
7 -2 -1 o 303.537 271.963 0.00 1.47301 0.05
7 1 -4 o 425.159 410.327 0.00 1.47120 0.10
6 0 -5 o 45.540 44.702 180.00 1.47115 0.01
1 6 -1 o 786.014 1102.114 0.00 1.46920 0.02
5 -1 -5 o 42.987 91.138 180.00 1.46859 0.01
3 -6 1 o 1572.185 2545.681 180.00 1.46846 0.14
3 -6 3 o 7.323 31.921 180.00 1.46690 0.00
5 -4 -2 o 2.133 6.621 0.00 1.46564 0.00
1 -3 6 o -7.409 90.014 180.00 1.46400 0.03
4 4 0 o 319.266 395.555 0.00 1.46323 0.01
4 -5 -1 o 921.404 1292.573 0.00 1.46228 0.12
7 2 -3 o 1524.565 1907.155 0.00 1.46168 0.23
4 -4 4 o 1981.906 2126.528 180.00 1.45953 0.44
3 6 -3 o 841.655 874.941 180.00 1.45923 0.03
5 1 -6 o 66.267 70.738 0.00 1.45920 0.01
7 -2 -2 o 251.968 256.652 0.00 1.45875 0.06
1 -4 6 o 1897.452 1933.048 180.00 1.45873 0.40
5 -5 1 o 58.407 58.551 0.00 1.45854 0.01
6 -4 0 o 160.149 155.911 180.00 1.45716 0.02
1 -6 5 o 1845.215 1794.763 180.00 1.45598 0.21
3 3 2 o 7776.022 7639.420 0.00 1.45396 0.64
7 0 -4 o 2213.534 2119.646 0.00 1.45331 0.46
3 0 -6 o 1075.314 901.781 0.00 1.45084 0.11
7 -1 0 o 133.489 100.900 0.00 1.45064 0.04
0 1 5 o 36.497 28.088 0.00 1.44823 0.00
7 1 -1 o 1025.794 837.009 0.00 1.44710 0.19
3 6 -5 o 108.225 93.559 0.00 1.44528 0.01
6 -2 2 o 1864.601 1611.618 0.00 1.44536 0.40
7 2 -4 o 43.913 39.734 180.00 1.44519 0.01
3 -3 5 o 2014.567 1829.316 0.00 1.44425 0.35
6 2 0 o 3810.526 3718.030 0.00 1.44297 0.50
5 1 2 o 3381.604 3381.437 0.00 1.44258 0.47
3 4 1 o 530.603 575.692 0.00 1.44169 0.04
5 -1 3 o 3037.101 3270.336 0.00 1.44147 0.53
0 1 -6 o 1104.592 1223.452 180.00 1.44125 0.15
5 -5 0 o 1113.856 1255.746 180.00 1.44085 0.17
2 0 -6 o 13.275 15.451 180.00 1.43979 0.00
7 -2 0 o 619.716 786.796 180.00 1.43918 0.18
5 -4 3 o 747.101 876.478 180.00 1.43912 0.13
5 5 -4 o 2969.333 3574.405 180.00 1.43861 0.23
1 2 4 o 489.789 548.652 0.00 1.43806 0.03
6 -4 1 o -0.679 0.683 0.00 1.43729 0.00
6 4 -4 o 2258.621 2530.641 0.00 1.43707 0.23
5 4 -6 o 2173.243 2388.170 0.00 1.43676 0.24
5 4 -1 o 8.978 9.421 180.00 1.43602 0.00
3 -3 -4 o 10.783 9.795 180.00 1.43395 0.00
4 5 -6 o 208.392 192.402 180.00 1.43175 0.01
3 -4 5 o 355.265 321.111 0.00 1.43158 0.06
4 0 -6 o 3151.126 2835.871 0.00 1.43150 0.37
1 5 1 o 440.852 398.609 180.00 1.43121 0.01
7 2 -2 o 1355.778 1246.901 0.00 1.43106 0.18
1 -6 0 o 1665.923 1518.681 0.00 1.43103 0.07
6 -4 -1 o 3415.090 3133.308 0.00 1.43028 0.61
2 -6 0 o 853.847 789.066 180.00 1.43017 0.05
2 -4 -3 o 5721.112 5292.423 0.00 1.43013 0.36
2 -3 -4 o 4472.762 4156.567 0.00 1.42969 0.33
6 -3 2 o 6268.345 5805.400 0.00 1.42956 1.40
5 -5 2 o 12.243 11.125 180.00 1.42938 0.00
3 -4 -3 o 1.238 0.940 0.00 1.42751 0.00
1 -2 6 o 4331.945 4054.521 0.00 1.42651 0.62
6 3 -1 o 496.015 453.742 0.00 1.42427 0.05
6 4 -3 o 47.186 41.723 180.00 1.42281 0.00
3 2 3 o 13443.330 11556.066 0.00 1.42275 1.31
7 0 0 o 73.311 48.256 0.00 1.42014 0.02
6 -1 2 o 614.651 477.552 0.00 1.41952 0.12
4 1 3 o 2194.382 1647.658 180.00 1.41942 0.33
6 1 1 o 521.875 422.059 0.00 1.41898 0.08
6 -2 -4 o 1095.250 936.749 180.00 1.41706 0.16
4 -1 4 o 1203.083 1032.814 180.00 1.41678 0.21
5 5 -3 o 743.818 656.030 0.00 1.41654 0.05
5 5 -5 o 699.169 616.263 180.00 1.41563 0.06
3 -2 5 o 1533.582 1382.340 0.00 1.41547 0.23
1 -5 6 o 5.878 4.686 180.00 1.41203 0.00
3 3 -7 o 1473.385 1223.940 180.00 1.41047 0.21
6 -3 -3 o 1315.228 1144.002 180.00 1.40956 0.21
4 -3 -4 o 3510.589 3128.128 0.00 1.40905 0.33
2 3 -7 o 1495.576 1350.332 180.00 1.40756 0.17
1 6 -6 o 1318.372 1223.695 180.00 1.40707 0.10
6 4 -5 o 1191.594 1093.873 0.00 1.40656 0.13
2 6 -6 o 227.031 227.175 180.00 1.40399 0.02
1 -4 -3 o 3.371 3.401 0.00 1.40389 0.00
2 4 -7 o 16.006 16.119 180.00 1.40313 0.00
0 6 0 o 1217.240 1228.404 180.00 1.40307 0.04
4 -6 2 o 4242.999 4226.011 180.00 1.40151 0.57
6 2 -6 o 844.488 818.871 180.00 1.40073 0.13
3 -6 0 o 39.677 36.962 0.00 1.40066 0.01
7 -2 -3 o 160.865 156.101 180.00 1.40031 0.02
1 0 -6 o 2835.305 2738.380 0.00 1.40036 0.26
3 4 -7 o 34.101 25.856 0.00 1.39917 0.01
3 -2 -5 o 308.944 287.878 0.00 1.39891 0.03
3 6 -2 o 2164.746 1983.906 0.00 1.39815 0.07
3 -6 4 o 516.603 485.541 180.00 1.39796 0.05
7 -3 -1 o 1200.429 1104.266 0.00 1.39786 0.22
1 -3 -4 o 4521.226 4160.532 0.00 1.39704 0.30
4 -4 -3 o 70.118 64.208 0.00 1.39651 0.01
7 -1 -4 o 1527.471 1423.415 0.00 1.39601 0.26
2 6 -1 o 101.756 97.436 180.00 1.39516 0.00
0 7 -3 o 796.180 729.480 0.00 1.39438 0.05
4 -6 1 o 139.415 127.440 0.00 1.39421 0.02
4 5 -1 o 264.616 219.834 180.00 1.39288 0.02
4 -5 4 o 61.269 54.372 0.00 1.39173 0.01
0 7 -4 o 642.925 583.363 180.00 1.39041 0.03
2 -5 -2 o 618.614 547.967 0.00 1.38983 0.03
3 5 0 o 14.022 8.428 0.00 1.38907 0.00
2 -2 -5 o 13.298 12.018 0.00 1.38863 0.00
1 -7 3 o 25.671 20.839 0.00 1.38854 0.00
7 -3 0 o 78.646 62.235 180.00 1.38859 0.04
7 1 -5 o 5147.847 4718.469 0.00 1.38833 0.78
6 3 -6 o 6119.095 5485.296 180.00 1.38733 0.80
7 2 -5 o 1428.925 1237.292 0.00 1.38606 0.21
2 -6 5 o 138.209 122.329 0.00 1.38599 0.02
4 6 -4 o 1342.438 1153.474 0.00 1.38584 0.07
4 3 -7 o 617.038 541.876 0.00 1.38567 0.06
5 0 -6 o 1.002 0.338 180.00 1.38521 0.00
6 -1 -5 o 4.081 3.722 0.00 1.38443 0.00
3 2 -7 o 146.693 140.382 0.00 1.38313 0.01
0 6 -6 o 917.610 867.944 0.00 1.38262 0.11
1 7 -4 o 713.055 683.715 180.00 1.38209 0.04
4 -2 -5 o 1409.173 1358.387 0.00 1.38191 0.12
7 3 -4 o 1258.917 1186.108 0.00 1.38172 0.20
3 -5 -2 o 1977.640 1839.545 0.00 1.38121 0.14
5 -5 -1 o 157.193 147.443 180.00 1.38108 0.02
2 0 5 o 4374.083 3987.476 0.00 1.38103 0.57
3 -5 5 o 968.323 835.863 180.00 1.38054 0.18
1 4 -7 o 5138.862 4116.392 0.00 1.37975 0.67
1 3 -7 o 4767.003 3398.892 0.00 1.37743 0.60
2 4 2 o 1193.595 865.567 0.00 1.37738 0.06
6 1 -6 o 678.605 513.831 0.00 1.37620 0.08
7 3 -3 o 2616.158 1978.841 0.00 1.37604 0.31
6 -4 2 o 4433.453 3271.259 0.00 1.37598 0.88
3 6 -6 o 567.253 449.208 180.00 1.37391 0.05
2 2 -7 o 2658.829 2140.115 180.00 1.37390 0.31
1 7 -3 o 892.679 780.073 180.00 1.37332 0.03
2 3 3 o 1242.057 1017.110 0.00 1.37330 0.09
4 6 -5 o 737.980 678.642 0.00 1.37221 0.06
1 -7 4 o 41.353 39.127 180.00 1.37198 0.01
1 -5 -2 o 48.980 50.316 0.00 1.37172 0.01
4 4 -7 o 291.815 442.862 0.00 1.36854 0.02
6 4 -2 o 98.751 158.762 180.00 1.36754 0.01
4 -6 3 o 54.407 94.887 180.00 1.36750 0.01
7 -2 1 o 40.492 54.132 180.00 1.36626 0.00
7 -3 -2 o -5.132 1.109 180.00 1.36603 0.00
4 2 -7 o 1076.761 1707.637 0.00 1.36600 0.12
1 -7 2 o 4752.740 7425.058 180.00 1.36455 0.23
5 0 3 o 899.201 1289.225 0.00 1.36438 0.09
6 -4 -2 o 757.699 1156.868 0.00 1.36375 0.09
2 -4 6 o 9.377 30.097 180.00 1.36289 0.01
2 5 -7 o 549.196 868.078 180.00 1.36166 0.06
7 2 -1 o 1.296 1.793 0.00 1.36142 0.00
5 -5 3 o 1241.842 1751.190 180.00 1.36107 0.17
2 -3 6 o 702.467 1034.239 180.00 1.36088 0.09
1 1 5 o 199.592 255.734 0.00 1.36066 0.01
4 6 -3 o 593.839 849.513 180.00 1.35922 0.02
5 -3 -4 o -2.070 11.744 180.00 1.35926 0.00
6 0 2 o 345.776 543.383 0.00 1.35822 0.07
0 7 -2 o 582.331 858.149 0.00 1.35786 0.02
2 -7 3 o 1542.416 1944.439 180.00 1.35676 0.11
7 -1 1 o 344.605 459.042 180.00 1.35682 0.07
3 1 4 o 1861.824 2204.661 0.00 1.35574 0.17
5 5 -2 o 834.095 964.993 0.00 1.35517 0.04
1 -1 6 o 956.365 1122.615 0.00 1.35521 0.11
7 1 0 o 1510.005 1800.040 180.00 1.35497 0.26
7 0 -5 o 4740.211 5420.243 0.00 1.35416 0.65
5 5 -6 o 311.001 348.905 0.00 1.35358 0.02
0 4 3 o 29.623 33.225 0.00 1.35325 0.00
1 -2 -5 o 5260.948 6132.032 0.00 1.35281 0.36
3 -1 5 o 1188.907 1449.956 0.00 1.35205 0.15
3 5 -7 o 1673.524 2033.841 180.00 1.35186 0.13
1 7 -5 o 33.453 43.075 0.00 1.35112 0.00
1 6 0 o 543.547 801.497 180.00 1.35102 0.02
2 7 -4 o 2818.246 6578.434 180.00 1.34840 0.14
7 3 -5 o -2.166 2.080 0.00 1.34785 0.00
4 -6 0 o 1000.013 1980.507 0.00 1.34744 0.09
4 -5 -2 o -31.307 90.704 0.00 1.34730 0.01
0 7 -5 o 496.057 849.888 180.00 1.34694 0.03
1 5 -7 o 51.537 105.938 0.00 1.34627 0.01
2 -7 2 o 151.548 238.197 0.00 1.34598 0.01
2 5 1 o 570.424 771.546 0.00 1.34472 0.01
5 -4 -3 o -3.004 10.299 180.00 1.34229 0.01
8 0 -2 o 4197.346 4597.575 180.00 1.34212 0.79
8 0 -3 o 9.156 12.242 180.00 1.34182 0.01
0 3 4 o 34.302 35.091 180.00 1.34141 0.00
7 -3 1 o 1332.744 1275.191 180.00 1.34055 0.25
5 -2 -5 o 278.082 263.723 180.00 1.34046 0.03
1 2 -7 o 2205.591 2019.438 0.00 1.33984 0.24
6 4 -6 o 2756.788 2418.871 180.00 1.33909 0.27
0 0 6 o 272.396 219.150 180.00 1.33901 0.04
5 3 -7 o 5073.815 3931.001 180.00 1.33725 0.57
8 -1 -2 o 296.812 225.106 180.00 1.33665 0.05
1 -6 6 o 432.533 341.357 180.00 1.33468 0.04
2 2 4 o 1303.995 1079.959 0.00 1.33340 0.11
0 4 -7 o 1824.111 1618.669 180.00 1.33288 0.20
5 3 1 o 356.131 331.488 0.00 1.33230 0.02
7 3 -2 o 5.666 1.109 0.00 1.33222 0.01
8 1 -3 o 708.111 658.823 180.00 1.33156 0.13
4 0 4 o 190.024 176.354 180.00 1.33130 0.04
2 7 -5 o 3555.749 3440.997 180.00 1.33082 0.18
3 -1 -6 o 1454.298 1416.010 0.00 1.33070 0.11
2 -5 6 o 61.508 52.955 0.00 1.33037 0.04
0 5 2 o 779.540 766.478 0.00 1.32985 0.02
2 -7 4 o 5.367 3.833 0.00 1.32981 0.01
5 -3 4 o 1854.516 1821.911 0.00 1.32968 0.29
6 -5 1 o 299.056 296.942 180.00 1.32894 0.03
2 7 -3 o 228.298 226.285 180.00 1.32878 0.01
1 7 -2 o 92.716 92.836 0.00 1.32696 0.00
6 -5 0 o 285.222 284.203 0.00 1.32665 0.06
5 2 -7 o 440.554 432.967 180.00 1.32529 0.04
0 3 -7 o 540.599 528.816 180.00 1.32498 0.06
2 -2 6 o 344.825 336.017 0.00 1.32481 0.05
3 1 -7 o 2850.065 2897.795 0.00 1.32335 0.25
4 6 -6 o 1988.703 2287.192 180.00 1.32169 0.11
4 -1 -6 o 858.619 1019.879 0.00 1.32142 0.08
6 0 -6 o 466.269 527.679 0.00 1.31927 0.04
1 -7 5 o 3209.736 3768.572 180.00 1.31895 0.28
8 -1 -3 o 13.002 20.471 0.00 1.31872 0.01
4 5 -7 o 429.581 498.168 0.00 1.31846 0.04
8 -1 -1 o 1484.934 1755.340 180.00 1.31832 0.32
2 -6 -1 o 446.552 498.154 180.00 1.31816 0.02
2 -1 -6 o 364.810 411.399 0.00 1.31646 0.04
5 4 -7 o 1221.667 1338.097 180.00 1.31615 0.11
5 2 2 o 3677.521 4015.188 0.00 1.31554 0.32
5 4 0 o 833.614 930.351 180.00 1.31535 0.06
4 3 2 o 2012.724 2266.454 180.00 1.31526 0.18
8 1 -2 o 1.736 2.021 180.00 1.31440 0.00
7 0 1 o 206.798 244.759 180.00 1.31432 0.06
4 1 -7 o 108.613 121.284 0.00 1.31392 0.01
5 -4 4 o 2512.299 2739.847 0.00 1.31390 0.42
6 -3 3 o 225.086 239.359 180.00 1.31366 0.03
8 1 -4 o 56.178 59.063 0.00 1.31289 0.01
5 -2 4 o 4033.559 4182.182 0.00 1.31291 0.64
6 3 0 o 3402.507 3405.164 0.00 1.31239 0.31
6 5 -4 o 0.082 0.031 180.00 1.31227 0.00
7 -2 -4 o 2779.561 2695.679 0.00 1.31192 0.36
4 4 1 o 136.846 131.019 0.00 1.31142 0.01
7 -4 0 o 382.893 357.021 0.00 1.31007 0.05
2 1 -7 o 23.870 21.018 0.00 1.30966 0.00
4 -3 5 o 172.587 167.542 180.00 1.30898 0.02
6 2 1 o 451.536 439.502 0.00 1.30876 0.05
6 -2 3 o 361.197 354.322 180.00 1.30865 0.05
0 5 -7 o 9905.380 9840.382 180.00 1.30814 1.13
3 6 -1 o 694.088 690.362 0.00 1.30804 0.02
1 -6 -1 o 208.691 208.075 0.00 1.30790 0.01
5 -6 1 o 1.165 1.141 0.00 1.30699 0.00
8 0 -1 o 1407.994 1395.176 0.00 1.30644 0.21
1 -7 1 o 142.023 138.200 0.00 1.30585 0.01
8 0 -4 o 2571.589 2506.476 0.00 1.30561 0.35
3 -6 -1 o 3340.402 3239.814 0.00 1.30555 0.20
6 5 -5 o 1851.447 1786.357 0.00 1.30537 0.14
3 -7 2 o 4.809 4.606 180.00 1.30505 0.00
4 -4 5 o 831.136 795.707 180.00 1.30500 0.11
3 -7 3 o 62.289 49.965 180.00 1.30404 0.01
3 -6 5 o 1149.927 1002.922 180.00 1.30227 0.15
5 -6 2 o 7.865 3.837 180.00 1.30221 0.00
7 -4 -1 o 1418.795 1222.047 0.00 1.30092 0.24
7 -3 -3 o 24.702 20.746 0.00 1.30077 0.00
4 -6 4 o 15.465 13.624 0.00 1.30039 0.00
2 -7 1 o 2.895 2.809 0.00 1.30001 0.00
8 -2 -2 o 82.463 77.759 0.00 1.29915 0.02
4 6 -2 o 3025.377 2941.802 180.00 1.29875 0.11
8 -2 -1 o 884.641 863.972 180.00 1.29850 0.15
7 2 -6 o 11438.563 11174.377 0.00 1.29834 1.40
0 2 5 o 121.247 108.613 180.00 1.29697 0.01
6 -5 2 o 1720.298 1504.379 0.00 1.29613 0.28
3 7 -4 o 2175.485 1846.851 180.00 1.29454 0.07
7 4 -4 o 530.868 431.120 0.00 1.29422 0.06
5 -5 -2 o 1038.786 840.134 180.00 1.29331 0.14
2 6 -7 o 1191.938 1119.595 180.00 1.29210 0.12
6 -3 -4 o 2223.950 2117.401 180.00 1.29200 0.27
7 -1 -5 o 3424.057 3472.865 0.00 1.29092 0.40
8 2 -3 o 48.772 50.165 180.00 1.29013 0.01
5 -1 -6 o 780.680 809.244 0.00 1.29004 0.09
6 -5 -1 o 2949.506 3041.954 0.00 1.28979 0.35
0 7 -1 o 2961.347 3044.814 180.00 1.28950 0.08
3 7 -5 o 167.615 175.302 0.00 1.28918 0.01
8 2 -4 o 10.614 11.525 0.00 1.28896 0.00
5 6 -4 o 2047.445 2059.904 180.00 1.28786 0.10
1 7 -6 o 614.721 615.651 180.00 1.28772 0.03
6 -4 3 o 2160.255 2145.171 0.00 1.28750 0.43
5 6 -5 o 4026.796 3928.394 180.00 1.28707 0.23
4 2 3 o 831.085 802.743 180.00 1.28700 0.09
0 2 -7 o 253.802 228.581 180.00 1.28610 0.04
1 4 3 o 219.992 208.095 0.00 1.28566 0.01
7 -4 1 o 272.005 251.199 180.00 1.28520 0.04
6 5 -3 o 46.122 43.134 180.00 1.28509 0.00
1 6 -7 o 132.891 126.246 180.00 1.28415 0.01
6 4 -1 o 1569.663 1471.161 0.00 1.28413 0.11
7 1 -6 o 6929.580 6435.806 0.00 1.28395 0.85
5 1 -7 o 259.621 239.436 0.00 1.28277 0.03
2 6 0 o 912.089 852.016 0.00 1.28248 0.02
7 3 -6 o 865.315 815.299 0.00 1.28238 0.08
4 -2 5 o 0.311 0.008 180.00 1.28218 0.00
7 4 -5 o 265.492 255.705 180.00 1.28185 0.02
1 -1 -6 o 3160.351 3124.913 0.00 1.28087 0.23
6 -2 -5 o 95.388 93.963 180.00 1.28072 0.03
2 7 -6 o 1117.605 1133.373 180.00 1.28012 0.06
3 6 -7 o 3439.223 3493.620 180.00 1.27851 0.24
5 -6 0 o 849.529 854.384 180.00 1.27819 0.08
2 7 -2 o 2094.252 2036.161 180.00 1.27650 0.04
0 6 1 o 65.731 63.935 0.00 1.27630 0.00
4 5 0 o 2091.371 2031.832 0.00 1.27629 0.08
1 1 -7 o 224.857 223.961 0.00 1.27488 0.02
0 7 -6 o 1786.460 1851.325 0.00 1.27400 0.16
6 1 2 o 399.206 416.868 0.00 1.27401 0.06
7 4 -3 o 961.091 993.863 0.00 1.27369 0.07
6 -1 3 o 72.667 79.380 0.00 1.27352 0.02
3 4 2 o 8024.215 8388.476 0.00 1.27325 0.39
3 -7 1 o -0.096 3.055 180.00 1.27286 0.01
6 -4 -3 o 3487.872 3571.920 180.00 1.27254 0.39
6 3 -7 o 0.630 0.758 0.00 1.27222 0.00
4 -6 -1 o 80.655 79.885 180.00 1.27195 0.00
2 -7 5 o 18.507 17.462 0.00 1.27131 0.00
4 -5 5 o 4293.344 3962.270 180.00 1.27106 0.60
1 3 4 o 945.076 873.104 0.00 1.27066 0.04
7 -2 2 o 16.746 14.414 0.00 1.27040 0.00
1 5 2 o 379.900 323.349 180.00 1.27032 0.02
2 -6 6 o 1624.784 1447.631 180.00 1.27014 0.17
3 -7 4 o 51.454 29.243 0.00 1.27005 0.02
1 -4 7 o 1603.080 1341.896 180.00 1.26927 0.21
5 -5 4 o 62.409 51.853 0.00 1.26882 0.01
8 -1 -4 o 1333.219 1157.936 0.00 1.26863 0.17
5 1 3 o 4137.969 3570.662 0.00 1.26864 0.42
5 5 -1 o 1047.387 895.406 180.00 1.26830 0.05
7 2 0 o 1429.036 1185.251 180.00 1.26822 0.20
8 -1 0 o 91.377 77.223 0.00 1.26793 0.02
3 7 -3 o 140.662 127.249 180.00 1.26721 0.00
8 -2 -3 o 1161.404 1053.642 0.00 1.26705 0.14
5 -1 4 o 402.264 361.438 0.00 1.26703 0.05
6 2 -7 o 3132.865 2825.047 0.00 1.26692 0.31
3 0 5 o 187.264 168.840 0.00 1.26677 0.02
5 5 -7 o 828.008 759.898 180.00 1.26635 0.06
2 1 5 o 2692.486 2471.749 0.00 1.26622 0.22
6 5 -6 o 5.334 1.273 180.00 1.26592 0.00
8 1 -1 o 3182.869 2940.801 0.00 1.26529 0.41
8 -2 0 o 909.263 790.927 180.00 1.26525 0.24
3 3 3 o 5474.283 5049.742 0.00 1.26524 0.32
5 -6 3 o 3747.399 3421.053 180.00 1.26491 0.49
7 -3 2 o 172.778 155.759 180.00 1.26462 0.03
1 0 6 o 288.711 258.444 0.00 1.26413 0.03
3 -4 6 o 92.746 77.990 0.00 1.26286 0.01
8 1 -5 o 615.477 528.425 0.00 1.26259 0.07
2 -1 6 o 5716.223 4725.532 0.00 1.26210 0.62
7 3 -1 o 134.465 96.161 0.00 1.26014 0.02
7 -4 -2 o 12.249 0.639 180.00 1.25980 0.01
3 -4 -4 o 487.023 395.320 180.00 1.25937 0.03
8 2 -2 o 69.113 60.204 0.00 1.25918 0.01
1 -3 7 o 3.121 2.524 180.00 1.25747 0.00
5 6 -3 o 834.818 825.230 0.00 1.25673 0.03
3 -3 6 o 1404.226 1427.475 180.00 1.25632 0.19
8 2 -5 o 100.137 112.068 180.00 1.25593 0.04
0 6 -7 o 2653.214 2744.162 180.00 1.25582 0.24
5 6 -6 o 104.002 105.511 180.00 1.25453 0.01
1 7 -1 o 464.343 417.464 180.00 1.25334 0.01
1 -5 7 o 1096.125 941.665 180.00 1.25270 0.15
3 7 -6 o 234.513 196.768 0.00 1.25230 0.01
3 5 1 o 555.502 442.095 0.00 1.25189 0.02
2 -4 -4 o 1779.072 1328.499 180.00 1.25160 0.11
8 -3 -1 o 18.171 0.016 180.00 1.25096 0.01
6 4 -7 o 597.446 437.242 180.00 1.24914 0.06
3 -3 -5 o 114.813 108.464 0.00 1.24802 0.00
7 -1 2 o 231.933 191.169 180.00 1.24789 0.08
4 -7 2 o 1082.887 1065.865 180.00 1.24752 0.09
7 1 1 o 149.518 150.753 0.00 1.24727 0.01
4 -4 -4 o 639.804 650.081 0.00 1.24719 0.03
4 6 -7 o 63.077 67.563 180.00 1.24532 0.00
3 0 -7 o 1046.953 1221.425 0.00 1.24272 0.06
8 0 0 o 2462.885 2970.962 0.00 1.24263 0.32
3 -5 -3 o 293.267 361.551 180.00 1.24221 0.01
7 0 -6 o 916.706 1159.277 0.00 1.24208 0.10
3 -5 6 o -2.487 1.582 180.00 1.24159 0.00
8 0 -5 o 77.120 107.278 180.00 1.24144 0.01
6 -1 -6 o -46.268 10.359 180.00 1.24099 0.02
1 -7 6 o 2455.943 3205.673 180.00 1.24092 0.20
4 -3 -5 o 341.784 422.509 0.00 1.24062 0.02
4 0 -7 o 0.365 0.728 180.00 1.23959 0.00
7 4 -6 o 974.281 1234.570 0.00 1.23924 0.08
2 -5 -3 o 4.700 16.089 0.00 1.23918 0.00
8 3 -4 o 150.801 180.874 0.00 1.23858 0.01
4 -7 3 o 610.179 758.869 180.00 1.23739 0.06
8 -3 -2 o 145.186 180.613 0.00 1.23703 0.02
3 4 -8 o 411.934 654.683 180.00 1.23659 0.06
2 -3 -5 o 620.884 888.918 180.00 1.23600 0.04
6 -5 3 o 182.087 261.973 0.00 1.23535 0.03
8 -3 0 o 299.489 510.643 180.00 1.23511 0.07
6 1 -7 o 1829.492 2532.942 0.00 1.23426 0.14
4 1 4 o 634.797 803.486 0.00 1.23235 0.04
4 7 -5 o 809.364 1101.820 0.00 1.23185 0.04
7 -4 2 o 1896.223 2386.302 180.00 1.23168 0.29
2 4 -8 o 50.388 57.281 180.00 1.23024 0.01
3 3 -8 o 61.312 64.624 0.00 1.23010 0.00
4 -1 5 o 594.934 632.623 0.00 1.22983 0.05
6 5 -2 o 503.923 548.935 0.00 1.22967 0.03
3 2 4 o 1438.327 1540.754 0.00 1.22945 0.09
0 1 6 o 131.661 140.048 0.00 1.22879 0.01
2 -7 0 o 2159.545 2348.888 180.00 1.22867 0.08
1 2 5 o 8.216 21.722 180.00 1.22833 0.01
4 -7 1 o 1139.262 1285.667 0.00 1.22816 0.09
1 6 1 o 300.648 339.288 180.00 1.22772 0.01
4 7 -4 o 36.163 42.153 0.00 1.22750 0.00
2 0 -7 o 477.194 573.562 0.00 1.22675 0.04
6 -5 -2 o 400.680 508.801 180.00 1.22623 0.05
4 -5 -3 o 1.319 10.401 180.00 1.22617 0.00
8 3 -3 o 634.955 775.822 180.00 1.22550 0.06
1 -4 -4 o 2027.205 2380.658 0.00 1.22493 0.08
1 -7 0 o 1020.065 1190.416 0.00 1.22463 0.03
7 4 -2 o 125.447 145.371 0.00 1.22462 0.01
4 4 -8 o 131.240 141.897 180.00 1.22405 0.01
0 1 -7 o -6.241 0.009 180.00 1.22375 0.01
3 -2 6 o 1229.344 1257.736 180.00 1.22321 0.14
0 8 -4 o 35.665 35.597 180.00 1.22294 0.00
8 3 -5 o 4.368 1.203 180.00 1.22274 0.01
4 3 -8 o 78.245 60.932 0.00 1.22226 0.02
5 -6 -1 o 3287.347 2811.727 180.00 1.22192 0.30
1 -2 7 o 122.371 94.517 180.00 1.21957 0.01
2 3 -8 o 443.310 318.867 180.00 1.21932 0.04
5 0 -7 o 1023.671 923.179 0.00 1.21779 0.08
1 -5 -3 o 187.601 171.003 0.00 1.21749 0.01
7 -5 0 o 5294.985 4986.451 0.00 1.21724 0.72
3 5 -8 o 46.480 44.371 180.00 1.21693 0.00
4 6 -1 o 2179.619 2101.291 0.00 1.21678 0.07
5 -4 -4 o 2402.125 2311.526 180.00 1.21671 0.20
6 -6 1 o 681.927 649.479 180.00 1.21573 0.06
2 5 -8 o 16.211 1.996 180.00 1.21530 0.01
7 -3 -4 o 1772.600 1625.254 0.00 1.21526 0.17
6 0 3 o 17.122 14.778 0.00 1.21495 0.00
1 -8 4 o 38.096 34.510 0.00 1.21477 0.00
5 -3 -5 o 490.453 433.588 180.00 1.21479 0.04
3 -7 0 o 142.867 120.572 0.00 1.21422 0.01
4 -6 5 o 66.138 55.928 180.00 1.21359 0.01
3 7 -2 o 6106.031 5480.383 0.00 1.21292 0.15
1 8 -4 o 76.734 53.087 0.00 1.21282 0.01
1 -8 3 o 3311.215 3054.085 180.00 1.21255 0.15
0 8 -3 o 90.960 85.275 0.00 1.21200 0.00
1 -6 7 o 34.919 32.998 0.00 1.21091 0.00
7 -5 1 o 42.681 39.131 0.00 1.21036 0.01
3 -2 -6 o 30.787 19.153 0.00 1.21036 0.01
3 -7 5 o 150.336 142.102 180.00 1.21015 0.01
7 -2 -5 o 39.553 35.887 0.00 1.20999 0.01
2 4 3 o 123.138 117.689 180.00 1.20899 0.00
8 -2 -4 o 88.992 86.163 0.00 1.20889 0.01
4 7 -6 o 1037.172 1029.989 180.00 1.20797 0.04
4 -2 -6 o 1.876 1.885 0.00 1.20771 0.00
2 7 -7 o 230.120 262.934 180.00 1.20664 0.02
8 -2 1 o 17.194 19.790 0.00 1.20628 0.00
1 -3 -5 o 2601.702 2936.216 0.00 1.20616 0.12
0 8 -5 o 1148.806 1283.471 180.00 1.20605 0.05
1 4 -8 o 1127.053 1357.235 0.00 1.20584 0.13
3 6 0 o 0.122 20.547 0.00 1.20529 0.00
1 8 -5 o 36.329 47.791 180.00 1.20469 0.00
1 7 -7 o 4.255 57.586 0.00 1.20447 0.02
6 -6 2 o 79.067 93.656 0.00 1.20338 0.01
5 -6 4 o 32.312 42.481 0.00 1.20275 0.01
0 7 0 o 453.508 490.179 180.00 1.20263 0.01
8 2 -1 o 614.363 649.707 0.00 1.20248 0.05
2 7 -1 o 48.399 51.017 180.00 1.20209 0.00
6 5 -7 o 257.654 271.067 180.00 1.20200 0.02
7 0 2 o -7.244 0.628 180.00 1.20131 0.02
2 -6 -2 o -1.501 0.591 180.00 1.20113 0.00
6 -6 0 o 212.493 219.112 0.00 1.20071 0.02
4 5 -8 o 195.394 200.059 180.00 1.20065 0.01
5 0 4 o 63.119 64.144 0.00 1.20047 0.01
2 5 2 o 144.308 145.721 0.00 1.20025 0.01
5 6 -2 o 1890.314 1883.234 180.00 1.20004 0.08
3 -6 -2 o 1360.224 1337.692 180.00 1.19982 0.07
4 -7 4 o 3.701 3.125 180.00 1.19981 0.00
7 5 -5 o 455.447 445.979 180.00 1.19955 0.02
3 2 -8 o 326.942 309.868 0.00 1.19864 0.02
6 6 -5 o 28.372 21.979 180.00 1.19824 0.00
7 3 -7 o 5070.976 4636.476 0.00 1.19805 0.51
7 2 -7 o 728.412 657.242 0.00 1.19786 0.08
8 2 -6 o 101.391 87.361 0.00 1.19777 0.02
5 6 -7 o 394.521 358.776 180.00 1.19685 0.03
5 3 -8 o 408.272 368.609 0.00 1.19683 0.04
7 -5 -1 o 164.243 152.000 180.00 1.19676 0.02
7 5 -4 o 188.826 174.222 0.00 1.19655 0.01
9 0 -3 o 334.584 309.197 0.00 1.19653 0.04
8 -1 -5 o 483.961 439.136 180.00 1.19640 0.05
3 -6 6 o 1.425 0.000 0.00 1.19643 0.00
2 -4 7 o 9.728 7.780 180.00 1.19626 0.00
8 -3 -3 o 1230.347 1128.713 0.00 1.19612 0.13
1 5 -8 o 1398.365 1239.284 0.00 1.19598 0.14
6 3 1 o 354.315 312.816 0.00 1.19590 0.03
4 7 -3 o 2971.900 2679.867 180.00 1.19579 0.08
4 2 -8 o 96.392 90.525 180.00 1.19561 0.00
2 -8 3 o 985.020 883.906 180.00 1.19544 0.05
8 -1 1 o 828.161 732.203 0.00 1.19551 0.13
2 -2 -6 o 588.310 520.731 0.00 1.19536 0.04
7 -4 -3 o 11.880 10.485 0.00 1.19500 0.00
6 -3 4 o 229.519 208.820 180.00 1.19470 0.03
5 4 -8 o 524.686 484.388 180.00 1.19427 0.04
8 1 0 o 356.900 338.596 0.00 1.19401 0.03
1 8 -3 o 999.660 953.673 180.00 1.19385 0.02
1 0 -7 o 79.580 74.239 180.00 1.19378 0.01
5 4 1 o 1894.903 1837.068 0.00 1.19350 0.09
5 -5 -3 o 993.523 975.894 180.00 1.19317 0.10
2 -7 6 o 1048.324 1061.371 180.00 1.19273 0.09
8 -3 1 o 196.496 203.845 180.00 1.19267 0.07
2 3 4 o 152.238 155.133 0.00 1.19250 0.01
5 3 2 o 2553.896 2617.947 0.00 1.19240 0.15
3 7 -7 o 2855.144 3022.294 180.00 1.19133 0.15
1 3 -8 o 444.226 469.918 180.00 1.19134 0.04
6 6 -4 o 148.648 170.015 0.00 1.19065 0.01
8 1 -6 o 37.013 39.093 180.00 1.19061 0.00
1 -8 5 o 1227.300 1339.752 180.00 1.18999 0.08
5 -4 5 o 164.488 186.566 180.00 1.18958 0.03
2 -8 4 o 107.667 118.886 180.00 1.18936 0.01
9 -1 -2 o 1261.671 1412.693 0.00 1.18890 0.15
9 0 -2 o 10.839 31.000 180.00 1.18856 0.02
5 -3 5 o 0.004 2.048 0.00 1.18840 0.00
5 -2 -6 o 52.762 60.646 0.00 1.18775 0.00
6 4 0 o 292.789 350.794 0.00 1.18750 0.02
6 -4 4 o 358.839 422.532 180.00 1.18734 0.04
2 -5 7 o 45.609 73.149 0.00 1.18649 0.01
2 8 -5 o 7300.395 8510.066 180.00 1.18608 0.27
8 3 -2 o 121.434 133.274 0.00 1.18611 0.01
2 8 -4 o 1079.000 1213.324 180.00 1.18571 0.04
1 -6 -2 o 90.824 94.971 0.00 1.18524 0.01
0 7 -7 o 75.027 74.650 180.00 1.18511 0.00
9 1 -3 o 300.231 298.164 0.00 1.18509 0.03
2 2 -8 o 420.912 378.881 0.00 1.18452 0.03
9 -1 -3 o 436.487 372.338 0.00 1.18416 0.06
8 -4 -1 o 355.800 308.476 180.00 1.18415 0.04
1 -8 2 o 1931.683 1593.737 180.00 1.18378 0.06
2 0 6 o 3202.981 2564.505 0.00 1.18342 0.25
4 -7 0 o 85.851 66.827 0.00 1.18314 0.01
8 -4 0 o 14.333 11.311 180.00 1.18296 0.00
0 4 4 o 181.187 123.733 0.00 1.18279 0.01
2 -3 7 o 781.129 602.688 0.00 1.18225 0.08
4 -6 -2 o 220.124 146.466 0.00 1.18146 0.02
8 3 -6 o 509.297 415.172 180.00 1.18110 0.06
7 -1 -6 o 107.876 104.539 180.00 1.18015 0.01
6 0 -7 o 70.941 65.126 180.00 1.18011 0.02
5 -7 2 o 859.935 855.457 0.00 1.18000 0.08
0 5 3 o 96.787 97.537 0.00 1.17992 0.00
6 2 2 o 9.822 9.989 180.00 1.17986 0.00
6 6 -6 o 11.792 14.274 0.00 1.17969 0.00
9 1 -4 o 157.462 164.595 180.00 1.17971 0.02
9 0 -4 o 20.993 23.600 180.00 1.17847 0.00
6 -2 4 o 118.921 148.468 0.00 1.17840 0.02
7 -5 2 o 2221.937 2874.180 180.00 1.17746 0.28
2 6 -8 o 1787.544 2247.702 180.00 1.17718 0.11
7 5 -6 o 471.521 670.226 0.00 1.17651 0.05
5 2 -8 o 83.611 106.227 0.00 1.17579 0.01
2 -8 2 o 834.135 1065.585 0.00 1.17560 0.04
0 8 -2 o 339.322 421.696 180.00 1.17535 0.01
7 4 -7 o 37.917 44.478 0.00 1.17467 0.00
3 6 -8 o 52.621 61.404 180.00 1.17462 0.00
7 -3 3 o 763.197 873.586 0.00 1.17436 0.08
7 1 -7 o 373.543 426.409 180.00 1.17414 0.03
6 -3 -5 o 29.177 34.617 0.00 1.17379 0.00
4 4 2 o 90.325 96.251 0.00 1.17296 0.01
7 3 0 o 23.998 25.054 0.00 1.17280 0.00
3 1 5 o 327.187 331.781 0.00 1.17240 0.03
6 -4 -4 o 689.794 673.027 180.00 1.17173 0.06
5 -7 1 o 139.332 134.891 180.00 1.17125 0.01
1 8 -6 o 483.960 471.356 180.00 1.17102 0.02
5 5 0 o 353.902 345.778 180.00 1.17058 0.02
8 4 -4 o 497.690 491.189 180.00 1.17038 0.04
3 -1 6 o 680.570 686.078 180.00 1.16934 0.06
8 4 -5 o 81.922 82.625 0.00 1.16884 0.01
5 5 -8 o 795.808 802.049 180.00 1.16853 0.05
9 -1 -1 o 169.736 169.971 180.00 1.16818 0.02
7 5 -3 o 447.976 447.086 0.00 1.16807 0.02
2 6 1 o 211.095 208.828 0.00 1.16783 0.00
5 -5 5 o 2566.401 2501.658 0.00 1.16762 0.33
5 2 3 o 1790.507 1733.997 0.00 1.16747 0.13
7 -2 3 o 297.240 256.688 180.00 1.16682 0.08
7 2 1 o 1141.301 1065.299 0.00 1.16647 0.08
0 4 -8 o 0.325 0.030 180.00 1.16643 0.00
9 -2 -2 o 2817.746 2575.859 0.00 1.16619 0.36
1 1 6 o 0.076 0.057 0.00 1.16621 0.00
6 -6 3 o 248.990 230.474 0.00 1.16604 0.02
4 -4 6 o 14.122 11.772 180.00 1.16569 0.00
1 7 0 o 358.005 332.786 180.00 1.16542 0.01
5 7 -5 o 2123.718 2000.952 180.00 1.16520 0.07
9 1 -2 o 0.872 0.008 0.00 1.16523 0.00
0 8 -6 o 251.578 244.319 180.00 1.16458 0.02
1 -2 -6 o 444.789 434.639 0.00 1.16458 0.02
5 -2 5 o 428.833 426.422 180.00 1.16430 0.04
5 -7 3 o 2693.281 2718.546 180.00 1.16373 0.28
1 6 -8 o 725.245 728.933 0.00 1.16349 0.06
4 3 3 o 302.276 297.488 0.00 1.16299 0.02
3 -8 3 o 0.849 0.190 180.00 1.16278 0.00
8 0 1 o 13.918 13.095 180.00 1.16222 0.00
0 3 5 o 1066.358 999.716 0.00 1.16217 0.05
1 -1 7 o 98.958 86.411 0.00 1.16211 0.02
2 8 -6 o 1362.871 1243.344 180.00 1.16140 0.05
0 5 -8 o 982.285 882.046 180.00 1.16138 0.09
6 -6 -1 o 1006.691 906.838 0.00 1.16119 0.08
8 0 -6 o 1.508 0.280 180.00 1.16086 0.00
4 0 5 o 2360.210 2096.993 0.00 1.16070 0.19
4 7 -7 o 25.329 18.092 180.00 1.16044 0.00
2 8 -3 o 4.051 0.473 180.00 1.16034 0.00
8 -4 -2 o 6.066 0.071 180.00 1.16035 0.01
4 5 1 o 3.744 3.330 180.00 1.15984 0.00
7 -4 3 o 474.940 419.167 0.00 1.15941 0.06
2 -8 5 o 333.316 290.248 0.00 1.15850 0.03
9 2 -4 o 589.623 490.888 180.00 1.15838 0.09
6 6 -3 o 157.266 146.754 180.00 1.15834 0.00
9 -2 -1 o 1484.592 1312.942 0.00 1.15815 0.22
6 -5 4 o 17.513 5.279 0.00 1.15759 0.02
8 -4 1 o 219.131 177.117 180.00 1.15701 0.06
6 3 -8 o 713.720 651.930 0.00 1.15694 0.05
4 -3 6 o 128.919 120.514 0.00 1.15668 0.01
6 5 -1 o 847.415 780.784 0.00 1.15614 0.04
4 6 -8 o 386.251 344.508 0.00 1.15611 0.03
7 4 -1 o 94.237 87.125 180.00 1.15611 0.01
9 0 -1 o 423.450 388.652 180.00 1.15604 0.05
1 2 -8 o 2414.482 2301.023 180.00 1.15497 0.19
9 -1 -4 o 560.636 539.183 180.00 1.15486 0.06
2 -6 7 o 343.632 323.663 0.00 1.15459 0.07
4 -1 -7 o 88.463 87.578 180.00 1.15427 0.01
5 7 -4 o 605.314 605.912 180.00 1.15402 0.02
0 6 2 o 2.552 2.530 0.00 1.15408 0.00
2 2 5 o 2000.670 2026.706 0.00 1.15368 0.10
3 -1 -7 o 177.921 181.750 0.00 1.15297 0.01
6 -2 -6 o 29.877 39.275 180.00 1.15292 0.02
7 -5 -2 o 14.687 15.571 180.00 1.15279 0.00
4 -5 6 o 64.887 67.026 180.00 1.15268 0.01
3 8 -5 o 1233.347 1276.579 180.00 1.15249 0.03
5 7 -6 o 1436.505 1495.418 180.00 1.15224 0.07
3 -8 2 o 629.542 655.612 0.00 1.15181 0.06
9 2 -3 o 937.654 955.706 0.00 1.15179 0.08
1 8 -2 o 114.723 113.189 180.00 1.15134 0.00
1 -7 7 o 0.062 0.013 180.00 1.15090 0.00
6 4 -8 o 260.357 248.226 0.00 1.15082 0.01
9 1 -5 o 4.658 3.615 180.00 1.15009 0.00
9 -2 -3 o 451.801 392.634 180.00 1.15009 0.06
3 -8 4 o 342.093 293.169 180.00 1.14978 0.02
0 3 -8 o 9.489 4.903 0.00 1.14951 0.00
4 1 -8 o 553.657 418.324 0.00 1.14862 0.05
5 -6 -2 o 406.960 264.120 180.00 1.14829 0.04
8 4 -3 o 76.205 58.242 180.00 1.14776 0.01
0 0 7 o 669.708 556.173 0.00 1.14773 0.04
3 1 -8 o 5.314 0.459 180.00 1.14755 0.00
6 -5 -3 o 194.072 154.944 180.00 1.14711 0.01
2 -2 7 o 3427.647 2615.359 0.00 1.14683 0.32
3 8 -4 o 1335.874 1146.711 180.00 1.14484 0.03
2 -7 -1 o 1770.464 1641.780 180.00 1.14399 0.06
8 4 -6 o 465.225 454.377 180.00 1.14341 0.05
1 -8 6 o 5942.335 5934.393 180.00 1.14283 0.39
4 7 -2 o 1.548 1.333 180.00 1.14258 0.00
6 1 3 o 4.781 3.880 0.00 1.14216 0.00
4 -7 5 o 458.032 443.321 180.00 1.14168 0.04
6 2 -8 o 10.828 9.782 180.00 1.14157 0.00
9 2 -5 o 13.285 11.865 0.00 1.14134 0.01
3 7 -1 o 848.731 833.009 180.00 1.14130 0.01
6 -1 4 o 367.987 363.497 0.00 1.14119 0.03
5 -1 -7 o 35.175 44.007 0.00 1.14027 0.01
3 -7 -1 o 6.913 9.538 0.00 1.13937 0.00
5 -7 0 o 5162.413 6371.880 180.00 1.13908 0.37
6 6 -7 o 1014.335 1193.748 180.00 1.13841 0.04
7 1 2 o 243.510 282.081 0.00 1.13819 0.02
7 -1 3 o 137.585 203.515 180.00 1.13804 0.03
9 0 -5 o 3.221 4.521 180.00 1.13767 0.00
3 8 -6 o 39.596 46.830 0.00 1.13683 0.00
2 -1 -7 o 862.412 962.301 0.00 1.13652 0.04
8 -3 -4 o 363.031 398.095 180.00 1.13562 0.04
0 6 -8 o 3701.900 3948.079 180.00 1.13516 0.30
8 -2 -5 o 175.574 179.599 180.00 1.13473 0.01
3 -7 6 o 101.746 105.123 180.00 1.13467 0.01
5 1 -8 o 727.297 737.161 0.00 1.13462 0.04
1 -8 1 o 844.846 781.275 0.00 1.13369 0.02
1 -7 -1 o 369.953 348.923 180.00 1.13363 0.01
2 -8 1 o 40.208 37.533 180.00 1.13347 0.00
8 -2 2 o 199.849 147.956 0.00 1.13171 0.05
7 5 -7 o 10.719 6.339 0.00 1.13160 0.00
4 2 4 o 2670.900 2336.256 0.00 1.13160 0.16
2 1 -8 o 3302.406 2848.873 0.00 1.13153 0.23
8 -3 2 o 263.785 232.495 180.00 1.13120 0.03
7 0 -7 o 1430.717 1242.380 180.00 1.13081 0.12
1 5 3 o 2083.570 1847.793 0.00 1.13071 0.06
1 4 4 o 1092.356 991.151 0.00 1.12983 0.04
8 2 0 o 88.831 82.348 0.00 1.12978 0.01
3 4 3 o 13.413 4.436 0.00 1.12971 0.00
9 -3 -1 o 147.102 155.966 0.00 1.12759 0.02
5 6 -1 o 1659.557 1774.557 180.00 1.12751 0.05
8 3 -1 o -9.053 0.098 180.00 1.12740 0.01
9 -2 0 o 1182.250 1272.623 180.00 1.12740 0.14
4 -2 6 o 2162.383 2360.002 0.00 1.12711 0.19
7 -6 1 o 3044.335 3403.831 0.00 1.12650 0.34
5 -6 5 o 2019.839 2230.760 0.00 1.12613 0.23
3 5 2 o 251.668 267.069 0.00 1.12590 0.01
4 6 0 o 109.766 117.171 0.00 1.12582 0.00
9 -1 0 o 54.594 57.676 180.00 1.12573 0.00
5 -7 4 o 528.817 556.867 180.00 1.12537 0.04
7 -5 3 o 340.593 345.902 180.00 1.12441 0.05
8 2 -7 o 16.585 16.723 0.00 1.12432 0.00
6 5 -8 o 508.440 506.435 180.00 1.12419 0.05
9 -3 -2 o 725.829 721.836 0.00 1.12414 0.08
5 6 -8 o 1888.905 1843.449 180.00 1.12381 0.09
9 1 -1 o 91.082 88.986 180.00 1.12369 0.01
5 1 4 o 5.414 5.061 180.00 1.12288 0.00
9 2 -2 o 388.960 346.967 0.00 1.12271 0.05
7 -3 -5 o 1000.643 880.825 0.00 1.12211 0.09
2 7 -8 o 934.109 838.391 180.00 1.12196 0.05
0 2 6 o 663.693 600.959 0.00 1.12151 0.03
7 -6 0 o 485.090 428.213 0.00 1.12127 0.05
5 -1 5 o 464.784 411.934 180.00 1.12117 0.04
8 3 -7 o 19.259 17.271 180.00 1.12097 0.00
5 7 -3 o 796.920 664.487 180.00 1.12070 0.03
4 -7 -1 o 476.918 430.256 180.00 1.12030 0.02
3 -4 7 o 2723.005 2425.038 180.00 1.12007 0.26
4 -6 6 o 2014.864 1813.159 180.00 1.11974 0.20
0 8 -1 o 510.994 476.990 180.00 1.11945 0.01
7 5 -2 o 37.034 35.242 180.00 1.11916 0.00
3 -8 1 o 23.534 21.605 180.00 1.11879 0.00
4 -8 3 o 584.490 587.143 180.00 1.11824 0.03
9 3 -4 o 1021.236 1056.807 0.00 1.11792 0.08
1 8 -7 o 166.923 175.175 180.00 1.11775 0.01
5 7 -7 o 39.358 42.738 0.00 1.11745 0.00
3 -4 -5 o 948.543 1025.262 0.00 1.11714 0.03
2 7 0 o 82.483 88.504 0.00 1.11709 0.00
7 -4 -4 o 3098.364 3440.549 0.00 1.11703 0.25
8 -5 0 o 423.369 462.467 180.00 1.11671 0.04
3 7 -8 o 1650.450 1780.673 180.00 1.11627 0.08
1 -4 8 o 69.783 103.798 0.00 1.11631 0.03
2 8 -7 o 280.561 302.064 180.00 1.11601 0.01
3 -5 -4 o 496.692 542.073 180.00 1.11601 0.03
8 -4 -3 o 34.692 40.263 180.00 1.11577 0.01
3 -5 7 o 1161.735 1193.629 180.00 1.11546 0.10
3 8 -3 o 910.203 927.266 0.00 1.11521 0.02
1 -5 8 o 1406.700 1433.119 180.00 1.11530 0.11
4 -4 -5 o 1634.213 1666.658 0.00 1.11525 0.09
4 -8 2 o 76.002 76.419 180.00 1.11510 0.00
3 -8 5 o 165.595 166.433 180.00 1.11508 0.01
2 8 -2 o 1372.776 1347.730 180.00 1.11446 0.02
1 7 -8 o 43.906 41.568 0.00 1.11350 0.00
0 2 -8 o 287.925 257.875 180.00 1.11330 0.04
8 -1 -6 o 870.595 818.978 0.00 1.11324 0.09
3 3 4 o 90.536 79.808 180.00 1.11297 0.01
9 3 -5 o 1637.224 1502.013 180.00 1.11282 0.15
9 -2 -4 o 735.805 670.777 180.00 1.11265 0.08
6 -1 -7 o 3.916 1.495 180.00 1.11256 0.00
8 -1 2 o 400.871 359.903 180.00 1.11229 0.04
8 1 1 o 4.070 2.546 180.00 1.11166 0.00
7 6 -5 o 33.189 26.973 180.00 1.11142 0.00
1 6 2 o 12.583 7.195 180.00 1.11111 0.00
4 -5 -4 o 2056.503 1842.034 0.00 1.11089 0.10
8 -4 2 o 490.254 431.154 180.00 1.11082 0.07
6 -6 4 o 205.600 196.942 180.00 1.11014 0.02
7 -6 2 o 869.486 831.519 180.00 1.11000 0.08
0 7 1 o 461.713 452.809 0.00 1.10946 0.01
9 -3 0 o 101.514 97.854 0.00 1.10929 0.03
1 3 5 o 417.791 417.937 0.00 1.10861 0.02
6 -7 2 o 121.418 122.579 0.00 1.10833 0.02
2 -8 6 o 4.058 4.105 0.00 1.10822 0.00
8 1 -7 o 116.744 117.742 0.00 1.10800 0.01
4 8 -5 o 739.093 758.092 0.00 1.10760 0.02
6 -7 1 o 63.584 64.609 180.00 1.10757 0.00
8 -5 -1 o 443.085 457.446 180.00 1.10734 0.05
2 -5 -4 o 1290.412 1336.338 180.00 1.10720 0.05
6 1 -8 o 1879.545 1953.366 180.00 1.10713 0.16
7 -2 -6 o 2.664 2.960 180.00 1.10700 0.00
6 6 -2 o 140.749 145.188 0.00 1.10690 0.00
7 3 -8 o 7.423 10.813 0.00 1.10680 0.01
1 -1 -7 o 51.688 53.470 180.00 1.10678 0.00
9 -1 -5 o 35.942 39.044 180.00 1.10605 0.01
0 8 -7 o 1430.867 1462.946 0.00 1.10556 0.11
2 -7 7 o 39.792 41.657 180.00 1.10557 0.01
2 -4 -5 o 2104.363 2118.025 180.00 1.10513 0.09
3 -3 7 o 1319.117 1327.983 180.00 1.10518 0.11
8 4 -2 o -0.076 0.090 0.00 1.10490 0.01
8 -5 1 o 4.466 4.483 0.00 1.10483 0.00
9 0 0 o 1488.830 1492.310 0.00 1.10456 0.19
6 -6 -2 o 860.191 896.508 180.00 1.10389 0.06
9 2 -6 o -0.889 0.153 0.00 1.10360 0.00
7 6 -6 o 0.274 9.120 180.00 1.10299 0.00
3 0 6 o 12.132 16.497 180.00 1.10261 0.00
1 1 -8 o 98.401 127.649 180.00 1.10235 0.00
8 5 -5 o 6.078 26.763 180.00 1.10210 0.00
3 6 1 o 94.941 207.327 180.00 1.10214 0.00
9 3 -3 o 868.010 1417.324 0.00 1.10177 0.07
9 1 -6 o 64.785 87.606 0.00 1.10129 0.00
3 8 -7 o -10.911 5.339 180.00 1.10054 0.00
4 -8 4 o 658.313 1141.193 180.00 1.10018 0.07
4 8 -6 o 262.705 327.681 180.00 1.10005 0.00
4 -3 -6 o 119.163 206.341 0.00 1.09980 0.01
5 -4 -5 o -0.443 0.421 180.00 1.09966 0.00
9 -3 -3 o 1525.318 2053.245 180.00 1.09954 0.16
7 6 -4 o 24.951 51.134 180.00 1.09889 0.01
3 4 -9 o 276.372 348.891 180.00 1.09891 0.02
2 1 6 o 1755.779 2028.413 0.00 1.09863 0.09
8 4 -7 o 127.251 142.982 180.00 1.09845 0.01
3 -3 -6 o 334.300 369.663 0.00 1.09850 0.01
7 4 -8 o 2.426 12.530 0.00 1.09814 0.01
1 -3 8 o 7.793 21.799 0.00 1.09815 0.01
4 7 -8 o 226.159 222.108 0.00 1.09706 0.01
7 2 -8 o 474.036 471.203 180.00 1.09658 0.03
4 4 -9 o 317.045 321.015 0.00 1.09639 0.05
2 -1 7 o 2431.919 2548.697 0.00 1.09538 0.18
3 -6 -3 o 196.396 204.447 180.00 1.09527 0.01
1 -6 8 o 1318.795 1377.959 180.00 1.09527 0.10
7 -6 -1 o 1249.809 1301.269 180.00 1.09517 0.10
6 7 -5 o 37.370 38.618 0.00 1.09479 0.00
3 5 -9 o 117.821 122.778 180.00 1.09480 0.01
4 8 -4 o 999.041 1017.031 180.00 1.09442 0.02
8 5 -4 o 1211.008 1244.409 180.00 1.09341 0.07
1 0 7 o 310.535 325.384 180.00 1.09316 0.02
7 -5 -3 o 798.921 863.578 0.00 1.09256 0.06
5 -5 -4 o 94.079 99.896 180.00 1.09241 0.00
7 0 3 o -0.204 0.110 180.00 1.09242 0.00
1 8 -1 o 8.237 9.572 180.00 1.09230 0.00
3 -6 7 o 1146.473 1261.819 180.00 1.09205 0.10
0 7 -8 o 2823.399 3097.185 180.00 1.09181 0.18
4 -8 1 o 451.425 487.090 0.00 1.09128 0.02
8 5 -6 o 26.053 30.207 180.00 1.09035 0.01
6 7 -6 o 123.393 128.059 180.00 1.09022 0.01
2 -6 -3 o 14.043 14.192 0.00 1.08997 0.00
6 4 1 o 377.431 383.943 180.00 1.08925 0.02
4 5 -9 o 1809.359 1830.098 180.00 1.08909 0.10
5 -7 -1 o 1173.473 1181.206 180.00 1.08886 0.08
6 0 4 o 400.747 398.443 0.00 1.08862 0.03
6 -7 3 o 496.258 490.370 0.00 1.08854 0.04
2 4 -9 o 3.710 3.235 180.00 1.08817 0.00
4 0 -8 o 79.488 76.760 0.00 1.08813 0.00
5 -3 -6 o 1531.230 1425.030 0.00 1.08784 0.09
4 -6 -3 o 408.443 370.665 0.00 1.08741 0.02
9 3 -6 o 675.896 599.402 180.00 1.08731 0.06
2 5 -9 o 368.019 333.853 180.00 1.08736 0.02
6 -4 5 o 556.482 470.626 180.00 1.08696 0.08
6 -7 0 o 37.478 33.753 0.00 1.08639 0.00
0 9 -4 o 2.374 0.067 0.00 1.08579 0.00
1 -5 -4 o 1153.949 1013.318 0.00 1.08543 0.03
6 3 2 o 2.982 0.164 180.00 1.08540 0.00
4 3 -9 o 1720.075 1408.612 0.00 1.08533 0.15
3 3 -9 o 180.564 155.122 180.00 1.08460 0.01
2 -3 -6 o 60.935 37.220 180.00 1.08407 0.01
3 0 -8 o 990.248 790.951 180.00 1.08404 0.07
4 1 5 o 1642.183 1413.442 0.00 1.08364 0.10
0 9 -5 o 1083.673 959.923 180.00 1.08338 0.03
1 -9 4 o 591.893 495.608 180.00 1.08320 0.03
6 -3 5 o 211.649 191.421 0.00 1.08290 0.02
4 -1 6 o 883.343 893.058 0.00 1.08140 0.06
7 3 1 o 2517.626 2551.814 0.00 1.08128 0.14
6 6 -8 o 127.448 129.978 0.00 1.08105 0.01
9 -4 -1 o 128.541 130.073 0.00 1.08104 0.01
5 4 -9 o 1044.579 1055.456 0.00 1.08087 0.07
7 -3 4 o 1071.552 1086.131 180.00 1.08091 0.13
1 -8 7 o 1046.962 1051.604 180.00 1.08075 0.07
9 0 -6 o 114.779 115.946 180.00 1.08073 0.04
1 -4 -5 o 1220.198 1204.625 0.00 1.08050 0.04
5 4 2 o 1705.720 1631.784 0.00 1.08018 0.07
6 7 -4 o 209.928 192.128 180.00 1.07939 0.00
1 9 -5 o 81.585 65.876 0.00 1.07925 0.00
5 0 -8 o 1290.128 1139.753 0.00 1.07931 0.07
9 -2 1 o 1612.126 1347.223 0.00 1.07897 0.19
7 -4 4 o 9.051 5.190 180.00 1.07855 0.00
8 -5 -2 o 231.168 155.825 180.00 1.07823 0.04
3 2 5 o 733.419 589.895 180.00 1.07826 0.05
7 4 0 o 228.895 200.911 0.00 1.07799 0.01
10 0 -3 o 348.464 280.369 0.00 1.07721 0.06
4 7 -1 o 821.811 796.363 0.00 1.07606 0.02
9 2 -1 o 765.453 746.463 0.00 1.07590 0.08
8 0 2 o 2.687 2.629 180.00 1.07582 0.00
2 -8 0 o 2119.745 2100.240 180.00 1.07574 0.06
1 9 -4 o 1197.444 1196.076 180.00 1.07559 0.02
5 -4 6 o 65.245 65.913 180.00 1.07517 0.01
7 6 -7 o 332.087 337.422 0.00 1.07497 0.02
1 -9 5 o 36.914 37.513 0.00 1.07476 0.00
6 5 0 o 23.153 23.502 180.00 1.07464 0.00
8 0 -7 o 1552.132 1570.413 0.00 1.07443 0.11
7 -6 3 o 715.230 725.077 180.00 1.07445 0.08
2 5 3 o 110.351 112.366 0.00 1.07441 0.00
9 -4 0 o 24.544 25.146 0.00 1.07411 0.01
1 7 1 o 1287.440 1297.033 180.00 1.07402 0.02
7 -1 -7 o 0.145 0.156 180.00 1.07402 0.00
8 -5 2 o 27.846 27.907 0.00 1.07361 0.00
5 3 -9 o 668.218 670.551 0.00 1.07333 0.04
6 -5 5 o 154.936 155.609 180.00 1.07319 0.01
4 8 -7 o 593.598 597.080 180.00 1.07298 0.02
3 -2 7 o 29.228 29.408 180.00 1.07300 0.00
3 6 -9 o 5.316 5.350 0.00 1.07287 0.00
5 5 1 o 1350.514 1364.865 0.00 1.07279 0.04
1 -9 3 o 1497.925 1529.582 180.00 1.07221 0.04
9 -3 1 o -0.048 0.023 180.00 1.07224 0.00
1 -6 -3 o 31.485 32.152 0.00 1.07205 0.00
6 -4 -5 o 2463.527 2522.775 0.00 1.07201 0.14
7 5 -8 o 773.105 791.447 180.00 1.07187 0.04
4 -7 6 o 1023.844 1043.237 180.00 1.07167 0.08
10 -1 -3 o 348.466 349.149 180.00 1.07120 0.03
2 3 -9 o 1717.063 1722.325 0.00 1.07121 0.12
5 -7 5 o 992.513 983.178 0.00 1.07101 0.10
5 5 -9 o 242.185 236.004 180.00 1.07082 0.02
2 4 4 o 1580.576 1543.695 0.00 1.07076 0.05
5 7 -2 o 2495.059 2402.054 180.00 1.07058 0.06
1 2 6 o 2406.377 2247.226 0.00 1.07027 0.14
1 -8 0 o 3.673 3.203 0.00 1.06997 0.00
10 0 -4 o 320.281 292.217 0.00 1.06983 0.03
5 3 3 o 1353.615 1198.268 0.00 1.06949 0.08
5 -8 2 o 185.430 167.397 0.00 1.06911 0.01
3 -8 0 o 6.710 5.323 0.00 1.06902 0.00
7 1 -8 o 45.117 40.166 0.00 1.06897 0.00
2 6 -9 o 337.471 308.173 180.00 1.06888 0.02
0 9 -3 o 698.760 592.940 180.00 1.06879 0.02
10 -1 -2 o 452.799 382.657 0.00 1.06876 0.06
9 4 -5 o 0.082 0.067 0.00 1.06869 0.00
9 -4 -2 o 536.010 457.883 180.00 1.06869 0.06
3 8 -2 o 117.782 98.688 0.00 1.06836 0.00
9 -1 1 o 3309.940 2917.776 0.00 1.06820 0.36
2 -9 4 o 3050.774 2721.995 180.00 1.06807 0.13
5 -5 6 o 1092.356 985.903 180.00 1.06794 0.10
10 1 -4 o 1200.609 1050.396 0.00 1.06773 0.14
1 5 -9 o 224.379 209.046 180.00 1.06753 0.01
7 6 -3 o 171.497 154.021 0.00 1.06742 0.01
2 0 -8 o 4006.035 3661.634 0.00 1.06747 0.22
5 -6 -3 o 336.535 303.759 0.00 1.06719 0.02
9 3 -2 o 314.444 283.458 0.00 1.06696 0.04
9 1 0 o 5351.840 4981.425 0.00 1.06697 0.52
4 -2 -7 o 277.038 257.368 0.00 1.06688 0.02
0 1 7 o 1282.345 1223.121 0.00 1.06676 0.06
7 2 2 o 231.777 224.055 0.00 1.06653 0.01
6 7 -7 o 1713.260 1657.064 180.00 1.06641 0.06
5 7 -8 o 971.000 944.840 180.00 1.06633 0.04
5 -8 3 o 104.465 102.591 0.00 1.06598 0.01
10 1 -3 o 172.199 171.246 180.00 1.06583 0.01
7 -2 4 o 1030.635 1026.380 180.00 1.06578 0.11
8 5 -3 o 1272.989 1277.390 180.00 1.06566 0.09
10 0 -2 o 482.273 487.489 0.00 1.06550 0.05
1 4 -9 o 928.651 945.808 180.00 1.06529 0.05
5 -3 6 o 689.557 707.642 180.00 1.06508 0.05
5 0 5 o 76.518 80.370 0.00 1.06504 0.01
4 6 -9 o 608.753 632.728 180.00 1.06449 0.03
8 -3 -5 o 180.440 198.705 0.00 1.06428 0.02
3 -8 6 o 124.489 131.473 180.00 1.06416 0.01
9 4 -4 o 3646.801 3877.164 0.00 1.06401 0.25
6 -3 -6 o 363.522 383.396 0.00 1.06387 0.02
1 9 -6 o 107.143 114.076 180.00 1.06381 0.00
4 -8 5 o 454.881 493.262 180.00 1.06380 0.05
6 2 3 o 762.127 797.692 0.00 1.06366 0.04
1 -2 8 o 12.637 14.272 0.00 1.06345 0.00
2 -9 3 o 316.177 336.518 0.00 1.06329 0.02
0 1 -8 o 12.561 13.261 0.00 1.06295 0.00
2 9 -5 o 1233.359 1247.214 180.00 1.06282 0.03
3 -2 -7 o 105.810 106.833 0.00 1.06287 0.00
4 8 -3 o 1394.711 1380.219 180.00 1.06261 0.02
6 -5 -4 o 32.470 31.678 0.00 1.06247 0.00
3 7 0 o 1354.968 1264.243 180.00 1.06198 0.02
0 9 -6 o 169.866 159.305 180.00 1.06192 0.01
2 -5 8 o 16.570 15.737 0.00 1.06198 0.00
6 -2 5 o 779.983 721.265 0.00 1.06159 0.07
2 6 2 o 192.211 175.143 0.00 1.06033 0.01
8 5 -7 o 3367.167 3254.316 180.00 1.06002 0.21
2 -4 8 o 1184.797 1146.158 0.00 1.05988 0.11
9 -2 -5 o 153.597 150.596 0.00 1.05972 0.01
8 -3 3 o 2.457 1.984 180.00 1.05943 0.00
1 -7 8 o 0.424 0.102 180.00 1.05911 0.00
7 -5 4 o 2.999 1.930 0.00 1.05904 0.00
5 -2 -7 o 2792.064 2662.506 0.00 1.05873 0.14
6 0 -8 o 2002.763 1886.103 180.00 1.05850 0.14
3 -7 -2 o 1423.000 1352.638 180.00 1.05801 0.04
1 -3 -6 o 11.502 11.096 0.00 1.05801 0.00
8 3 0 o 35.959 34.521 180.00 1.05780 0.00
9 -3 -4 o 1.597 1.536 180.00 1.05766 0.00
4 2 -9 o 236.654 232.779 0.00 1.05752 0.01
8 -4 -4 o 79.693 81.603 180.00 1.05717 0.00
7 5 -1 o 2.511 2.616 180.00 1.05713 0.00
2 8 -8 o 219.560 244.192 180.00 1.05679 0.01
2 -7 -2 o 153.959 178.960 0.00 1.05598 0.00
5 8 -5 o 2120.387 2657.279 180.00 1.05547 0.05
10 -2 -2 o 145.542 172.594 180.00 1.05508 0.01
2 8 -1 o 84.481 107.978 180.00 1.05495 0.00
10 -1 -4 o 686.583 854.690 0.00 1.05498 0.06
9 4 -6 o 1802.557 2304.814 180.00 1.05477 0.12
5 8 -6 o -15.156 1.896 180.00 1.05454 0.00
2 -9 5 o -1.287 2.275 0.00 1.05428 0.00
8 -2 -6 o 595.125 747.992 0.00 1.05411 0.04
6 4 -9 o 237.317 286.200 180.00 1.05395 0.01
3 2 -9 o 520.503 638.993 180.00 1.05392 0.03
2 9 -6 o 4958.366 6140.559 180.00 1.05366 0.14
2 9 -4 o 40.271 50.460 0.00 1.05362 0.00
5 -8 1 o 1641.049 2064.309 180.00 1.05367 0.10
1 9 -3 o 750.341 908.341 180.00 1.05336 0.01
3 -7 7 o 11.524 14.475 180.00 1.05318 0.00
1 6 -9 o 110.229 122.369 180.00 1.05292 0.00
0 5 4 o 1054.283 1276.369 180.00 1.05287 0.03
1 8 -8 o 21.098 31.555 0.00 1.05259 0.00
0 8 0 o 68.981 75.942 180.00 1.05230 0.00
7 -6 -2 o 685.517 776.439 0.00 1.05228 0.06
4 4 3 o 6.654 10.973 0.00 1.05223 0.00
4 5 2 o 615.049 651.735 180.00 1.05187 0.02
6 -7 4 o 1.929 1.963 0.00 1.05130 0.00
8 -4 3 o 996.446 1001.618 180.00 1.05129 0.09
10 1 -5 o 1824.777 1823.907 0.00 1.05118 0.15
8 -2 3 o 34.582 34.153 180.00 1.05100 0.00
9 2 -7 o 47.141 46.400 0.00 1.05091 0.00
8 3 -8 o 873.868 856.533 0.00 1.05072 0.06
4 -8 0 o 381.087 370.037 180.00 1.05049 0.02
8 2 1 o 257.418 249.181 180.00 1.05042 0.02
2 3 5 o 4270.959 4082.589 0.00 1.04992 0.17
6 3 -9 o 1598.182 1516.901 180.00 1.04981 0.10
5 2 -9 o 20.177 13.693 180.00 1.04926 0.01
3 8 -8 o 5156.039 4748.246 180.00 1.04916 0.22
10 2 -4 o 77.310 71.929 180.00 1.04897 0.00
9 -4 1 o 3.638 0.167 180.00 1.04895 0.00
10 -2 -3 o 293.023 259.650 180.00 1.04862 0.03
5 6 0 o 698.633 603.470 0.00 1.04839 0.02
1 -9 6 o 2145.376 1868.125 180.00 1.04820 0.10
4 -7 -2 o 0.666 0.026 0.00 1.04820 0.00
8 4 -1 o 82.299 56.424 180.00 1.04819 0.01
6 -7 -1 o 2.789 1.716 0.00 1.04807 0.00
10 -1 -1 o 3178.942 2706.284 0.00 1.04803 0.33
2 -6 8 o 131.179 104.924 0.00 1.04748 0.01
2 -2 -7 o 593.291 491.714 0.00 1.04708 0.02
1 3 -9 o 28.442 14.253 180.00 1.04651 0.00
6 7 -3 o 857.253 684.660 180.00 1.04640 0.02
2 -8 7 o 692.676 580.248 180.00 1.04578 0.04
10 1 -2 o 1101.516 911.343 0.00 1.04575 0.09
0 4 5 o 70.505 57.666 0.00 1.04569 0.00
9 3 -7 o 533.609 459.635 0.00 1.04532 0.03
4 -4 7 o 1.907 0.187 180.00 1.04505 0.00
9 -1 -6 o 119.085 75.989 180.00 1.04481 0.03
8 2 -8 o 47.118 19.945 180.00 1.04478 0.01
5 -8 4 o 1732.425 1524.428 180.00 1.04475 0.12
5 6 -9 o 1039.995 920.507 180.00 1.04457 0.05
10 0 -5 o 843.669 759.818 0.00 1.04449 0.07
5 -6 6 o 274.974 247.312 180.00 1.04440 0.02
4 -5 7 o 714.552 640.651 0.00 1.04411 0.06
8 -6 0 o 2420.474 2173.033 180.00 1.04404 0.22
6 6 -1 o 390.250 358.450 0.00 1.04368 0.01
6 -2 -7 o 12.628 20.731 0.00 1.03921 0.00
10 -2 -1 o 942.103 864.282 0.00 1.04358 0.10
1 -9 2 o 420.371 391.795 180.00 1.04350 0.01
6 -6 5 o 346.504 325.565 180.00 1.04352 0.02
5 -2 6 o 311.967 409.052 180.00 1.03906 0.02
9 -4 -3 o 78.442 95.123 180.00 1.03893 0.00
0 6 3 o 235.486 220.882 180.00 1.04330 0.00
2 2 -9 o 769.530 973.641 0.00 1.03883 0.04
5 8 -4 o 1190.253 1541.452 180.00 1.03860 0.03
10 2 -3 o 33.566 40.335 0.00 1.03861 0.00
3 -9 3 o 107.577 101.642 0.00 1.04292 0.01
8 -6 1 o 37.518 35.815 180.00 1.04275 0.00
1 -7 -2 o 342.710 344.692 180.00 1.04231 0.01
5 2 4 o 1164.255 1179.510 0.00 1.04227 0.08
3 -9 4 o 110.222 114.754 0.00 1.04193 0.01
6 5 -9 o 172.077 186.295 0.00 1.04180 0.01
10 2 -5 o 2292.955 2467.644 0.00 1.04167 0.19
7 -7 1 o 1537.779 1651.195 0.00 1.04164 0.12
0 5 -9 o 68.107 77.210 0.00 1.03728 0.00
9 4 -3 o 560.228 628.545 0.00 1.04144 0.04
2 -3 8 o 9.851 12.099 0.00 1.04148 0.00
9 0 1 o 1381.094 1511.186 0.00 1.04144 0.12
0 8 -8 o 1967.303 2233.146 180.00 1.03697 0.09
7 -7 2 o 97.108 127.582 0.00 1.03685 0.02
6 -6 -3 o 33.914 55.492 0.00 1.03661 0.01
10 0 -1 o 820.907 950.282 0.00 1.03646 0.06
2 -9 2 o 109.892 132.155 0.00 1.04067 0.00
3 7 -9 o 83.496 105.529 180.00 1.03615 0.01
8 4 -8 o 580.928 770.298 0.00 1.04050 0.04
5 8 -7 o 312.118 413.566 180.00 1.03595 0.01
4 3 4 o 424.081 492.522 0.00 1.03605 0.01
9 1 -7 o 83.655 95.487 0.00 1.04033 0.00
7 1 3 o 1.070 1.575 180.00 1.03583 0.00
3 9 -5 o 1033.748 1267.688 180.00 1.03569 0.02
1 0 -8 o 272.616 384.422 0.00 1.04007 0.02
2 7 -9 o 3427.221 4510.234 180.00 1.03530 0.17
7 -1 4 o 65.292 82.119 180.00 1.03525 0.00
4 6 1 o 314.220 425.658 180.00 1.03500 0.01
0 9 -2 o -17.353 50.841 0.00 1.03495 0.00
7 -4 -5 o -3.503 0.054 180.00 1.03495 0.00
2 0 7 o -8.339 1.862 180.00 1.03432 0.00
8 -5 -3 o 17.593 30.872 0.00 1.03375 0.00
3 9 -6 o 212.860 299.078 180.00 1.03247 0.01
0 4 -9 o 38.673 64.642 180.00 1.03248 0.00
1 9 -7 o 698.599 837.475 180.00 1.03156 0.02
7 6 -8 o 16.118 19.090 180.00 1.03155 0.00
2 7 1 o 5.290 8.420 0.00 1.03051 0.00
4 8 -8 o 54.420 61.149 180.00 1.03043 0.00
3 1 6 o 7.974 14.690 180.00 1.03034 0.00
7 -3 -6 o 335.599 361.819 180.00 1.03017 0.02
4 -3 7 o 44.889 50.633 180.00 1.03020 0.00
6 2 -9 o 2311.247 2500.461 180.00 1.02996 0.15
8 6 -5 o 621.536 666.849 180.00 1.02986 0.03
7 -7 0 o 59.969 63.710 180.00 1.02918 0.00
8 6 -6 o 22.912 27.944 180.00 1.02835 0.00
8 -6 -1 o 219.584 238.552 180.00 1.02808 0.03
8 -1 -7 o 1176.136 1238.035 0.00 1.02805 0.07
3 -1 7 o 48.868 51.010 0.00 1.02781 0.00
7 0 -8 o 486.119 515.583 0.00 1.02768 0.03
8 -5 3 o 1479.370 1575.891 180.00 1.02766 0.14
2 9 -7 o 626.127 673.002 180.00 1.02750 0.02
5 -7 -2 o 413.783 440.931 0.00 1.02751 0.02
2 9 -3 o 484.413 515.608 180.00 1.02744 0.01
4 -6 7 o 370.531 397.508 0.00 1.02752 0.03
8 -1 3 o 187.939 202.315 0.00 1.02712 0.01
8 1 2 o 812.283 896.945 0.00 1.02708 0.06
6 1 4 o 250.777 269.395 0.00 1.02707 0.01
6 7 -8 o 173.219 188.778 180.00 1.02690 0.01
3 -9 2 o -6.130 2.990 180.00 1.02673 0.00
0 6 -9 o 115.470 139.690 180.00 1.02653 0.01
9 -5 0 o 56.927 65.861 0.00 1.02646 0.01
10 -3 -2 o 453.291 518.486 180.00 1.02630 0.04
7 7 -6 o 265.754 303.044 180.00 1.02614 0.01
4 7 -9 o 810.051 939.650 180.00 1.02590 0.03
6 -1 5 o 841.573 990.030 0.00 1.02590 0.06
4 0 6 o 276.066 331.904 0.00 1.02528 0.02
10 -2 -4 o 713.324 852.972 0.00 1.02518 0.06
7 -6 4 o 111.823 178.262 180.00 1.02501 0.03
7 7 -5 o 787.949 942.816 180.00 1.02471 0.03
0 9 -7 o 156.720 185.472 0.00 1.02462 0.01
1 8 0 o 845.906 967.639 180.00 1.02443 0.01
8 -6 2 o 128.330 145.279 0.00 1.02439 0.01
9 4 -7 o 124.338 139.922 0.00 1.02431 0.01
9 -5 -1 o 212.361 237.611 0.00 1.02431 0.01
2 -9 6 o 1283.813 1482.551 0.00 1.02396 0.07
3 -9 5 o 2241.045 2522.532 180.00 1.02389 0.11
7 -5 -4 o 935.906 1066.401 0.00 1.02383 0.06
10 -3 -1 o 21.865 24.490 0.00 1.02371 0.00
8 1 -8 o 1000.078 1079.642 0.00 1.02347 0.06
1 7 -9 o 116.390 124.049 180.00 1.02342 0.01
8 5 -2 o 920.696 933.315 0.00 1.02292 0.04
0 3 6 o 166.707 164.612 0.00 1.02274 0.01
10 -1 -5 o 868.977 826.343 0.00 1.02250 0.07
3 9 -4 o 79.370 46.617 0.00 1.02198 0.00
5 -8 0 o 530.462 464.953 180.00 1.02192 0.03
9 -3 2 o 1143.508 986.147 0.00 1.02172 0.11
7 6 -2 o 265.753 231.714 180.00 1.02158 0.01
1 -2 -7 o 145.788 115.247 180.00 1.02103 0.01
4 -1 -8 o 1140.935 945.764 0.00 1.02093 0.05
1 1 7 o 1506.866 1210.203 0.00 1.01988 0.08
9 -2 2 o 3984.848 3254.849 0.00 1.01946 0.41
10 1 -6 o 152.521 137.550 0.00 1.01859 0.01
9 3 -1 o 59.359 54.515 0.00 1.01849 0.00
0 7 2 o 609.623 558.666 180.00 1.01829 0.01
2 -7 8 o 1.339 1.301 180.00 1.01833 0.00
7 4 -9 o 821.452 750.633 0.00 1.01809 0.07
10 2 -6 o 4881.370 4697.288 0.00 1.01779 0.39
9 2 0 o 3309.736 3204.957 0.00 1.01776 0.23
6 -8 2 o 42.136 38.705 0.00 1.01755 0.01
10 3 -5 o 16.591 16.498 0.00 1.01724 0.00
7 3 -9 o 126.847 126.973 0.00 1.01696 0.01
4 8 -2 o 156.981 158.676 0.00 1.01673 0.00
1 -1 8 o 129.468 130.298 0.00 1.01669 0.01
4 1 -9 o 277.397 284.754 180.00 1.01658 0.03
5 -1 -8 o 2780.696 2855.226 0.00 1.01623 0.15
10 3 -4 o 60.508 62.190 180.00 1.01603 0.00
1 9 -2 o 692.148 732.915 180.00 1.01583 0.01
10 -2 0 o 14.448 15.073 0.00 1.01582 0.00
8 5 -8 o 10.962 12.344 180.00 1.01546 0.00
7 -7 3 o 15.629 21.480 0.00 1.01550 0.01
6 6 -9 o 2.846 2.938 0.00 1.01498 0.00
3 5 3 o 193.789 205.074 180.00 1.01501 0.01
9 0 -7 o 36.586 38.939 180.00 1.01497 0.01
3 -1 -8 o 2553.751 2645.261 180.00 1.01495 0.14
8 6 -4 o 4673.391 4753.344 180.00 1.01479 0.21
2 2 6 o 1364.416 1375.050 0.00 1.01472 0.05
9 5 -5 o 2120.234 2031.541 0.00 1.01437 0.13
4 -8 6 o 1557.349 1478.537 180.00 1.01425 0.10
1 2 -9 o 7.423 6.956 180.00 1.01366 0.00
4 -9 3 o 62.811 47.350 180.00 1.01299 0.00
3 9 -7 o 42.509 26.537 0.00 1.01280 0.00
0 3 -9 o 1033.232 791.267 180.00 1.01276 0.07
10 -3 -3 o 30.484 20.056 180.00 1.01245 0.00
1 5 4 o 116.384 93.102 0.00 1.01241 0.00
9 -5 1 o 74.983 30.301 0.00 1.01217 0.02
10 2 -2 o 3191.651 2506.715 0.00 1.01210 0.24
10 -1 0 o 354.929 257.946 180.00 1.01202 0.04
5 1 -9 o 560.882 429.526 0.00 1.01180 0.03
1 -8 8 o 53.012 40.445 0.00 1.01139 0.00
7 7 -7 o 862.387 615.492 0.00 1.01116 0.04
3 1 -9 o 1873.006 1444.723 180.00 1.01081 0.11
3 8 -1 o 1822.140 1482.192 180.00 1.01057 0.02
8 6 -7 o 2508.151 1983.677 180.00 1.01048 0.13
10 1 -1 o 1015.797 823.996 0.00 1.01039 0.08
5 7 -1 o 100.268 85.639 180.00 1.01026 0.00
9 5 -6 o 958.327 803.166 180.00 1.01012 0.05
7 -2 -7 o 482.817 390.762 0.00 1.01014 0.03
6 -8 3 o 1940.373 1629.956 0.00 1.00984 0.15
2 -8 -1 o 365.705 305.534 180.00 1.00968 0.01
3 4 4 o 861.936 752.939 180.00 1.00951 0.03
9 -4 2 o 882.175 823.028 0.00 1.00918 0.08
6 -8 1 o 98.355 92.312 180.00 1.00913 0.01
2 -2 8 o 209.486 196.505 180.00 1.00919 0.01
3 -8 -1 o 91.939 87.081 0.00 1.00904 0.00
5 -8 5 o 125.080 128.744 180.00 1.00847 0.01
5 -7 6 o 599.391 676.168 0.00 1.00760 0.06
1 -9 7 o 2677.305 2930.607 180.00 1.00730 0.14
7 7 -4 o 238.710 254.003 0.00 1.00708 0.01
4 -9 4 o 768.039 828.354 180.00 1.00712 0.05
4 -5 -5 o 37.765 38.260 180.00 1.00682 0.00
5 8 -3 o 32.892 31.523 180.00 1.00634 0.00
1 6 3 o 633.480 611.205 0.00 1.00628 0.01
9 -5 -2 o 149.577 141.475 180.00 1.00602 0.01
3 -5 -5 o 3577.635 3234.587 0.00 1.00568 0.11
5 7 -9 o 2405.340 2162.995 180.00 1.00551 0.10
3 6 2 o 170.735 156.639 0.00 1.00549 0.00
4 2 5 o 33.729 9.171 180.00 1.00548 0.01
3 -5 8 o 2337.241 2033.705 180.00 1.00520 0.18
10 -3 0 o 259.010 227.609 0.00 1.00502 0.02
10 0 -6 o 173.409 139.934 0.00 1.00477 0.02
7 5 -9 o 200.534 180.531 180.00 1.00461 0.01
0 0 8 o 83.854 75.113 0.00 1.00426 0.00
9 4 -2 o 256.011 227.968 180.00 1.00417 0.01
9 -3 -5 o 237.855 215.541 0.00 1.00416 0.01
6 8 -6 o 13.090 11.656 180.00 1.00386 0.00
4 7 0 o 346.462 309.754 180.00 1.00390 0.01
1 4 5 o 6.227 5.962 180.00 1.00364 0.00
3 -8 7 o 136.157 128.490 0.00 1.00361 0.01
2 -9 1 o 1215.961 1165.698 180.00 1.00340 0.03
4 -9 2 o 355.305 360.190 180.00 1.00297 0.02
9 5 -4 o 1201.960 1258.040 0.00 1.00268 0.06
9 -1 2 o 499.702 522.939 0.00 1.00268 0.04
10 3 -6 o 2110.853 2261.107 0.00 1.00247 0.14
5 8 -8 o 49.327 55.096 180.00 1.00233 0.00
4 9 -6 o 54.411 58.568 180.00 1.00217 0.00
9 1 1 o 534.236 582.090 0.00 1.00208 0.03
5 1 5 o 1898.744 2137.931 0.00 1.00207 0.12
4 -4 -6 o 73.126 92.669 0.00 1.00195 0.01
6 -7 5 o 222.785 244.986 180.00 1.00169 0.01
0 7 -9 o 933.352 1091.107 180.00 1.00162 0.06
4 -2 7 o 201.680 230.020 180.00 1.00149 0.01
7 2 -9 o 313.965 351.927 0.00 1.00136 0.01
6 -1 -8 o 1244.337 1460.891 180.00 1.00128 0.07
7 -7 -1 o 138.192 151.840 180.00 1.00124 0.01
1 -9 1 o 455.574 531.837 0.00 1.00106 0.01
3 -4 8 o 88.548 103.913 180.00 1.00092 0.01
6 7 -2 o 336.192 386.078 0.00 1.00038 0.01
5 -1 6 o 267.004 308.992 0.00 1.00043 0.02
4 9 -5 o 187.840 226.143 180.00 1.00025 0.00
1 -8 -1 o 1276.357 1458.491 180.00 1.00005 0.02
6 8 -5 o 37.443 57.660 0.00 0.99980 0.00
1 -5 9 o 289.821 317.954 180.00 0.99921 0.01
10 3 -3 o 2079.998 2389.811 0.00 0.99901 0.15
2 -1 -8 o 1473.641 1656.398 0.00 0.99883 0.06
3 -4 -6 o 1070.993 1224.176 0.00 0.99849 0.03
7 -6 -3 o 1114.526 1281.942 0.00 0.99828 0.06
3 -6 -4 o 305.626 347.995 0.00 0.99824 0.01
4 -8 -1 o 110.378 121.656 180.00 0.99818 0.00
7 4 1 o 375.992 413.027 0.00 0.99806 0.01
9 -2 -6 o 17.787 30.273 180.00 0.99792 0.01
6 -7 -2 o 671.948 753.395 180.00 0.99779 0.03
5 -5 -5 o 21.713 25.425 0.00 0.99775 0.00
4 -7 7 o 56.124 65.211 180.00 0.99740 0.01
8 -6 -2 o 629.676 691.808 0.00 0.99710 0.04
4 -6 -4 o 1060.994 1186.052 0.00 0.99703 0.04
6 1 -9 o 647.259 716.801 180.00 0.99690 0.04
7 -4 5 o 775.679 843.385 180.00 0.99684 0.06
6 4 2 o 1861.182 1981.102 0.00 0.99626 0.08
9 -4 -4 o 98.767 107.357 180.00 0.99586 0.01
3 -9 1 o 388.086 405.051 180.00 0.99561 0.01
5 -4 -6 o 2056.490 2126.118 0.00 0.99533 0.08
3 -6 8 o 1111.500 1144.122 180.00 0.99532 0.07
2 1 -9 o 1568.344 1600.354 0.00 0.99502 0.08
2 -5 -5 o 118.306 117.399 180.00 0.99444 0.00
10 0 0 o 6.507 6.399 180.00 0.99410 0.00
3 9 -3 o 152.773 146.233 0.00 0.99327 0.00
7 0 4 o 81.347 77.998 180.00 0.99309 0.01
6 -4 6 o 138.755 132.258 0.00 0.99286 0.01
7 3 2 o 390.902 357.882 180.00 0.99280 0.03
6 5 1 o 43.574 38.745 0.00 0.99274 0.00
6 8 -7 o 1350.764 1257.139 180.00 0.99246 0.04
1 -4 9 o 26.238 25.163 180.00 0.99248 0.00
9 3 -8 o 720.340 644.084 180.00 0.99235 0.06
1 -6 9 o 3048.165 2781.069 180.00 0.99200 0.18
8 -6 3 o 678.570 614.506 180.00 0.99152 0.06
8 -4 -5 o 0.984 0.812 0.00 0.99147 0.00
3 -9 6 o 3.416 0.032 0.00 0.99131 0.00
7 -3 5 o 709.862 652.304 180.00 0.99128 0.06
10 -4 -1 o 381.497 357.027 180.00 0.99090 0.03
8 0 3 o 1174.085 1114.138 0.00 0.99078 0.08
2 8 -9 o 3114.155 2974.689 180.00 0.99068 0.13
9 5 -7 o 53.475 51.261 180.00 0.99052 0.00
9 2 -8 o 375.206 393.377 180.00 0.98974 0.03
3 3 5 o 50.005 54.273 180.00 0.98971 0.00
8 -3 -6 o 1734.523 1837.243 0.00 0.98953 0.10
2 -6 -4 o 524.178 553.278 180.00 0.98951 0.01
6 -5 6 o 241.625 267.910 180.00 0.98956 0.04
8 0 -8 o 1576.347 1685.335 0.00 0.98945 0.10
7 5 0 o 56.387 61.861 0.00 0.98905 0.00
3 8 -9 o 953.655 1053.604 180.00 0.98902 0.04
4 9 -7 o 389.800 417.777 180.00 0.98878 0.01
0 9 -1 o 893.509 971.059 180.00 0.98880 0.01
2 8 0 o 521.498 583.800 0.00 0.98873 0.01
7 -5 5 o 420.486 463.406 180.00 0.98858 0.03
4 5 -10 o 78.859 85.933 180.00 0.98846 0.00
3 5 -10 o 2918.193 3239.260 180.00 0.98804 0.15
10 -2 -5 o 11.682 13.972 0.00 0.98795 0.00
2 9 -8 o 136.443 154.047 0.00 0.98791 0.01
2 9 -2 o 1525.045 1666.470 180.00 0.98783 0.02
6 -8 4 o 714.278 739.530 0.00 0.98706 0.05
0 2 7 o 1234.316 1264.698 0.00 0.98696 0.04
1 9 -8 o 92.381 93.746 180.00 0.98685 0.00
4 4 -10 o 65.782 67.586 0.00 0.98659 0.00
4 -9 5 o 524.196 568.687 180.00 0.98614 0.05
1 7 2 o 247.388 259.874 0.00 0.98602 0.00
5 -6 -4 o -0.663 1.745 180.00 0.98597 0.00
10 -4 -2 o 59.919 62.809 180.00 0.98595 0.00
6 -8 0 o 393.409 423.029 0.00 0.98573 0.02
6 3 3 o 1248.906 1350.640 0.00 0.98561 0.05
8 6 -3 o 236.288 262.416 0.00 0.98520 0.01
2 -4 -6 o 2003.554 2248.666 0.00 0.98524 0.06
8 -4 4 o 489.206 557.367 0.00 0.98524 0.05
8 -3 4 o 554.263 617.302 0.00 0.98466 0.04
8 3 1 o 593.216 674.618 0.00 0.98455 0.04
8 4 0 o 65.180 79.644 0.00 0.98429 0.01
10 -3 -4 o 884.297 972.469 0.00 0.98404 0.07
3 4 -10 o 1604.717 1739.938 180.00 0.98380 0.07
9 -5 2 o 188.935 208.165 0.00 0.98338 0.02
4 9 -4 o 891.062 955.371 180.00 0.98326 0.01
4 -3 -7 o 1387.194 1504.099 0.00 0.98306 0.06
3 -3 8 o 456.341 491.184 0.00 0.98302 0.03
1 8 -9 o 68.745 72.720 0.00 0.98261 0.00
6 -3 6 o 0.128 0.194 180.00 0.98254 0.00
3 7 1 o 564.034 565.939 0.00 0.98217 0.01
7 7 -8 o 486.586 471.617 0.00 0.98183 0.02
9 4 -8 o 248.649 238.366 0.00 0.98137 0.01
2 -9 7 o 48.595 46.124 180.00 0.98114 0.00
5 5 2 o 1345.370 1270.815 0.00 0.98105 0.04
1 3 6 o 145.589 137.918 0.00 0.98108 0.01
0 8 1 o 103.792 99.255 0.00 0.98099 0.00
10 -4 0 o 437.102 417.369 0.00 0.98097 0.04
6 8 -4 o 671.492 645.875 180.00 0.98084 0.01
10 4 -5 o 1256.816 1190.465 180.00 0.98085 0.08
10 2 -7 o 833.254 800.163 180.00 0.98054 0.06
0 2 -9 o 1205.296 1154.194 180.00 0.98056 0.07
7 -7 4 o 27.788 24.418 180.00 0.98048 0.01
6 0 5 o 60.716 60.495 0.00 0.98003 0.00
5 4 -10 o 6.980 7.453 0.00 0.97975 0.00
8 -5 -4 o 1321.390 1370.326 180.00 0.97947 0.08
3 9 -8 o 859.566 891.323 180.00 0.97932 0.02
6 -5 -5 o 338.116 350.947 0.00 0.97929 0.01
5 5 -10 o 469.303 499.571 0.00 0.97924 0.03
6 -4 -6 o 105.671 113.039 180.00 0.97919 0.01
5 4 3 o 381.727 409.128 0.00 0.97914 0.02
5 -3 -7 o 1318.622 1391.564 0.00 0.97899 0.05
3 6 -10 o 1544.797 1634.872 180.00 0.97882 0.07
8 6 -8 o 861.555 906.552 180.00 0.97865 0.03
4 -9 1 o 2.023 4.380 180.00 0.97839 0.00
0 10 -5 o 1152.343 1207.105 180.00 0.97835 0.03
7 6 -9 o 668.365 696.813 180.00 0.97816 0.02
11 0 -3 o 95.020 98.880 0.00 0.97808 0.01
5 -8 -1 o 57.915 66.466 180.00 0.97806 0.01
10 -1 -6 o 13.060 13.780 180.00 0.97802 0.00
2 -8 8 o 69.731 71.901 180.00 0.97801 0.00
2 5 -10 o 266.839 281.502 0.00 0.97801 0.02
9 -1 -7 o 25.666 28.554 0.00 0.97792 0.00
4 8 -9 o 139.287 144.635 180.00 0.97777 0.00
3 -3 -7 o 0.069 0.074 180.00 0.97759 0.00
8 3 -9 o 65.327 67.958 0.00 0.97743 0.00
7 -1 -8 o 2524.493 2666.163 0.00 0.97738 0.13
3 -7 -3 o 22.446 23.839 180.00 0.97713 0.00
11 0 -4 o 1005.471 1066.416 0.00 0.97702 0.07
4 6 -10 o 2727.508 2905.642 180.00 0.97691 0.13
6 7 -9 o 27.212 28.836 0.00 0.97671 0.00
8 -7 1 o 1450.533 1556.361 180.00 0.97667 0.12
9 5 -3 o 21.331 22.681 180.00 0.97662 0.00
0 9 -8 o 371.822 385.942 180.00 0.97624 0.01
8 4 -9 o 657.366 682.189 0.00 0.97611 0.03
5 -9 3 o 382.732 393.019 0.00 0.97596 0.02
11 -1 -3 o 3.225 4.153 0.00 0.97587 0.00
7 7 -3 o 96.611 97.060 180.00 0.97562 0.00
6 6 0 o 564.032 563.083 0.00 0.97548 0.03
10 -2 1 o 1129.794 1126.691 180.00 0.97545 0.10
5 -5 7 o 144.547 142.482 0.00 0.97538 0.03
10 4 -6 o 775.443 752.583 0.00 0.97449 0.04
3 0 7 o 454.528 444.626 0.00 0.97455 0.02
1 -10 5 o 466.017 450.462 0.00 0.97428 0.01
10 1 -7 o 137.153 133.263 180.00 0.97421 0.01
1 -5 -5 o 0.274 0.072 180.00 0.97408 0.00
9 -5 -3 o 254.373 236.799 0.00 0.97404 0.03
1 -1 -8 o 72.720 65.701 180.00 0.97397 0.01
8 -2 -7 o 2081.185 1995.617 0.00 0.97390 0.12
7 2 3 o 1183.493 1126.303 180.00 0.97391 0.08
9 1 -8 o 637.418 610.782 180.00 0.97385 0.04
4 -7 -3 o 2958.886 2824.802 0.00 0.97381 0.09
5 -4 7 o 0.238 0.018 0.00 0.97385 0.00
10 3 -7 o 616.204 581.195 0.00 0.97370 0.05
1 -10 4 o 1255.091 1192.809 180.00 0.97352 0.04
9 0 2 o 5.701 5.492 0.00 0.97342 0.00
7 1 -9 o 149.249 142.454 0.00 0.97319 0.01
0 10 -4 o 453.557 429.460 0.00 0.97311 0.01
11 1 -4 o 672.551 644.979 0.00 0.97312 0.04
1 10 -5 o 86.494 83.586 180.00 0.97302 0.00
6 -6 6 o 425.452 406.196 0.00 0.97302 0.03
10 2 -1 o 242.594 230.326 0.00 0.97293 0.02
10 4 -4 o 334.334 311.571 0.00 0.97275 0.03
10 -3 1 o 743.173 707.006 180.00 0.97274 0.07
1 -3 9 o 58.073 55.877 0.00 0.97264 0.00
8 -5 4 o 226.596 216.269 180.00 0.97258 0.02
7 -2 5 o 86.766 83.259 180.00 0.97256 0.01
3 -7 8 o 1598.877 1531.782 180.00 0.97248 0.09
1 -7 9 o 5115.537 4837.391 180.00 0.97174 0.30
2 4 -10 o 417.897 388.912 0.00 0.97162 0.03
1 -6 -4 o 1189.266 1122.936 0.00 0.97159 0.02
4 3 -10 o 82.835 79.119 0.00 0.97153 0.00
9 -6 0 o 72.787 69.374 0.00 0.97144 0.00
5 -9 2 o 221.366 199.779 180.00 0.97137 0.02
2 6 -10 o 392.629 362.467 0.00 0.97134 0.02
8 2 2 o 3322.510 3089.772 0.00 0.97122 0.20
2 -7 -3 o 638.110 586.248 180.00 0.97108 0.01
8 -2 4 o 1368.266 1256.141 0.00 0.97090 0.10
8 -7 0 o 1262.070 1132.898 180.00 0.97076 0.09
1 1 -9 o 14.660 11.468 0.00 0.97056 0.00
8 5 -1 o 151.506 127.600 0.00 0.97047 0.01
11 -1 -2 o 5.247 3.203 180.00 0.96959 0.00
5 6 1 o 602.028 490.799 0.00 0.96946 0.01
0 10 -6 o 15.069 0.182 180.00 0.96926 0.00
2 1 7 o 27.773 18.966 180.00 0.96933 0.00
1 10 -6 o 337.291 258.564 0.00 0.96843 0.01
10 3 -2 o 423.267 341.858 0.00 0.96843 0.02
8 -7 2 o 341.613 281.347 0.00 0.96831 0.02
11 -1 -4 o 0.578 0.530 0.00 0.96791 0.00
1 9 -1 o 386.018 312.651 180.00 0.96768 0.00
7 -6 5 o 14.487 8.881 0.00 0.96748 0.00
11 1 -3 o 16.542 10.262 180.00 0.96728 0.00
5 3 -10 o 1217.199 974.204 180.00 0.96723 0.06
6 8 -8 o 3438.236 2786.495 180.00 0.96712 0.11
4 0 -9 o 2024.773 1665.131 0.00 0.96703 0.09
2 5 4 o 5177.338 4158.499 0.00 0.96701 0.13
7 6 -1 o 81.782 57.759 180.00 0.96687 0.00
10 -4 -3 o 617.672 504.047 0.00 0.96677 0.05
2 -1 8 o 811.402 665.533 180.00 0.96671 0.04
3 3 -10 o 17.099 7.174 180.00 0.96661 0.00
5 -9 4 o 194.679 171.374 180.00 0.96631 0.01
6 -6 -4 o 171.292 155.553 0.00 0.96602 0.01
9 -6 1 o 281.290 251.815 180.00 0.96602 0.02
8 2 -9 o 98.559 88.257 0.00 0.96578 0.01
5 6 -10 o 170.290 152.689 0.00 0.96577 0.01
6 -3 -7 o 486.170 441.634 180.00 0.96573 0.02
0 8 -9 o 1503.081 1407.525 180.00 0.96549 0.08
5 9 -6 o 2590.557 2518.974 180.00 0.96516 0.05
10 -1 1 o 213.733 207.169 180.00 0.96523 0.01
5 0 -9 o 973.769 939.340 0.00 0.96514 0.06
11 0 -2 o 692.313 683.816 180.00 0.96492 0.05
11 1 -5 o 155.053 153.521 180.00 0.96485 0.01
2 -10 4 o 268.819 268.011 180.00 0.96472 0.01
10 1 0 o 342.515 344.545 180.00 0.96420 0.02
4 1 6 o 33.165 33.576 180.00 0.96418 0.00
5 -6 7 o 7.043 7.910 180.00 0.96403 0.01
5 3 4 o 86.443 87.660 0.00 0.96395 0.00
6 4 -10 o 2263.283 2298.360 180.00 0.96386 0.11
2 6 3 o 923.593 945.175 0.00 0.96375 0.02
7 -8 2 o 19.537 20.612 180.00 0.96361 0.00
1 10 -4 o 2074.911 2131.012 180.00 0.96352 0.03
9 -3 3 o 680.489 704.649 0.00 0.96357 0.08
1 -4 -6 o 53.761 55.560 180.00 0.96332 0.00
8 7 -6 o 47.535 51.416 180.00 0.96300 0.00
2 -3 -7 o 2334.880 2439.456 0.00 0.96304 0.07
5 8 -2 o 517.254 539.831 180.00 0.96278 0.01
9 -6 -1 o 643.044 679.927 0.00 0.96282 0.05
1 0 8 o 1909.645 2016.899 0.00 0.96276 0.09
4 8 -1 o 5.564 7.185 180.00 0.96222 0.00
4 -1 7 o -1.272 0.014 180.00 0.96222 0.00
6 2 4 o 636.633 673.035 0.00 0.96208 0.03
8 5 -9 o 709.081 761.490 0.00 0.96199 0.04
9 3 0 o 2131.108 2267.657 0.00 0.96198 0.11
4 9 -8 o 388.738 411.520 180.00 0.96183 0.01
11 0 -5 o 1226.829 1313.216 180.00 0.96187 0.09
5 -8 6 o 1871.325 1997.690 0.00 0.96164 0.14
11 -2 -2 o 233.531 251.779 180.00 0.96154 0.03
5 -7 -3 o 128.132 132.964 180.00 0.96141 0.00
7 -7 -2 o 279.708 294.959 0.00 0.96138 0.02
6 5 -10 o 1999.108 2068.502 180.00 0.96116 0.09
2 -10 5 o 977.035 1012.848 180.00 0.96114 0.03
1 -10 6 o 523.190 536.210 180.00 0.96099 0.02
11 -2 -3 o 376.500 383.241 0.00 0.96090 0.02
7 -8 1 o 1391.767 1405.077 0.00 0.96070 0.08
3 0 -9 o 952.335 921.295 180.00 0.95986 0.05
6 -2 6 o 218.792 212.651 180.00 0.95980 0.02
9 -4 3 o 571.337 556.883 0.00 0.95962 0.05
5 -3 7 o 69.045 65.958 180.00 0.95960 0.01
5 9 -5 o 2643.594 2657.553 180.00 0.95916 0.05
1 5 -10 o 2508.412 2506.938 180.00 0.95922 0.13
1 -10 3 o 610.868 630.104 180.00 0.95881 0.01
2 10 -5 o 63.647 67.650 0.00 0.95873 0.00
2 10 -6 o 1613.598 1711.757 180.00 0.95856 0.03
9 5 -8 o 152.754 195.583 180.00 0.95809 0.02
9 6 -6 o 6.745 10.744 180.00 0.95805 0.00
3 2 6 o 33.118 40.839 0.00 0.95799 0.00
5 8 -9 o 2711.649 3095.123 180.00 0.95787 0.08
8 7 -5 o 1580.054 1884.553 180.00 0.95756 0.05
5 9 -7 o 0.109 1.680 0.00 0.95739 0.00
10 -4 1 o 69.568 86.610 0.00 0.95743 0.01
2 4 5 o 3832.474 4616.776 0.00 0.95729 0.11
3 7 -10 o 474.339 564.603 180.00 0.95724 0.02
4 -8 7 o 1035.480 1253.663 180.00 0.95716 0.07
1 -9 8 o 111.031 126.765 0.00 0.95697 0.00
9 4 -1 o 847.198 961.466 0.00 0.95678 0.04
11 2 -4 o 326.328 356.820 0.00 0.95667 0.02
1 -7 -3 o 791.693 796.676 0.00 0.95617 0.01
2 -9 0 o 1159.908 1133.850 180.00 0.95603 0.02
2 -5 9 o 58.687 55.527 0.00 0.95607 0.01
4 5 3 o 629.936 584.092 0.00 0.95553 0.01
10 0 -7 o 151.604 139.952 180.00 0.95546 0.01
11 2 -5 o 340.071 303.665 0.00 0.95531 0.02
9 6 -5 o 494.810 438.964 0.00 0.95503 0.02
1 6 -10 o 1341.292 1212.983 180.00 0.95508 0.06
9 -2 3 o 69.559 64.263 180.00 0.95504 0.00
8 -6 -3 o 279.268 250.563 180.00 0.95498 0.01
7 -4 -6 o 307.608 272.855 180.00 0.95487 0.01
8 7 -7 o 10.553 8.115 0.00 0.95477 0.00
2 -10 3 o 167.085 150.114 0.00 0.95457 0.00
10 4 -7 o 813.588 720.191 0.00 0.95449 0.05
9 2 1 o 57.057 51.724 0.00 0.95437 0.00
6 0 -9 o 17.948 16.476 0.00 0.95433 0.00
0 10 -3 o 111.104 97.059 0.00 0.95420 0.00
1 8 1 o 406.237 371.275 180.00 0.95407 0.01
6 3 -10 o 321.067 290.354 180.00 0.95408 0.02
3 -2 8 o 3.134 0.009 0.00 0.95357 0.00
3 -9 0 o 214.939 207.440 0.00 0.95345 0.00
4 9 -3 o 549.999 534.088 180.00 0.95340 0.01
4 7 -10 o 675.212 661.183 180.00 0.95329 0.02
5 0 6 o 1073.355 1040.893 0.00 0.95335 0.06
3 9 -2 o 3.531 2.879 0.00 0.95314 0.00
5 -9 1 o 336.911 333.356 180.00 0.95315 0.01
7 -5 -5 o 2133.577 2157.130 180.00 0.95293 0.10
2 3 -10 o 34.271 34.544 180.00 0.95290 0.00
7 -8 3 o 44.772 48.195 0.00 0.95285 0.01
4 -9 6 o 755.353 777.469 180.00 0.95273 0.04
2 7 -10 o 95.118 105.162 0.00 0.95237 0.01
4 -2 -8 o 2153.900 2267.272 0.00 0.95239 0.08
6 -8 5 o 1411.622 1518.084 180.00 0.95210 0.09
2 -6 9 o 274.486 300.173 180.00 0.95189 0.02
8 -7 -1 o 24.974 30.460 0.00 0.95133 0.00
10 4 -3 o 1770.413 2093.442 0.00 0.95123 0.09
7 8 -6 o 2383.070 2827.243 180.00 0.95102 0.06
1 4 -10 o 114.627 137.490 180.00 0.95105 0.01
5 -2 -8 o 764.573 964.410 0.00 0.95070 0.04
1 10 -7 o 1109.738 1341.676 180.00 0.95032 0.03
6 -8 -1 o 49.322 68.942 0.00 0.95030 0.00
1 -9 0 o 558.564 674.899 180.00 0.94984 0.01
11 -1 -1 o 546.878 662.586 180.00 0.94988 0.04
4 6 2 o 607.677 771.888 180.00 0.94958 0.02
6 8 -3 o 465.741 553.303 180.00 0.94937 0.01
4 4 4 o 648.500 713.807 0.00 0.94893 0.01
10 -5 -1 o 874.802 976.688 180.00 0.94878 0.06
11 -2 -1 o 318.272 347.263 180.00 0.94867 0.02
3 -9 7 o 236.888 250.644 0.00 0.94817 0.01
8 -6 4 o 73.889 77.931 180.00 0.94813 0.01
11 1 -2 o 1360.792 1438.201 180.00 0.94806 0.11
2 -4 9 o -5.813 0.353 0.00 0.94805 0.01
2 7 2 o 21.573 27.454 0.00 0.94790 0.00
4 -5 8 o 521.890 541.218 180.00 0.94791 0.03
3 8 0 o 240.508 246.553 180.00 0.94778 0.00
9 6 -7 o 1176.564 1193.118 180.00 0.94762 0.05
3 -10 4 o 1741.348 1736.968 0.00 0.94743 0.07
1 2 7 o 650.974 646.619 0.00 0.94737 0.02
9 -6 2 o 153.584 149.168 0.00 0.94724 0.02
0 10 -7 o 417.801 401.841 0.00 0.94698 0.01
11 -2 -4 o 161.200 154.647 180.00 0.94683 0.01
11 -1 -5 o 338.860 323.600 180.00 0.94671 0.02
8 -7 3 o 81.383 75.588 180.00 0.94673 0.01
6 7 -1 o 39.004 34.489 0.00 0.94653 0.00
9 0 -8 o 252.323 237.869 180.00 0.94650 0.01
8 -1 -8 o 767.001 706.975 0.00 0.94642 0.05
10 -5 0 o 879.908 818.930 0.00 0.94637 0.07
6 6 -10 o 2849.431 2647.687 180.00 0.94630 0.12
0 5 5 o 436.188 412.585 0.00 0.94623 0.01
0 6 4 o 368.063 327.046 180.00 0.94593 0.01
8 1 3 o 4183.929 3832.412 0.00 0.94587 0.26
5 7 0 o 6.662 4.900 0.00 0.94573 0.00
2 10 -4 o 529.315 481.850 180.00 0.94553 0.01
8 -1 4 o 1588.042 1457.468 0.00 0.94555 0.11
7 8 -7 o 123.028 114.989 180.00 0.94536 0.00
3 -2 -8 o 150.554 138.012 180.00 0.94542 0.01
6 -7 6 o 19.680 17.827 180.00 0.94514 0.00
2 10 -7 o 2932.591 2709.271 180.00 0.94503 0.08
4 2 -10 o 4.334 1.145 0.00 0.94500 0.00
3 -8 -2 o 2315.313 2142.365 180.00 0.94480 0.05
8 6 -2 o 67.524 62.843 0.00 0.94472 0.00
11 2 -3 o 1044.808 948.289 180.00 0.94470 0.08
9 -3 -6 o 413.669 373.938 180.00 0.94470 0.03
10 -3 -5 o 13.053 7.946 0.00 0.94456 0.00
7 -8 0 o 64.640 60.799 180.00 0.94448 0.00
9 -4 -5 o 149.768 139.851 0.00 0.94441 0.01
7 -3 -7 o 187.203 171.859 0.00 0.94435 0.01
2 -10 6 o 835.475 741.697 0.00 0.94428 0.03
2 0 -9 o 258.394 229.672 0.00 0.94422 0.01
5 -9 5 o 773.612 647.579 180.00 0.94366 0.05
9 -5 3 o 985.933 833.176 0.00 0.94362 0.08
7 1 4 o 123.969 93.001 180.00 0.94360 0.01
7 8 -5 o 114.728 87.620 0.00 0.94349 0.00
11 1 -6 o 1149.426 945.760 180.00 0.94349 0.08
10 0 1 o 11.128 6.373 0.00 0.94326 0.00
5 2 -10 o 10.004 2.278 180.00 0.94312 0.00
7 -1 5 o 58.042 38.751 180.00 0.94282 0.01
8 1 -9 o 256.830 185.377 0.00 0.94250 0.02
4 -9 0 o 16.344 9.276 180.00 0.94230 0.00
0 1 8 o 77.332 56.003 180.00 0.94230 0.00
4 -4 8 o 896.985 731.913 180.00 0.94224 0.05
1 -2 9 o 331.725 275.059 0.00 0.94193 0.01
3 -10 3 o 74.232 50.012 0.00 0.94181 0.00
7 7 -9 o 2265.565 1871.387 180.00 0.94169 0.08
11 -3 -2 o 193.535 165.904 0.00 0.94168 0.01
4 -6 8 o 486.090 369.939 0.00 0.94167 0.04
10 -2 -6 o 13.982 1.809 0.00 0.94131 0.01
2 -8 -2 o 161.054 139.883 0.00 0.94128 0.00
9 -6 -2 o 35.284 16.376 0.00 0.94124 0.01
1 10 -3 o 1620.393 1382.301 180.00 0.94110 0.02
5 -7 7 o 707.287 628.951 180.00 0.94108 0.04
6 -7 -3 o 11.918 10.385 180.00 0.94093 0.00
5 7 -10 o 67.357 59.697 180.00 0.94086 0.00
11 2 -6 o 1007.316 915.351 180.00 0.94078 0.07
1 -8 9 o 938.380 874.536 180.00 0.94070 0.04
1 -3 -7 o 153.449 143.521 0.00 0.94059 0.00
3 10 -6 o 279.468 267.358 180.00 0.94046 0.00
6 -2 -8 o 121.227 113.882 180.00 0.94048 0.01
7 4 -10 o 91.372 88.313 180.00 0.94019 0.01
5 9 -4 o 136.928 135.859 180.00 0.94012 0.00
3 -10 5 o 195.897 197.353 180.00 0.94000 0.01
4 -8 -2 o 1014.414 1047.379 0.00 0.93985 0.03
2 9 -9 o 1590.116 1685.715 180.00 0.93945 0.05
9 5 -2 o 22.961 25.981 0.00 0.93939 0.00
2 9 -1 o 428.993 463.619 0.00 0.93936 0.00
0 1 -9 o 261.873 277.860 180.00 0.93932 0.01
3 -8 8 o 1315.441 1404.152 180.00 0.93923 0.07
11 0 -1 o 57.030 62.630 180.00 0.93917 0.01
8 7 -4 o 573.211 607.760 180.00 0.93910 0.02
1 7 -10 o 537.332 562.015 180.00 0.93908 0.02
9 6 -4 o 34.167 35.924 0.00 0.93896 0.00
7 -6 -4 o 165.786 171.284 180.00 0.93875 0.01
3 2 -10 o 84.171 84.091 180.00 0.93842 0.00
10 -5 -2 o 1151.597 1133.163 0.00 0.93815 0.11
5 2 5 o 709.473 758.570 0.00 0.93725 0.03
10 5 -6 o 236.908 262.711 0.00 0.93691 0.01
5 9 -8 o 2.257 6.167 0.00 0.93681 0.00
8 6 -9 o 6.594 7.442 180.00 0.93665 0.00
3 10 -5 o 549.417 598.932 180.00 0.93663 0.01
10 5 -5 o 428.658 478.390 180.00 0.93631 0.02
3 9 -9 o 832.357 958.701 180.00 0.93599 0.03
2 -7 9 o 17.595 20.971 0.00 0.93597 0.00
7 -7 5 o 159.840 207.294 180.00 0.93589 0.02
10 -4 -4 o 317.640 376.259 0.00 0.93571 0.02
2 3 6 o 729.421 858.185 0.00 0.93572 0.02
11 -3 -1 o 739.417 867.910 180.00 0.93569 0.06
7 5 -10 o 263.149 319.317 0.00 0.93565 0.01
7 0 -9 o 2175.817 2583.782 0.00 0.93549 0.10
0 9 0 o 16.807 19.316 0.00 0.93538 0.00
1 -10 7 o 721.684 845.607 180.00 0.93528 0.02
9 -1 3 o 236.611 278.282 180.00 0.93498 0.01
11 -3 -3 o 810.602 982.622 0.00 0.93486 0.06
9 1 2 o 34.240 40.021 180.00 0.93484 0.00
1 9 -9 o 493.326 603.708 0.00 0.93458 0.02
11 0 -6 o 0.002 0.210 180.00 0.93449 0.00
0 4 6 o 642.435 722.576 0.00 0.93444 0.01
10 3 -8 o 690.320 805.627 180.00 0.93437 0.04
11 3 -5 o 297.180 334.969 0.00 0.93432 0.01
6 -9 3 o 56.376 69.077 0.00 0.93434 0.00
6 -9 2 o 907.613 1034.494 180.00 0.93423 0.04
10 2 -8 o 39.290 47.686 0.00 0.93421 0.00
5 -2 7 o 573.090 650.484 0.00 0.93423 0.03
7 7 -2 o 1422.076 1591.808 180.00 0.93404 0.03
8 7 -8 o 1321.067 1419.336 180.00 0.93386 0.04
9 3 -9 o 622.325 670.245 180.00 0.93382 0.03
0 7 3 o 98.987 102.041 180.00 0.93358 0.00
7 3 -10 o 441.170 416.576 0.00 0.93311 0.02
0 5 -10 o 2573.055 2418.687 180.00 0.93315 0.14
9 -2 -7 o 398.778 363.150 180.00 0.93297 0.02
6 2 -10 o 29.250 27.293 0.00 0.93292 0.00
9 -5 -4 o 101.058 65.562 180.00 0.93211 0.01
1 -10 2 o 22.501 19.418 180.00 0.93195 0.00
2 -10 2 o 142.777 116.252 180.00 0.93194 0.00
4 7 1 o 2697.431 2311.462 180.00 0.93175 0.05
3 10 -7 o 30.924 27.389 0.00 0.93155 0.00
1 3 -10 o 63.750 56.284 0.00 0.93146 0.00
0 6 -10 o 53.210 48.150 180.00 0.93133 0.00
10 -5 1 o 257.889 231.569 0.00 0.93121 0.02
6 8 -9 o 0.219 0.058 0.00 0.93087 0.00
9 4 -9 o 1738.874 1543.788 180.00 0.93067 0.09
10 -3 2 o 1651.968 1457.944 180.00 0.93064 0.14
2 -9 8 o 674.820 609.744 180.00 0.93054 0.03
4 3 5 o 52.791 34.521 180.00 0.93053 0.01
2 -2 -8 o 2248.207 1982.566 0.00 0.93035 0.08
7 -8 4 o 1.483 0.860 180.00 0.92974 0.00
1 -8 -2 o 45.077 39.548 180.00 0.92956 0.00
11 3 -4 o 57.324 52.296 0.00 0.92949 0.00
2 -3 9 o 32.306 4.039 0.00 0.92872 0.01
6 1 5 o 198.520 171.754 0.00 0.92831 0.01
10 3 -1 o 131.917 141.332 0.00 0.92787 0.01
_reflns_number_total             2222
_reflns_limit_h_min              0
_reflns_limit_h_max              11
_reflns_limit_k_min              -10
_reflns_limit_k_max              10
_reflns_limit_l_min              -10
_reflns_limit_l_max              9
_reflns_d_resolution_high        0.928
_reflns_d_resolution_low         9.941

#--eof--eof--eof--eof--eof--eof--eof--eof--eof--eof--eof--eof--eof--eof--eof--#
