# Supplementary material for: Exploiting the Multifunctionality of M2+/Imidazole–Etidronates for Proton Conductivity (Zn2+) and Electrocatalysis (Co2+, Ni2+) toward the HER, OER, and ORR
Source: ACS Appl Mater Interfaces. 2022 Feb 22;14(9):11273–87. doi: 10.1021/acsami.1c21876 (PMC8915163; doi:10.1021/acsami.1c21876)
Supplement: Supplementary file 2 — am1c21876_si_002.zip [file am1c21876_si_002.zip › CoLIm-1.cif]

data_Co2ETID-Im3-2_publ

#=============================================================================
# this information describes the project, paper etc. for the CIF             #
# Acta Cryst. Section C papers and editorial correspondence is generated     #
# from the information in this section                                       #
#                                                                            #
#   (from)   CIF submission form for Rietveld refinements (Acta Cryst. C)    #
#                                                 Version 14 December 1998   #
#=============================================================================
# 1. SUBMISSION DETAILS

_publ_contact_author_name        
'Konstantinos D. Demadis' # Name of author for correspondence
_publ_contact_author_address     # Address of author for correspondence
;Crystal Engineering, Growth & Design Lab 
Department of Chemistry University of Crete 
PO BOX 2208 GR-71003 Voutes Campus 
Heraklion, Crete 
GREECE
;
_publ_contact_author_email       demadis@uoc.gr
_publ_contact_author_phone       '+30 2810 545051'
_publ_contact_author_fax         '+30 2810 545001'
loop_
_publ_author_name
_publ_author_address
'Armakola, E.'
;Crystal Engineering, Growth & Design Lab 
Department of Chemistry University of Crete 
PO BOX 2208 GR-71003 Voutes Campus 
Heraklion, Crete 
GREECE
;
'GjiKa, M.'
;Crystal Engineering, Growth & Design Lab 
Department of Chemistry University of Crete 
PO BOX 2208 GR-71003 Voutes Campus 
Heraklion, Crete 
GREECE
;
'Visa, A.'
;Institute of Chemistry Timisoara of the Romanian Academy, 
3000223 Timisoara
Romania
;
"V\'ilchez-C\'ozar, A."
;Dpto Qu\'imica Inorg\'anica, Cristalograf\'ia y Mineralog\'ia
Facultad de Ciencias, Campus de Teatinos s/n
29071 M\'alaga
Spain
;
"Bazaga-Garc\'ia, M."
;Dpto Qu\'imica Inorg\'anica, Cristalograf\'ia y Mineralog\'ia
Facultad de Ciencias, Campus de Teatinos s/n
29071 M\'alaga
Spain
;
'Colodrero, R.M.P'
;Dpto Qu\'imica Inorg\'anica, Cristalograf\'ia y Mineralog\'ia
Facultad de Ciencias, Campus de Teatinos s/n
29071 M\'alaga
Spain
;
'Olivera-Pastor, P.'
;Dpto Qu\'imica Inorg\'anica, Cristalograf\'ia y Mineralog\'ia
Facultad de Ciencias, Campus de Teatinos s/n
29071 M\'alaga
Spain
;
'Choquesillo-Lazarte, D.'
;Laboratorios de Estudios Cristalogr\'aficos, IACT
CSIC-Universidad de Granada
18100 Granada
Spain
;
'Cabeza, A.'
;Dpto Qu\'imica Inorg\'anica, Cristalograf\'ia y Mineralog\'ia
Facultad de Ciencias, Campus de Teatinos s/n
29071 M\'alaga
Spain
;
'Demadis, K.D.'
;Crystal Engineering, Growth & Design Lab 
Department of Chemistry University of Crete
 PO BOX 2208 GR-71003 Voutes Campus 
Heraklion, Crete 
GREECE
;

_pd_block_id                     
2021-07-25T23:28|Co2ETID-Im3-2|Co2ETID-Im3-2|D8_Advance

_audit_creation_method           'from EXP file using GSAS2CIF'
_audit_creation_date             2021-07-25T23:28
_audit_author_name               Co2ETID-Im3-2
_audit_update_record             
; 2021-07-25T23:28  Initial CIF as created by GSAS2CIF
;

_publ_contact_letter             
; ?
;
_publ_requested_coeditor_name    ?
_publ_requested_category         ? # Acta C: one of CI/CM/CO/FI/FM/FO

#==============================================================================

# 2. PROCESSING SUMMARY (IUCr Office Use Only)

_journal_data_validation_number  ?

_journal_date_recd_electronic    ?
_journal_date_to_coeditor        ?
_journal_date_from_coeditor      ?
_journal_date_accepted           ?
_journal_date_printers_first     ?
_journal_date_printers_final     ?
_journal_date_proofs_out         ?
_journal_date_proofs_in          ?
_journal_coeditor_name           ?
_journal_coeditor_code           ?
_journal_coeditor_notes          
; ?
;
_journal_techeditor_code         ?
_journal_techeditor_notes        
; ?
;
_journal_coden_ASTM              ?
_journal_name_full               ?
_journal_year                    ?
_journal_volume                  ?
_journal_issue                   ?
_journal_page_first              ?
_journal_page_last               ?
_journal_paper_category          ?
_journal_suppl_publ_number       ?
_journal_suppl_publ_pages        ?

#==============================================================================

# 3. TITLE AND AUTHOR LIST

_publ_section_title              
; ?
;
_publ_section_title_footnote     
; ?
;
loop_
_publ_author_footnote
; ?
;

#==============================================================================

# 4. TEXT

_publ_section_synopsis           
;  ?
;
_publ_section_abstract           
; ?
;
_publ_section_comment            
; ?
;
_publ_section_exptl_prep         
# Details of the preparation of the sample(s)
# should be given here.
; ?
;
_publ_section_exptl_refinement   
; ?
;
_publ_section_references         
; ?
;
_publ_section_figure_captions    
; ?
;
_publ_section_acknowledgements   
; ?
;

#=============================================================================
# 5. OVERALL REFINEMENT & COMPUTING DETAILS

_refine_special_details          
; ?
;
_pd_proc_ls_special_details      
; ?
;

# The following items are used to identify the programs used.
_computing_molecular_graphics    ?
_computing_publication_material  ?

_refine_ls_weighting_scheme      ?
_refine_ls_weighting_details     ?
_refine_ls_hydrogen_treatment    ?
_refine_ls_extinction_method     ?
_refine_ls_extinction_coef       ?
_refine_ls_number_constraints    ?

_refine_ls_restrained_S_all      ?
_refine_ls_restrained_S_obs      ?

#==============================================================================
# 6. SAMPLE PREPARATION DATA

# (In the unusual case where multiple samples are used in a single
#  Rietveld study, this information should be moved into the phase
#  blocks)

# The following three fields describe the preparation of the material.
# The cooling rate is in K/min.  The pressure at which the sample was
# prepared is in kPa.  The temperature of preparation is in K.

_pd_prep_cool_rate               ?
_pd_prep_pressure                ?
_pd_prep_temperature             ?

_pd_char_colour                  pink # use ICDD colour descriptions
_refine_ls_shift/su_max          0.04
_refine_ls_shift/su_mean         0.01
_computing_structure_refinement  GSAS
_refine_ls_number_parameters     130
_refine_ls_goodness_of_fit_all   3.79
_refine_ls_number_restraints     55
_refine_ls_matrix_type           full
#==============================================================================
# 7. CHEMICAL, STRUCTURAL AND CRYSTAL DATA

_pd_char_particle_morphology     ?

_chemical_name_systematic        ?
_chemical_name_common            ?
_chemical_formula_moiety         'C11 Co2 N6 O8 P2'

# If you change Z, be sure to change all 3 of the following
_chemical_formula_sum            'C11 Co2 N6 O8 P2'
_chemical_compound_source        ? # for minerals and
_chemical_formula_structural     ?
_chemical_formula_analytical     ?
_chemical_melting_point          ?
_exptl_crystal_description       polycristalline

_diffrn_ambient_temperature      298
_space_group_crystal_system      triclinic
_space_group_IT_number           2
_space_group_name_H-M_alt        'P -1'
_space_group_name_Hall           '-P 1'
_chemical_absolute_configuration ?
loop_
_symmetry_equiv_pos_site_id
_symmetry_equiv_pos_as_xyz
1 +x,+y,+z
-1 -x,-y,-z

_exptl_crystal_F_000             ?
_exptl_crystal_density_diffrn    1.896
_exptl_crystal_density_meas      ?
_exptl_crystal_density_method    ?

_cell_measurement_temperature    298

_cell_special_details            
; ?
;

_geom_special_details            ?

# The following item identifies the program(s) used (if appropriate).
_computing_structure_solution    ?

#==============================================================================

# 8. Phase information from GSAS

_pd_phase_name                   
'from C:/GSAS/MyWork/Kostas/Co-HEDP-Im_MW2/Co-HEDP_Im2_gsas_best1.c'
_cell_length_a                   11.56455(35)
_cell_length_b                   9.74737(33)
_cell_length_c                   8.94812(31)
_cell_angle_alpha                108.4918(29)
_cell_angle_beta                 92.5555(32)
_cell_angle_gamma                73.8586(24)
_cell_volume                     917.83(6)

# ATOMIC COORDINATES AND DISPLACEMENT PARAMETERS


loop_
_atom_site_type_symbol
_atom_site_label
_atom_site_fract_x
_atom_site_fract_y
_atom_site_fract_z
_atom_site_occupancy
_atom_site_thermal_displace_type
_atom_site_U_iso_or_equiv
_atom_site_symmetry_multiplicity
Co Co1 0.6251(4) -0.2046(5) 0.5827(5) 1.0 Uiso 0.0115(9) 2
Co Co2 0.9429(4) -0.0801(5) 0.3412(5) 1.0 Uiso 0.0115(9) 2
P P1 0.6628(8) 0.0407(9) 0.4410(9) 1.0 Uiso 0.0159(20) 2
P P2 0.8271(7) -0.0449(9) 0.6917(8) 1.0 Uiso 0.0159(20) 2
O O1 0.6282(14) -0.1101(14) 0.3783(16) 1.0 Uiso 0.0158(15) 2
O O2 0.7753(11) 0.0269(18) 0.3467(17) 1.0 Uiso 0.0158(15) 2
O O3 0.5561(11) 0.1679(14) 0.4226(18) 1.0 Uiso 0.0158(15) 2
C C10 0.6894(10) 0.0818(14) 0.6514(12) 1.0 Uiso 0.0158(15) 2
O O4 0.5968(11) 0.0488(16) 0.7186(17) 1.0 Uiso 0.0158(15) 2
O O5 0.9302(11) -0.0291(17) 0.6048(17) 1.0 Uiso 0.0158(15) 2
O O6 0.8491(13) -0.0078(19) 0.8670(12) 1.0 Uiso 0.0158(15) 2
O O7 0.8117(13) -0.2069(12) 0.6213(19) 1.0 Uiso 0.0158(15) 2
C C11 0.6783(21) 0.2493(18) 0.7302(28) 1.0 Uiso 0.0158(15) 2
N N1 0.6805(17) -0.4344(18) 0.4228(22) 1.0 Uiso 0.0158(15) 2
N N2 0.7299(19) -0.6808(16) 0.3063(23) 1.0 Uiso 0.0158(15) 2
C C1 0.6534(19) -0.5631(26) 0.4236(27) 1.0 Uiso 0.0158(15) 2
C C2 0.7947(19) -0.6246(25) 0.2251(23) 1.0 Uiso 0.0158(15) 2
C C3 0.7653(20) -0.4691(23) 0.3027(28) 1.0 Uiso 0.0158(15) 2
N N3 0.6148(19) -0.2413(23) 0.8026(18) 1.0 Uiso 0.0158(15) 2
N N4 0.5921(18) -0.3289(21) 1.0003(23) 1.0 Uiso 0.0158(15) 2
C C4 0.5820(24) -0.3581(23) 0.8336(23) 1.0 Uiso 0.0158(15) 2
C C5 0.6409(25) -0.2089(25) 1.0617(19) 1.0 Uiso 0.0158(15) 2
C C6 0.6584(22) -0.1579(21) 0.9400(27) 1.0 Uiso 0.0158(15) 2
N N5 1.0202(17) -0.3087(15) 0.3001(27) 1.0 Uiso 0.0158(15) 2
N N6 1.0906(20) -0.5479(17) 0.1778(22) 1.0 Uiso 0.0158(15) 2
C C7 1.0651(21) -0.4093(27) 0.1551(20) 1.0 Uiso 0.0158(15) 2
C C8 1.1075(23) -0.5289(23) 0.3376(27) 1.0 Uiso 0.0158(15) 2
C C9 1.0536(22) -0.3797(26) 0.4137(16) 1.0 Uiso 0.0158(15) 2
O Ow1 0.9692(15) -0.1023(18) 0.0908(20) 1.0 Uiso 0.0158(15) 2
_chemical_formula_weight         523.97
_cell_formula_units_Z            2

# MOLECULAR GEOMETRY

loop_
_geom_bond_atom_site_label_1
_geom_bond_atom_site_label_2
_geom_bond_distance
_geom_bond_site_symmetry_1
_geom_bond_site_symmetry_2
_geom_bond_publ_flag
Co1 O1 2.300(14) . 1_555 N
Co1 O3 2.027(13) . -1_656 N
Co1 O4 2.317(15) . 1_555 N
Co1 O7 2.165(14) . 1_555 N
Co1 N1 2.174(14) . 1_555 N
Co1 N3 2.122(13) . 1_555 N
Co2 O2 1.924(13) . 1_555 N
Co2 O5 2.253(14) . 1_555 N
Co2 O5 1.999(13) . -1_756 N
Co2 N5 2.074(13) . 1_555 N
Co2 Ow1 2.208(17) . 1_555 N
P1 O1 1.555(9) . 1_555 N
P1 O2 1.534(9) . 1_555 N
P1 O3 1.532(9) . 1_555 N
P1 C10 1.827(9) . 1_555 N
P2 C10 1.825(9) . 1_555 N
P2 O4 2.560(13) . 1_555 N
P2 O5 1.520(9) . 1_555 N
P2 O6 1.520(9) . 1_555 N
P2 O7 1.561(9) . 1_555 N
O1 Co1 2.300(14) . 1_555 N
O1 P1 1.555(9) . 1_555 N
O2 Co2 1.924(13) . 1_555 N
O2 P1 1.534(9) . 1_555 N
O3 Co1 2.027(13) . -1_656 N
O3 P1 1.532(9) . 1_555 N
C10 P1 1.827(9) . 1_555 N
C10 P2 1.825(9) . 1_555 N
C10 O4 1.408(10) . 1_555 N
C10 C11 1.530(11) . 1_555 N
O4 Co1 2.317(15) . 1_555 N
O4 P2 2.560(13) . 1_555 N
O4 C10 1.408(10) . 1_555 N
O5 Co2 2.253(14) . 1_555 N
O5 Co2 1.999(13) . -1_756 N
O5 P2 1.520(9) . 1_555 N
O6 P2 1.520(9) . 1_555 N
O7 Co1 2.165(14) . 1_555 N
O7 P2 1.561(9) . 1_555 N
C11 C10 1.530(11) . 1_555 N
N1 Co1 2.174(14) . 1_555 N
N1 C1 1.377(11) . 1_555 N
N1 C3 1.382(11) . 1_555 N
N2 C1 1.398(11) . 1_555 N
N2 C2 1.386(11) . 1_555 N
C1 N1 1.377(11) . 1_555 N
C1 N2 1.398(11) . 1_555 N
C2 N2 1.386(11) . 1_555 N
C2 C3 1.401(11) . 1_555 N
C3 N1 1.382(11) . 1_555 N
C3 C2 1.401(11) . 1_555 N
N3 Co1 2.122(13) . 1_555 N
N3 C4 1.403(11) . 1_555 N
N3 C6 1.402(10) . 1_555 N
N4 C4 1.433(10) . 1_555 N
N4 C5 1.386(10) . 1_555 N
C4 N3 1.403(11) . 1_555 N
C4 N4 1.433(10) . 1_555 N
C5 N4 1.386(10) . 1_555 N
C5 C6 1.375(11) . 1_555 N
C6 N3 1.402(10) . 1_555 N
C6 C5 1.375(11) . 1_555 N
N5 Co2 2.074(13) . 1_555 N
N5 C7 1.373(11) . 1_555 N
N5 C9 1.388(11) . 1_555 N
N6 C7 1.379(11) . 1_555 N
N6 C8 1.394(11) . 1_555 N
N6 C9 2.196(16) . 1_555 N
C7 N5 1.373(11) . 1_555 N
C7 N6 1.379(11) . 1_555 N
C8 N6 1.394(11) . 1_555 N
C8 C9 1.368(11) . 1_555 N
C9 N5 1.388(11) . 1_555 N
C9 N6 2.196(16) . 1_555 N
C9 C8 1.368(11) . 1_555 N
Ow1 Co2 2.208(17) . 1_555 N

loop_
_geom_angle_atom_site_label_1
_geom_angle_atom_site_label_2
_geom_angle_atom_site_label_3
_geom_angle
_geom_angle_site_symmetry_1
_geom_angle_site_symmetry_2
_geom_angle_site_symmetry_3
_geom_angle_publ_flag
O3 Co1 N3 87.6(7) -1_656 . 1_555 N
O2 Co2 O5 121.3(6) 1_555 . -1_756 N
O2 Co2 N5 128.6(7) 1_555 . 1_555 N
O5 Co2 N5 109.9(7) -1_756 . 1_555 N
O1 P1 O2 108.7(9) 1_555 . 1_555 N
O1 P1 O3 108.6(8) 1_555 . 1_555 N
O1 P1 C10 109.5(8) 1_555 . 1_555 N
O2 P1 O3 111.2(9) 1_555 . 1_555 N
O2 P1 C10 111.4(8) 1_555 . 1_555 N
O3 P1 C10 107.4(8) 1_555 . 1_555 N
C10 P2 O5 106.8(8) 1_555 . 1_555 N
C10 P2 O6 112.3(8) 1_555 . 1_555 N
C10 P2 O7 105.9(8) 1_555 . 1_555 N
O5 P2 O6 110.1(9) 1_555 . 1_555 N
O5 P2 O7 110.4(9) 1_555 . 1_555 N
O6 P2 O7 111.2(9) 1_555 . 1_555 N
Co2 O2 P1 134.0(10) 1_555 . 1_555 N
Co1 O3 P1 135.4(10) -1_656 . 1_555 N
P1 C10 P2 112.9(7) 1_555 . 1_555 N
P1 C10 O4 106.3(9) 1_555 . 1_555 N
P1 C10 C11 111.0(12) 1_555 . 1_555 N
P2 C10 O4 104.0(9) 1_555 . 1_555 N
P2 C10 C11 114.5(12) 1_555 . 1_555 N
O4 C10 C11 107.3(11) 1_555 . 1_555 N
Co2 O5 P2 136.8(11) -1_756 . 1_555 N
C1 N1 C3 109.8(10) 1_555 . 1_555 N
C1 N2 C2 110.3(10) 1_555 . 1_555 N
N1 C1 N2 105.6(10) 1_555 . 1_555 N
N2 C2 C3 105.9(10) 1_555 . 1_555 N
N1 C3 C2 108.1(10) 1_555 . 1_555 N
Co1 N3 C4 128.4(16) 1_555 . 1_555 N
Co1 N3 C6 122.3(16) 1_555 . 1_555 N
C4 N3 C6 108.8(10) 1_555 . 1_555 N
C4 N4 C5 109.4(10) 1_555 . 1_555 N
N3 C4 N4 104.9(10) 1_555 . 1_555 N
N4 C5 C6 107.7(10) 1_555 . 1_555 N
N3 C6 C5 108.7(10) 1_555 . 1_555 N
Co2 N5 C7 123.9(18) 1_555 . 1_555 N
Co2 N5 C9 126.3(18) 1_555 . 1_555 N
C7 N5 C9 108.9(10) 1_555 . 1_555 N
C7 N6 C8 108.8(11) 1_555 . 1_555 N
N5 C7 N6 104.0(11) 1_555 . 1_555 N
N6 C8 C9 105.3(11) 1_555 . 1_555 N
N5 C9 C8 107.8(10) 1_555 . 1_555 N

# Powder diffraction data for histogram  1
#==============================================================================
# 9. INSTRUMENT CHARACTERIZATION

_exptl_special_details           
; ?
;

# if regions of the data are excluded, the reason(s) are supplied here:
_pd_proc_info_excluded_regions   
; ?
;

# The following item is used to identify the equipment used to record
# the powder pattern when the diffractogram was measured at a laboratory
# other than the authors' home institution, e.g. when neutron or synchrotron
# radiation is used.

_pd_instr_location               
; ?
;
_pd_calibration_special_details  
# description of the method used
# to calibrate the instrument
; ?
;
_diffrn_radiation_probe          x-ray
_diffrn_radiation_type           'Mo K\a'
_diffrn_radiation_wavelength     0.7093
_diffrn_source                   'sealed x-ray tube'
_diffrn_source_type              'D8 Advance Bruker AXS'
_diffrn_source_target            ?
_diffrn_measurement_device_type  'D8 Advance Bruker AXS'
_diffrn_detector                 ?
_diffrn_detector_type            ? # make or model of detector

_pd_meas_scan_method             ? # options are 'step', 'cont',
# 'tof', 'fixed' or
# 'disp' (= dispersive)
_pd_meas_special_details         
;  ?
;

# The following two items identify the program(s) used (if appropriate).
_computing_data_collection       ?
_computing_data_reduction        ?

# Describe any processing performed on the data, prior to refinement.
# For example: a manual Lp correction or a precomputed absorption correction
_pd_proc_info_data_reduction     ?

# The following item is used for angular dispersive measurements only.

_diffrn_radiation_monochromator  ?

# The following items are used to define the size of the instrument.
# Not all distances are appropriate for all instrument types.

_pd_instr_dist_src/mono          ?
_pd_instr_dist_mono/spec         ?
_pd_instr_dist_src/spec          ?
_pd_instr_dist_spec/anal         ?
_pd_instr_dist_anal/detc         ?
_pd_instr_dist_spec/detc         ?

# 10. Specimen size and mounting information

# The next three fields give the specimen dimensions in mm.  The equatorial
# plane contains the incident and diffracted beam.

_pd_spec_size_axial              ? # perpendicular to
# equatorial plane

_pd_spec_size_equat              ? # parallel to
# scattering vector
# in transmission

_pd_spec_size_thick              ? # parallel to
# scattering vector
# in reflection

_pd_spec_mounting                
# This field should be
# used to give details of the
# container.
; ?
;

_pd_spec_mount_mode              ? # options are 'reflection'
# or 'transmission'

_pd_spec_shape                   ? # options are 'cylinder'
# 'flat_sheet' or 'irregular'


loop_
_atom_type_symbol
_atom_type_number_in_cell
_atom_type_scat_dispersion_real
_atom_type_scat_dispersion_imag
_atom_type_scat_Cromer_Mann_a1
_atom_type_scat_Cromer_Mann_a2
_atom_type_scat_Cromer_Mann_a3
_atom_type_scat_Cromer_Mann_a4
_atom_type_scat_Cromer_Mann_b1
_atom_type_scat_Cromer_Mann_b2
_atom_type_scat_Cromer_Mann_b3
_atom_type_scat_Cromer_Mann_b4
_atom_type_scat_Cromer_Mann_c
_atom_type_scat_source
Co 4.0 0.351 0.969 12.2841 4.27910 7.34090 0.27840 4.00340 13.5359 2.34880
71.1692 1.01180 International_Tables_Vol_C
P 4.0 0.102 0.095 6.43450 1.90670 4.17910 27.1570 1.78000 0.52600 1.49080
68.1645 1.11490 International_Tables_Vol_C
O 16.0 0.011 0.006 3.04850 13.2771 2.28680 5.70110 1.54630 0.32390 0.86700
32.9089 0.25080 International_Tables_Vol_C
C 22.0 0.003 0.002 2.31000 20.8439 1.02000 10.2075 1.58860 0.56870 0.86500
51.6512 0.21560 International_Tables_Vol_C
N 12.0 0.006 0.003 12.2126 0.00570 3.13220 9.89330 2.01250 28.9975 1.16630
0.58260 -11.529 International_Tables_Vol_C
_diffrn_radiation_polarisn_ratio ?
_pd_proc_ls_prof_R_factor        0.0271
_pd_proc_ls_prof_wR_factor       0.0348
_pd_proc_ls_prof_wR_expected     0.0098
_refine_ls_R_Fsqd_factor         0.04967

_pd_proc_ls_background_function  
;   GSAS Background function number 1 with 20 terms.
 Shifted Chebyshev function of 1st kind
      1:    9986.64     2:   -12375.1     3:    8790.79     4:   -6218.10    
      5:    3779.58     6:   -2209.24     7:    1155.86     8:   -581.783    
      9:    297.592    10:   -354.883    11:    533.474    12:   -728.938    
     13:    603.146    14:   -459.506    15:    173.036    16:    28.6809    
     17:   -253.674    18:    272.752    19:   -171.040    20:    20.5812    
;

_exptl_absorpt_process_details   
;   GSAS Absorption/surface roughness correction: function number 0
 No correction is applied.
;
_exptl_absorpt_correction_T_min  1.00000
_exptl_absorpt_correction_T_max  1.00000
_pd_proc_ls_pref_orient_corr     
;   March-Dollase
 AXIS  1 Ratio=   0.94914  h= 1.000  k= 0.000  l= 0.000
 Prefered orientation correction range: Min=   0.92469, Max=   1.16953
;

_pd_proc_ls_profile_function     
;
 CW Profile function number 4 with  27 terms
 Pseudovoigt profile coefficients as parameterized in
 P. Thompson, D.E. Cox & J.B. Hastings (1987). J. Appl. Cryst.,20,79-83.
 Asymmetry correction of L.W. Finger, D.E. Cox & A. P. Jephcoat (1994).
 J. Appl. Cryst.,27,892-900.
 Microstrain broadening by P.W. Stephens,  (1999). J. Appl. Cryst.,32,281-289.
 #1(GU)   =    0.000 #2(GV)   =    0.000 #3(GW)   =    3.140
 #4(GP)   =    0.000 #5(LX)   =    0.000 #6(ptec) =     0.00
 #7(trns) =     0.00 #8(shft) =   0.0000 #9(sfec) =     0.00
 #10(S/L) =   0.0168 #11(H/L) =   0.0220 #12(eta) =   0.4292
 Peak tails are ignored  where the intensity is below 0.0030 times the peak
   Aniso. broadening axis   0.0   0.0   1.0
;
_pd_proc_ls_peak_cutoff          0.00300
_pd_proc_info_datetime           2021-07-25T23:28:27
_pd_calc_method                  'Rietveld Refinement'

#---- raw/calc data loop -----
_pd_meas_2theta_range_min        2.0
_pd_meas_2theta_range_max        50.0
_pd_meas_2theta_range_inc        0.02
_pd_proc_2theta_range_min        1.98782
_pd_proc_2theta_range_max        49.98782
_pd_proc_2theta_range_inc        0.02
_pd_meas_number_of_points        2401
_pd_proc_number_of_points        2401

loop_
_refln_index_h
_refln_index_k
_refln_index_l
_refln_observed_status
_refln_F_squared_meas
_refln_F_squared_calc
_refln_phase_calc
_refln_d_spacing
_gsas_i100_meas
1 0 0 o 16.722 106.731 0.00 11.09593 0.20
0 1 0 o 15837.136 15403.947 0.00 8.87835 83.34
0 0 1 o 21244.359 21338.053 180.00 8.47640 100.00
1 1 0 o 2219.015 2351.361 180.00 8.12331 9.99
0 1 -1 o 2231.068 2438.457 180.00 7.41985 8.19
1 0 1 o 245.113 290.758 180.00 6.89693 0.81
1 1 -1 o 63.781 62.719 180.00 6.79638 0.21
1 0 -1 o 2751.714 2222.996 0.00 6.58556 8.47
1 -1 0 o 5182.093 5089.726 0.00 6.14728 14.69
1 -1 1 o 5967.311 6159.604 180.00 5.68670 14.04
2 0 0 o 11.924 12.309 0.00 5.54797 0.04
2 1 0 o 2628.871 2817.094 0.00 5.43394 5.94
0 1 1 o 7616.168 8315.053 180.00 5.34181 14.35
1 1 1 o 1734.920 1748.235 0.00 5.23459 3.23
2 1 -1 o 4044.637 4225.364 180.00 4.91597 7.39
2 0 1 o 672.127 476.195 0.00 4.74730 1.16
1 2 -1 o 825.487 601.230 180.00 4.68223 1.24
1 2 0 o 2419.154 2303.760 0.00 4.58547 3.30
0 2 -1 o 3900.423 3731.706 180.00 4.57473 5.32
2 0 -1 o 299.364 293.006 0.00 4.54350 0.44
1 -1 -1 o 6024.412 6030.134 0.00 4.47937 8.29
0 2 0 o 3935.841 3690.073 0.00 4.43918 5.07
0 1 -2 o 533.499 497.068 180.00 4.40749 0.69
2 1 1 o 4697.117 4705.295 0.00 4.29576 6.03
0 0 2 o 900.453 928.206 180.00 4.23820 1.03
1 1 -2 o 221.914 225.724 180.00 4.22651 0.25
2 -1 0 o 1026.458 1029.854 180.00 4.20765 1.40
2 2 -1 o 3420.112 3374.921 0.00 4.09310 3.84
2 -1 1 o 1913.341 1902.074 180.00 4.08500 2.38
2 2 0 o 3539.570 3677.047 180.00 4.06165 3.93
1 0 2 o 7991.820 8537.546 180.00 4.02392 8.54
1 -1 2 o 4429.662 4333.637 0.00 3.97719 4.71
1 0 -2 o 2157.075 2142.972 180.00 3.89754 2.24
1 -2 1 o 184.698 164.761 180.00 3.88674 0.23
3 1 0 o 3322.280 3345.251 180.00 3.81182 3.77
1 -2 0 o 21089.367 20630.607 0.00 3.77490 20.99
1 2 -2 o 8137.774 8336.863 0.00 3.73967 7.49
0 2 -2 o 4214.293 4264.131 180.00 3.70992 3.77
3 0 0 o 12842.729 12750.712 0.00 3.69864 14.36
2 1 -2 o 6233.509 6441.792 0.00 3.61014 5.70
1 2 1 o 1638.854 1648.559 0.00 3.59581 1.39
3 1 -1 o 10749.316 10797.416 180.00 3.59551 10.61
2 -1 -1 o 46.666 66.565 180.00 3.51632 0.04
0 2 1 o 39.653 50.039 180.00 3.50190 0.03
3 0 1 o 11738.163 12026.438 180.00 3.45104 10.88
2 0 2 o 159.840 161.870 0.00 3.44846 0.12
0 1 2 o 830.370 810.762 0.00 3.42516 0.63
1 1 2 o 4911.407 4667.284 180.00 3.41649 3.80
2 2 -2 o 17.233 16.473 0.00 3.39819 0.02
3 1 1 o 7273.988 6832.231 0.00 3.36853 6.11
2 2 1 o 147.121 140.423 180.00 3.34486 0.11
3 2 -1 o 22.391 20.809 180.00 3.33317 0.02
3 0 -1 o 2.936 2.418 0.00 3.33204 0.01
1 -2 2 o 2980.215 2764.765 180.00 3.33238 2.20
2 -1 2 o 1852.180 1790.575 180.00 3.31124 1.47
3 2 0 o 6269.903 5861.655 180.00 3.33483 5.06
2 0 -2 o 35.426 45.905 0.00 3.29278 0.04
1 3 -1 o 5164.164 5259.017 180.00 3.24527 3.55
2 -2 1 o 4429.483 4441.216 180.00 3.14887 3.23
1 -1 -2 o 68.290 68.699 180.00 3.14580 0.06
1 -2 -1 o 695.869 705.429 180.00 3.13124 0.47
2 1 2 o 67.527 68.114 180.00 3.12577 0.05
3 -1 0 o 9368.652 9594.740 0.00 3.11969 7.28
0 3 -1 o 928.137 945.299 180.00 3.11931 0.60
2 3 -1 o 328.759 359.830 0.00 3.11028 0.22
3 -1 1 o 0.401 0.390 180.00 3.08352 0.00
1 3 0 o 3307.912 3212.348 0.00 3.08114 2.02
2 -2 0 o 1781.184 1645.938 0.00 3.07364 1.23
1 3 -2 o 5217.545 5078.618 0.00 2.98274 3.03
0 1 -3 o 13714.129 13299.915 0.00 2.97974 7.88
2 3 0 o 11014.363 10673.598 180.00 2.97825 6.42
3 1 -2 o 2283.976 2033.255 0.00 2.96540 1.45
0 3 0 o 271.424 232.048 0.00 2.95945 0.15
3 2 1 o 989.961 1045.606 0.00 2.91524 0.63
3 2 -2 o 3393.884 3480.469 0.00 2.91192 2.04
1 1 -3 o 1154.409 1166.088 180.00 2.90929 0.63
0 3 -2 o 182.538 168.822 0.00 2.89634 0.11
4 1 0 o 995.514 811.269 180.00 2.88646 0.67
3 0 2 o 2150.969 1549.729 0.00 2.85520 1.26
2 3 -2 o 50.548 35.554 0.00 2.86488 0.03
1 2 -3 o 8675.701 8439.103 180.00 2.82582 4.48
1 -1 3 o 687.427 564.653 0.00 2.84727 0.37
2 -2 2 o 3.532 3.212 180.00 2.84335 0.00
0 0 3 o 9134.073 8919.077 0.00 2.82547 4.68
0 2 -3 o 5324.338 5182.438 0.00 2.82431 2.75
1 -3 1 o 532.988 538.174 180.00 2.80782 0.29
3 3 -1 o 1630.144 1767.063 180.00 2.79468 0.87
3 -1 -1 o 1247.884 1352.304 180.00 2.79335 0.79
4 1 -1 o 5350.638 5447.545 180.00 2.77808 3.25
4 0 0 o 8435.428 8512.744 180.00 2.77398 5.27
1 0 3 o 2071.465 2077.684 0.00 2.76997 1.04
3 -1 2 o 134.584 130.966 0.00 2.71728 0.07
2 -1 -2 o 1919.358 2048.996 180.00 2.74095 1.01
3 0 -2 o 3039.061 3017.484 0.00 2.72290 1.66
1 2 2 o 4846.115 4792.213 180.00 2.72208 2.34
3 1 2 o 14.156 13.793 180.00 2.71893 0.01
4 2 0 o 1983.802 1907.765 180.00 2.71697 1.07
3 3 0 o 2292.410 2251.778 180.00 2.70777 1.14
1 0 -3 o 1393.403 1372.122 0.00 2.70729 0.69
4 2 -1 o 1448.471 1437.611 180.00 2.70593 0.82
4 0 1 o 4755.088 4626.793 0.00 2.67450 2.76
4 1 1 o 13912.807 13556.677 0.00 2.68886 7.73
2 2 -3 o 337.241 354.023 0.00 2.65990 0.16
2 -2 -1 o 4887.722 4726.709 0.00 2.68526 2.50
1 -3 0 o 1129.347 1082.259 0.00 2.67969 0.55
2 1 -3 o 7.416 7.243 180.00 2.67345 0.00
0 2 2 o 181.549 180.615 180.00 2.67091 0.09
1 -2 3 o 2576.810 2704.163 0.00 2.65613 1.22
1 -3 2 o 3154.630 3258.214 180.00 2.65133 1.48
1 3 1 o 1756.387 1879.221 180.00 2.63929 0.77
2 2 2 o 578.712 729.581 0.00 2.61729 0.26
3 3 -2 o 1863.935 1766.601 0.00 2.60358 0.89
4 0 -1 o 98.525 91.238 180.00 2.59988 0.05
2 3 1 o 5682.801 5269.924 0.00 2.58247 2.47
2 -1 3 o 1609.837 1498.519 0.00 2.57924 0.74
0 3 1 o 3389.434 3779.958 0.00 2.55308 1.46
2 0 3 o 1170.004 1116.571 180.00 2.56794 0.48
3 -2 1 o 7767.605 7458.732 180.00 2.56701 3.79
1 3 -3 o 3868.194 3585.439 180.00 2.51827 1.57
3 -2 0 o 192.910 176.649 0.00 2.51760 0.10
1 -2 -2 o 303.212 354.872 0.00 2.48725 0.12
4 2 1 o 578.032 670.397 0.00 2.48303 0.26
1 1 3 o 5966.757 6900.917 0.00 2.47928 2.38
0 1 3 o 710.469 786.013 0.00 2.47484 0.28
0 3 -3 o 942.412 1027.203 180.00 2.47328 0.37
4 -1 1 o 2608.144 2845.451 0.00 2.44950 1.23
2 0 -3 o 605.137 639.226 0.00 2.47041 0.24
2 3 -3 o 107.268 133.609 0.00 2.43871 0.04
4 -1 0 o 1234.156 1302.348 180.00 2.45991 0.58
4 2 -2 o 2215.886 2366.489 0.00 2.45799 1.02
4 1 -2 o 817.353 902.122 0.00 2.44737 0.40
2 -3 1 o 6107.858 6734.020 180.00 2.44592 2.64
4 3 -1 o 728.902 1118.631 180.00 2.43290 0.31
1 4 -1 o 0.622 1.113 180.00 2.42778 0.00
3 -2 2 o 1257.933 1341.094 0.00 2.40024 0.50
3 2 -3 o 2220.190 2393.927 180.00 2.39941 0.88
2 4 -1 o 198.379 279.587 0.00 2.40823 0.08
3 3 1 o 224.986 302.867 0.00 2.40719 0.10
3 2 2 o 57.925 64.817 180.00 2.40251 0.03
2 -2 3 o 1144.343 1235.777 180.00 2.39480 0.44
4 0 2 o 5306.097 5373.313 180.00 2.37365 2.26
3 1 -3 o 3.115 3.155 0.00 2.37075 0.00
1 -3 -1 o 779.589 842.898 180.00 2.36018 0.28
2 1 3 o 6.743 6.942 180.00 2.36793 0.00
1 4 -2 o 23.638 24.865 180.00 2.36578 0.01
4 3 0 o 104.324 121.165 180.00 2.38176 0.04
1 -1 -3 o 4967.046 5381.066 0.00 2.35638 1.83
2 -3 0 o 5735.875 6052.765 0.00 2.35316 2.24
4 1 2 o 1848.397 1702.528 180.00 2.32850 0.75
3 -1 -2 o 396.028 405.282 0.00 2.34787 0.17
2 -3 2 o 1015.509 1034.407 0.00 2.34693 0.41
2 4 -2 o 3587.704 3617.714 0.00 2.34111 1.26
0 4 -1 o 5006.108 4897.749 180.00 2.33675 1.78
1 -3 3 o 2009.233 1987.143 0.00 2.32177 0.74
3 0 3 o 346.785 326.659 0.00 2.29898 0.12
5 1 0 o 5839.882 5528.661 0.00 2.30959 2.44
3 -2 -1 o 1490.467 1422.031 180.00 2.28443 0.57
1 4 0 o 1113.191 1058.637 0.00 2.30335 0.37
4 3 -2 o 5.966 5.638 180.00 2.29748 0.00
2 4 0 o 19035.426 17548.369 180.00 2.29274 6.41
3 -1 3 o 2102.357 2119.336 0.00 2.27312 0.77
0 4 -2 o 1958.733 1803.785 0.00 2.28737 0.68
3 4 -1 o 58.369 54.419 180.00 2.28552 0.02
3 3 -3 o 2693.073 2566.268 180.00 2.26546 0.94
4 -1 -1 o 154.891 148.305 180.00 2.28404 0.06
4 -1 2 o 359.642 335.015 0.00 2.25929 0.13
4 0 -2 o 0.160 0.163 0.00 2.27175 0.00
5 2 0 o 3961.835 3627.661 180.00 2.25156 1.53
5 1 -1 o 4173.701 3806.529 180.00 2.24714 1.65
2 -2 -2 o 3352.887 3024.332 180.00 2.23969 1.18
5 2 -1 o 1777.699 1602.650 0.00 2.23953 0.69
0 4 0 o 553.222 529.881 0.00 2.21959 0.18
5 0 0 o 2989.122 2863.039 0.00 2.21919 1.18
5 1 1 o 35.125 32.977 180.00 2.21003 0.01
0 1 -4 o 18160.447 17504.082 180.00 2.22711 5.73
3 4 -2 o 2.762 2.292 0.00 2.22231 0.00
0 2 -4 o 8840.719 8254.966 180.00 2.20374 2.72
1 2 -4 o 713.690 697.602 0.00 2.19903 0.22
1 3 2 o 241.873 234.909 0.00 2.18418 0.07
3 1 3 o 809.223 768.040 180.00 2.18089 0.27
3 0 -3 o 26.348 27.407 0.00 2.19519 0.01
1 1 -4 o 1990.526 2102.443 0.00 2.19185 0.61
3 4 0 o 2679.376 2855.007 180.00 2.19144 0.82
5 0 1 o 3586.563 3564.140 0.00 2.17245 1.34
1 -1 4 o 2476.466 2392.311 180.00 2.17536 0.75
4 3 1 o 75.018 72.695 180.00 2.17468 0.02
1 -4 1 o 4.477 4.738 180.00 2.16747 0.00
2 -1 -3 o 1729.124 1900.524 0.00 2.16589 0.55
2 3 2 o 196.051 194.395 0.00 2.15673 0.06
4 -2 1 o 328.140 280.077 0.00 2.13735 0.11
1 4 -3 o 253.824 241.504 0.00 2.15407 0.07
4 2 2 o 76.540 61.871 180.00 2.14788 0.03
2 4 -3 o 1198.169 1109.313 180.00 2.13047 0.36
0 3 2 o 8218.647 7683.106 180.00 2.12963 2.40
1 -2 4 o 11810.873 11367.454 180.00 2.12588 3.45
2 -3 -1 o 317.658 310.328 0.00 2.12303 0.10
4 2 -3 o 2467.223 2417.057 180.00 2.12097 0.79
3 -2 3 o 1433.636 1390.222 0.00 2.11651 0.47
1 -4 2 o 121.940 111.093 180.00 2.13281 0.04
3 -3 1 o 7553.437 7267.781 180.00 2.11426 2.40
1 2 3 o 4504.449 4206.436 0.00 2.13002 1.31
2 2 -4 o 13201.056 12763.410 180.00 2.11326 3.81
5 0 -1 o 4764.583 4683.339 180.00 2.12210 1.72
4 -2 0 o 3484.935 3678.046 0.00 2.10382 1.19
0 0 4 o 7534.519 7460.853 180.00 2.11910 2.14
5 2 1 o 769.034 751.868 0.00 2.11777 0.26
2 -3 3 o 66.314 63.487 180.00 2.11390 0.02
5 2 -2 o 5441.952 5212.780 180.00 2.08813 1.75
5 3 -1 o 3577.311 3865.094 0.00 2.10304 1.17
0 2 3 o 144.445 153.420 180.00 2.10050 0.04
4 4 -1 o 1573.664 1687.626 0.00 2.10029 0.48
1 0 4 o 876.662 931.598 180.00 2.10008 0.24
0 4 -3 o 1591.116 1667.179 180.00 2.09907 0.46
1 3 -4 o 1738.326 1656.726 180.00 2.08148 0.48
2 1 -4 o 3557.116 3381.125 180.00 2.08093 1.01
4 1 -3 o 917.610 850.844 180.00 2.07536 0.29
1 -4 0 o 4230.636 3705.022 180.00 2.06848 1.20
2 2 3 o 2223.094 2132.985 180.00 2.08326 0.62
1 4 1 o 2588.772 2334.126 180.00 2.06219 0.68
0 3 -4 o 435.947 399.073 0.00 2.06030 0.12
2 4 1 o 11221.896 10390.511 0.00 2.05899 3.04
5 3 0 o 3970.809 3690.042 180.00 2.07427 1.25
5 1 -2 o 55.582 53.073 180.00 2.05657 0.02
3 -3 2 o 143.008 141.903 0.00 2.05373 0.04
2 -1 4 o 187.226 188.448 180.00 2.05295 0.05
4 3 -3 o 162.413 170.804 180.00 2.05071 0.05
3 -3 0 o 18.961 20.665 180.00 2.04909 0.01
1 0 -4 o 2760.530 2450.806 180.00 2.06337 0.75
4 -2 2 o 15.251 16.801 0.00 2.04250 0.00
3 3 2 o 138.521 132.500 180.00 2.05587 0.04
3 4 -3 o 2053.477 2050.456 180.00 2.03546 0.56
2 3 -4 o 614.206 593.454 180.00 2.03160 0.16
4 4 -2 o 474.543 542.697 180.00 2.04655 0.14
4 0 3 o 1348.032 1280.228 0.00 2.02857 0.39
5 -1 0 o 80.616 75.608 180.00 2.02439 0.03
5 -1 1 o 8714.507 8248.950 0.00 2.02277 2.81
4 4 0 o 1225.234 1173.132 180.00 2.03083 0.34
1 -3 -2 o 125.082 120.698 0.00 2.00963 0.03
5 3 -2 o 4779.532 4583.380 180.00 2.00958 1.37
5 0 2 o 2105.092 2100.615 180.00 2.00582 0.65
4 -1 -2 o 16.343 16.154 0.00 2.01640 0.00
5 1 2 o 166.872 188.975 0.00 2.00061 0.05
0 4 1 o 285.255 358.623 0.00 1.99736 0.08
2 0 4 o 34.306 32.822 180.00 2.01196 0.01
1 -2 -3 o 594.203 612.117 0.00 2.00348 0.16
2 -2 4 o 691.939 847.619 0.00 1.98859 0.18
4 -1 3 o 1539.096 1874.014 180.00 1.98815 0.43
3 -2 -2 o 874.700 1052.131 0.00 1.98690 0.25
3 4 1 o 1.623 1.975 0.00 1.98867 0.00
1 -3 4 o 6109.977 6623.317 180.00 1.97413 1.56
3 2 -4 o 1.231 1.323 0.00 1.97145 0.00
1 -4 3 o 525.732 599.105 0.00 1.98167 0.14
4 1 3 o 342.383 358.723 0.00 1.96723 0.10
3 2 3 o 1022.103 1105.071 180.00 1.97386 0.26
4 -2 -1 o 540.584 652.205 180.00 1.95814 0.16
2 -4 1 o 9601.710 10027.526 180.00 1.96561 2.55
3 -1 -3 o 17.077 21.984 0.00 1.95184 0.00
2 0 -4 o 1062.109 1295.898 180.00 1.94877 0.26
4 0 -3 o 13.713 14.193 0.00 1.93374 0.00
2 -4 2 o 900.588 984.667 0.00 1.94337 0.24
5 0 -2 o 1275.179 1307.291 0.00 1.92843 0.38
3 1 -4 o 2577.740 2597.846 180.00 1.92465 0.65
3 3 -4 o 2242.469 2251.712 0.00 1.92450 0.54
5 3 1 o 4282.944 4542.661 0.00 1.93684 1.13
2 5 -1 o 376.240 395.690 0.00 1.93581 0.09
6 1 0 o 2440.805 2364.101 180.00 1.92038 0.72
1 1 4 o 989.746 1018.559 180.00 1.93335 0.23
5 -1 -1 o 4431.823 4263.319 180.00 1.91933 1.26
2 5 -2 o 3749.091 3835.991 0.00 1.93008 0.89
5 -1 2 o 5267.042 5080.228 180.00 1.91520 1.49
0 1 4 o 349.029 358.623 0.00 1.92759 0.08
1 5 -1 o 6772.063 6883.019 0.00 1.92542 1.59
1 5 -2 o 16.120 16.101 0.00 1.92339 0.00
5 2 2 o 1847.264 1947.454 0.00 1.90169 0.47
4 3 2 o 2720.229 2787.390 0.00 1.90882 0.66
3 -3 3 o 697.840 709.396 0.00 1.89557 0.18
4 4 -3 o 13.920 13.949 0.00 1.89438 0.00
6 2 0 o 8225.803 8686.036 180.00 1.90591 2.27
3 -1 4 o 2159.334 2100.805 180.00 1.89163 0.52
1 4 -4 o 3946.572 3777.198 180.00 1.88915 0.88
3 -3 -1 o 1677.804 1605.412 0.00 1.88829 0.42
2 -4 0 o 1437.917 1375.712 0.00 1.88745 0.36
5 4 -1 o 3.673 3.773 180.00 1.89595 0.00
6 2 -1 o 367.013 371.897 0.00 1.89513 0.10
1 -4 -1 o 5789.015 5972.792 0.00 1.88172 1.35
6 1 -1 o 963.723 1016.212 0.00 1.88064 0.27
3 0 4 o 804.082 869.581 0.00 1.87786 0.19
3 5 -1 o 1131.126 1068.683 0.00 1.88911 0.26
2 4 -4 o 1101.221 1164.131 0.00 1.86984 0.25
2 1 4 o 1207.463 1231.816 0.00 1.88252 0.27
3 5 -2 o 22.378 23.621 0.00 1.88039 0.00
5 2 -3 o 1594.697 1702.085 0.00 1.86618 0.40
6 1 1 o 5890.328 6324.015 0.00 1.86529 1.58
2 -2 -3 o 5257.966 5716.645 0.00 1.86384 1.23
4 -2 3 o 145.293 158.113 0.00 1.86228 0.04
4 4 1 o 118.503 123.589 180.00 1.86964 0.03
0 4 -4 o 68.588 72.762 0.00 1.85496 0.02
1 -1 -4 o 3695.337 3930.656 180.00 1.86669 0.83
2 -3 -2 o 829.989 876.413 180.00 1.85384 0.20
5 4 -2 o 294.091 307.402 180.00 1.85289 0.07
0 5 -2 o 754.529 830.137 0.00 1.86201 0.17
6 0 0 o 0.337 0.368 180.00 1.84932 0.00
0 5 -1 o 587.223 643.892 180.00 1.86057 0.13
2 5 0 o 11294.417 11694.060 180.00 1.84709 2.41
2 -3 4 o 372.438 373.838 180.00 1.84473 0.09
4 -3 1 o 416.995 369.956 180.00 1.83646 0.10
5 3 -3 o 114.635 103.062 0.00 1.83501 0.03
5 4 0 o 3406.403 3582.931 180.00 1.84758 0.80
1 5 0 o 4670.685 4145.392 180.00 1.83491 1.00
2 5 -3 o 5637.883 5117.343 180.00 1.83227 1.20
4 2 3 o 0.462 0.437 180.00 1.82830 0.00
6 2 1 o 3451.227 3279.512 0.00 1.82578 0.86
6 0 1 o 0.406 0.356 0.00 1.82510 0.00
3 -2 4 o 12516.551 11790.415 180.00 1.82354 2.79
5 -2 1 o 1529.022 1433.177 0.00 1.81881 0.39
2 -4 3 o 42.408 39.316 0.00 1.83009 0.01
5 1 -3 o 93.979 88.711 0.00 1.81766 0.02
1 5 -3 o 176.116 164.332 180.00 1.82966 0.04
6 3 -1 o 48.360 46.094 0.00 1.82726 0.01
1 3 3 o 294.837 289.182 0.00 1.81516 0.06
4 2 -4 o 124.130 133.226 0.00 1.80507 0.03
2 3 3 o 1892.358 2041.323 180.00 1.80228 0.39
3 0 -4 o 3792.302 4086.203 180.00 1.80188 0.84
3 4 -4 o 955.290 1018.362 0.00 1.80164 0.19
6 3 0 o 112.111 116.215 0.00 1.81131 0.03
4 -3 2 o 1080.092 1138.990 180.00 1.79933 0.25
4 3 -4 o 817.067 853.275 180.00 1.78468 0.17
2 4 2 o 2833.802 2957.210 180.00 1.79791 0.57
6 2 -2 o 2420.798 2521.297 0.00 1.79776 0.58
3 5 0 o 1344.449 1419.557 180.00 1.80940 0.28
1 4 2 o 1172.400 1219.405 0.00 1.79708 0.24
5 -2 0 o 863.779 893.207 180.00 1.79506 0.21
4 -3 0 o 4013.507 4230.177 0.00 1.79034 0.94
6 0 -1 o 254.348 269.174 180.00 1.78908 0.06
5 0 3 o 305.639 321.715 0.00 1.78727 0.07
3 1 4 o 4173.620 4412.623 0.00 1.78724 0.88
3 5 -3 o 667.559 702.422 0.00 1.78669 0.13
4 5 -1 o 171.552 177.592 0.00 1.79659 0.04
0 2 -5 o 47.458 49.240 0.00 1.78375 0.01
0 3 3 o 2235.260 2351.141 0.00 1.78060 0.45
1 2 -5 o 33.398 35.725 180.00 1.77838 0.01
0 5 0 o 744.684 799.150 0.00 1.77567 0.15
4 5 -2 o 5.404 5.843 180.00 1.78618 0.00
0 5 -3 o 980.321 1049.195 180.00 1.77944 0.20
3 -4 1 o 7860.734 7577.606 180.00 1.76491 1.70
1 -4 4 o 642.073 693.599 180.00 1.77529 0.13
5 -2 2 o 3083.392 3058.077 180.00 1.76206 0.72
6 3 -2 o 11.013 10.897 180.00 1.76216 0.00
6 1 -2 o 293.732 291.605 180.00 1.76183 0.07
0 1 -5 o 24.633 24.868 0.00 1.77211 0.01
5 1 3 o 0.208 0.248 0.00 1.76011 0.00
4 -2 -2 o 1192.909 1235.773 0.00 1.75816 0.26
5 -1 3 o 2148.502 2083.021 0.00 1.74424 0.48
1 -5 1 o 18.968 20.000 0.00 1.75614 0.00
2 -1 -4 o 66.224 63.807 0.00 1.76481 0.01
4 1 -4 o 87.865 93.088 0.00 1.75350 0.02
3 4 2 o 568.428 602.266 0.00 1.75325 0.11
3 -4 2 o 3946.477 4140.950 0.00 1.75149 0.84
1 1 -5 o 1731.417 1816.799 180.00 1.75145 0.34
0 4 2 o 2487.862 2586.535 180.00 1.75095 0.48
5 -1 -2 o 130.932 134.700 0.00 1.74944 0.03
1 -5 2 o 24.728 25.182 0.00 1.76013 0.01
1 -1 5 o 31.930 32.359 180.00 1.74841 0.01
4 -1 -3 o 1915.359 1891.854 0.00 1.74594 0.42
3 3 3 o 478.904 467.727 180.00 1.74486 0.09
5 3 2 o 225.112 219.197 180.00 1.74459 0.05
1 -2 5 o 1883.910 1828.214 0.00 1.74439 0.37
2 -4 -1 o 497.279 462.952 0.00 1.73967 0.10
6 0 2 o 1524.509 1637.876 0.00 1.72552 0.34
6 1 2 o 173.129 162.285 180.00 1.73683 0.04
1 3 -5 o 4045.832 3807.138 0.00 1.73613 0.77
5 4 -3 o 432.060 410.876 180.00 1.73503 0.09
2 2 -5 o 4664.715 4848.524 0.00 1.72945 0.90
0 3 -5 o 4.983 5.346 180.00 1.72639 0.00
4 0 4 o 2173.729 2363.705 0.00 1.72423 0.44
4 -1 4 o 2254.166 2507.584 0.00 1.72029 0.46
1 2 4 o 2720.298 2778.612 180.00 1.73110 0.51
4 5 0 o 2987.817 3097.264 180.00 1.73025 0.58
6 -1 1 o 0.379 0.409 0.00 1.71908 0.00
6 -1 0 o 7788.429 8785.523 0.00 1.71749 1.80
5 4 1 o 1774.977 1908.756 0.00 1.72634 0.35
4 4 -4 o 1526.631 1251.684 0.00 1.69910 0.28
6 3 1 o 1945.336 2168.681 180.00 1.72022 0.41
3 -2 -3 o 0.005 0.004 0.00 1.70789 0.00
1 -3 -3 o 572.670 527.154 0.00 1.70613 0.10
5 0 -3 o 180.168 165.473 0.00 1.70603 0.04
3 -4 0 o 214.154 189.358 0.00 1.70516 0.04
2 3 -5 o 2372.823 2051.659 0.00 1.70434 0.43
4 5 -3 o 292.354 238.411 180.00 1.70278 0.06
0 2 4 o 575.822 646.127 0.00 1.71258 0.11
5 -2 -1 o 1.816 1.410 180.00 1.69949 0.00
2 2 4 o 5797.195 5839.646 0.00 1.70825 1.06
2 5 1 o 702.363 580.328 0.00 1.69714 0.13
3 -3 4 o 2069.029 1737.334 180.00 1.69672 0.40
4 -3 3 o 2738.837 2546.718 0.00 1.69256 0.56
2 1 -5 o 5274.708 5108.199 0.00 1.69082 0.97
6 4 -1 o 629.574 490.274 0.00 1.70020 0.13
3 -3 -2 o 1901.471 1863.432 180.00 1.68890 0.37
2 -1 5 o 2784.388 2631.785 180.00 1.68536 0.51
1 5 1 o 43.979 41.546 180.00 1.68523 0.01
0 0 5 o 769.583 669.413 0.00 1.69528 0.14
6 2 2 o 114.043 104.621 180.00 1.68426 0.02
1 -5 3 o 1784.281 1687.042 180.00 1.69235 0.33
1 -5 0 o 1178.111 1027.475 180.00 1.68180 0.22
1 5 -4 o 610.912 521.369 0.00 1.67846 0.11
2 5 -4 o 2258.275 1934.152 0.00 1.67807 0.40
4 -3 -1 o 3577.497 3074.952 180.00 1.67767 0.72
1 0 5 o 1896.964 1896.111 180.00 1.68794 0.34
1 -3 5 o 256.466 218.206 0.00 1.67714 0.05
4 4 2 o 2893.242 2606.148 0.00 1.67243 0.52
5 2 3 o 1921.299 1747.324 180.00 1.67155 0.37
3 5 1 o 73.985 68.331 180.00 1.67012 0.01
3 -4 3 o 3.545 3.259 180.00 1.66956 0.00
1 -4 -2 o 594.840 563.054 180.00 1.66910 0.11
2 -2 5 o 271.322 260.346 180.00 1.66847 0.05
5 5 -1 o 477.168 409.763 0.00 1.67681 0.09
6 4 -2 o 211.503 212.458 180.00 1.66658 0.04
4 1 4 o 2.245 2.239 0.00 1.66622 0.00
2 -4 4 o 3633.123 3671.449 180.00 1.66619 0.67
6 0 -2 o 45.892 46.184 0.00 1.66602 0.01
6 -1 2 o 15.074 13.362 180.00 1.65387 0.00
6 4 0 o 660.517 657.208 0.00 1.66741 0.13
5 -2 3 o 59.972 62.516 180.00 1.64466 0.01
5 5 -2 o 1177.471 1197.050 180.00 1.66597 0.21
4 -2 4 o 82.759 71.460 180.00 1.65562 0.02
4 3 3 o 894.509 771.852 180.00 1.65454 0.16
1 0 -5 o 3433.598 3514.988 180.00 1.66399 0.59
6 -1 -1 o 1121.237 1123.013 180.00 1.64963 0.25
3 3 -5 o 1199.664 1224.685 0.00 1.63738 0.20
3 2 4 o 4924.944 5092.570 0.00 1.64863 0.85
6 2 -3 o 7799.395 8083.962 180.00 1.64794 1.54
3 2 -5 o 2674.344 2791.271 0.00 1.64682 0.46
1 -2 -4 o 94.412 78.977 180.00 1.65644 0.02
4 0 -4 o 155.183 164.706 180.00 1.64639 0.03
5 3 -4 o 1477.502 1510.077 0.00 1.63480 0.27
7 2 0 o 1539.287 1627.757 180.00 1.64494 0.31
2 0 5 o 66.849 69.639 0.00 1.64340 0.01
7 1 0 o 18.830 19.477 180.00 1.64157 0.00
3 -1 -4 o 0.413 0.471 0.00 1.64087 0.00
3 5 -4 o 575.101 589.168 180.00 1.64059 0.10
6 3 -3 o 9083.435 9272.718 180.00 1.63866 1.72
1 4 -5 o 2680.424 2738.402 0.00 1.63799 0.45
5 2 -4 o 638.260 652.032 180.00 1.63787 0.12
0 5 1 o 594.254 607.855 180.00 1.63676 0.10
7 2 -1 o 0.423 0.431 180.00 1.63576 0.00
2 4 -5 o 210.010 160.118 0.00 1.62317 0.03
0 5 -4 o 2284.521 2347.791 180.00 1.64169 0.38
2 -5 1 o 1126.849 1139.422 180.00 1.63110 0.20
2 -5 2 o 3.587 3.665 180.00 1.63652 0.00
0 4 -5 o 397.756 284.117 0.00 1.61770 0.07
5 5 0 o 13.657 10.700 180.00 1.62466 0.00
7 1 -1 o 295.619 220.666 0.00 1.61439 0.06
2 6 -2 o 2073.246 1515.813 0.00 1.62264 0.34
5 -3 1 o 368.750 276.641 180.00 1.61049 0.07
4 5 1 o 302.465 228.646 0.00 1.60939 0.05
7 1 1 o 491.099 380.567 0.00 1.60887 0.10
2 6 -1 o 58.476 45.925 0.00 1.60819 0.01
2 -3 -3 o 4602.036 3993.535 0.00 1.60557 0.78
6 1 -3 o 2244.706 2136.107 180.00 1.60249 0.42
3 1 -5 o 2609.496 2500.637 0.00 1.60162 0.44
2 -3 5 o 26.166 24.655 180.00 1.59768 0.00
1 6 -2 o 89.883 72.948 0.00 1.60680 0.02
5 5 -3 o 86.606 81.693 180.00 1.59562 0.02
3 6 -2 o 3513.582 3246.659 180.00 1.60432 0.57
3 -1 5 o 489.945 468.797 0.00 1.59468 0.08
7 2 1 o 82.497 78.642 180.00 1.59465 0.02
7 3 -1 o 4864.712 4678.351 0.00 1.60304 0.93
6 0 3 o 1139.729 1126.352 180.00 1.58243 0.21
3 -4 -1 o 2247.217 2231.216 0.00 1.59179 0.39
2 0 -5 o 33.878 32.331 0.00 1.60002 0.01
1 6 -1 o 59.598 60.281 0.00 1.59072 0.01
5 4 -4 o 6237.862 6259.674 0.00 1.57928 1.04
6 -2 1 o 1056.381 1069.801 0.00 1.57734 0.20
5 1 -4 o 5966.788 6028.871 180.00 1.58761 1.04
5 -3 2 o 199.350 200.798 0.00 1.58730 0.04
3 4 -5 o 1265.705 1278.838 0.00 1.57596 0.20
7 3 0 o 157.334 151.335 180.00 1.59430 0.03
7 0 0 o 5182.558 5142.740 180.00 1.58513 1.02
6 1 3 o 1255.533 1264.696 180.00 1.57441 0.22
4 5 -4 o 4725.988 4749.512 0.00 1.57293 0.75
3 6 -1 o 3863.832 3833.588 0.00 1.59241 0.62
6 3 2 o 165.067 161.650 0.00 1.58331 0.03
7 0 1 o 4339.902 4366.010 0.00 1.57177 0.84
4 -4 1 o 237.973 234.362 0.00 1.58215 0.04
5 0 4 o 2774.140 2805.830 0.00 1.57059 0.46
6 4 -3 o 265.465 269.511 180.00 1.57726 0.04
5 -3 0 o 2402.355 2440.624 0.00 1.57711 0.44
2 -5 3 o 0.135 0.095 0.00 1.58363 0.00
4 -4 2 o 1419.513 1429.309 180.00 1.57444 0.25
2 -2 -4 o 1714.493 1711.586 180.00 1.57290 0.27
1 1 5 o 3151.026 3132.607 180.00 1.58071 0.49
1 -5 -1 o 1531.509 1580.355 0.00 1.56043 0.25
2 6 -3 o 2510.961 2534.023 180.00 1.57959 0.39
7 2 -2 o 609.758 619.393 0.00 1.56994 0.11
3 0 5 o 81.041 82.340 0.00 1.56982 0.01
6 4 1 o 3555.058 3628.199 180.00 1.57867 0.61
5 4 2 o 3488.429 3560.619 180.00 1.56947 0.55
3 -2 5 o 3342.660 3410.570 0.00 1.56931 0.53
2 -5 0 o 877.044 896.480 0.00 1.56905 0.14
5 -1 4 o 43.301 47.123 180.00 1.55683 0.01
0 1 5 o 2176.333 2211.165 180.00 1.57556 0.34
1 -4 5 o 475.843 487.774 0.00 1.56599 0.07
2 -4 -2 o 365.153 372.486 180.00 1.56562 0.06
1 -5 4 o 359.709 361.967 0.00 1.57454 0.06
4 2 4 o 345.206 345.311 0.00 1.56289 0.05
5 -1 -3 o 474.381 475.579 180.00 1.56201 0.08
5 -2 -2 o 777.748 782.793 180.00 1.56183 0.14
3 6 -3 o 1707.292 1735.693 0.00 1.56074 0.26
2 4 3 o 1492.577 1530.955 180.00 1.56045 0.22
6 -2 0 o 5444.921 5663.517 0.00 1.55985 1.01
1 6 -3 o 1502.041 1570.168 180.00 1.56692 0.24
1 4 3 o 271.048 296.897 180.00 1.55798 0.05
4 3 -5 o 464.010 445.699 0.00 1.54677 0.08
7 3 -2 o 1082.065 1224.887 180.00 1.55662 0.20
4 2 -5 o 14.934 13.701 0.00 1.54421 0.00
4 -2 -3 o 1735.476 1961.763 0.00 1.55408 0.29
6 -1 3 o 619.438 587.412 0.00 1.54187 0.10
6 -2 2 o 1534.887 1447.443 180.00 1.54176 0.28
0 6 -2 o 1093.282 1135.419 180.00 1.55966 0.17
4 -3 4 o 3328.345 3225.666 180.00 1.54838 0.55
5 1 4 o 1532.352 1563.227 0.00 1.53652 0.25
4 6 -2 o 253.574 294.807 180.00 1.55514 0.04
5 3 3 o 768.065 734.843 180.00 1.54602 0.12
2 1 5 o 89.843 104.148 0.00 1.55447 0.01
7 0 -1 o 1383.837 1314.768 0.00 1.54482 0.25
3 -4 4 o 1380.679 1304.874 180.00 1.54420 0.22
0 6 -1 o 4177.784 3909.935 0.00 1.54306 0.62
2 6 0 o 337.637 318.244 180.00 1.54057 0.05
6 5 -1 o 4379.097 4221.685 0.00 1.54718 0.71
4 6 -1 o 33.550 32.306 180.00 1.54615 0.00
4 -4 0 o 977.709 993.729 180.00 1.53682 0.16
6 5 -2 o 4730.353 4844.506 180.00 1.53681 0.76
6 -1 -2 o 1357.644 1403.580 0.00 1.53615 0.24
7 1 2 o 257.369 264.665 180.00 1.52605 0.04
7 1 -2 o 312.821 328.399 0.00 1.53550 0.06
1 3 4 o 249.335 263.701 180.00 1.53350 0.04
7 3 1 o 639.484 673.799 180.00 1.53295 0.11
3 4 3 o 5645.944 5898.211 180.00 1.53281 0.82
4 -3 -2 o 1.985 2.021 180.00 1.53134 0.00
1 -1 -5 o 568.896 535.238 0.00 1.53992 0.08
3 6 0 o 3090.879 3067.796 180.00 1.52849 0.45
2 3 4 o 2836.344 2855.873 0.00 1.52752 0.42
2 5 2 o 170.644 174.977 180.00 1.52657 0.02
0 4 3 o 575.782 596.048 0.00 1.52582 0.08
1 5 2 o 1303.894 1284.093 0.00 1.51611 0.18
5 -3 3 o 631.426 639.146 180.00 1.51432 0.10
1 6 0 o 1788.250 1853.391 180.00 1.52339 0.26
6 2 3 o 5.891 5.754 180.00 1.51990 0.00
7 0 2 o 635.018 664.880 180.00 1.50856 0.11
5 5 1 o 275.241 292.853 180.00 1.52518 0.04
2 5 -5 o 232.699 240.131 0.00 1.50718 0.03
7 4 -1 o 3517.999 3764.941 0.00 1.52511 0.59
0 6 -3 o 857.253 919.742 0.00 1.52491 0.12
4 -4 3 o 3258.433 3208.105 0.00 1.51590 0.52
6 0 -3 o 67.863 68.528 0.00 1.51450 0.01
3 0 -5 o 2095.526 2144.923 0.00 1.51392 0.32
4 4 -5 o 334.066 335.637 180.00 1.50421 0.05
4 6 -3 o 638.034 657.032 180.00 1.51358 0.09
4 -1 -4 o 4835.071 5158.311 180.00 1.51102 0.75
0 3 4 o 510.347 544.841 0.00 1.51074 0.07
1 5 -5 o 60.305 63.696 0.00 1.50921 0.01
3 5 2 o 3211.400 3378.855 0.00 1.50856 0.46
5 -2 4 o 8660.236 8600.612 0.00 1.49880 1.34
3 -5 2 o 3971.433 4108.157 0.00 1.50716 0.61
7 -1 1 o 2316.286 2291.650 0.00 1.49302 0.40
3 1 5 o 3351.087 3316.015 180.00 1.50124 0.48
3 -5 1 o 7803.012 7724.695 180.00 1.50120 1.19
3 -3 5 o 631.363 625.420 0.00 1.50033 0.09
7 2 2 o 1889.508 1872.046 0.00 1.49947 0.31
6 5 0 o 108.931 113.647 0.00 1.50768 0.02
6 3 -4 o 5955.878 5658.177 0.00 1.48968 0.90
4 -1 5 o 1174.470 1112.110 180.00 1.48963 0.18
7 4 -2 o 81.096 80.095 180.00 1.49899 0.02
5 0 -4 o 2296.326 2286.480 180.00 1.49723 0.35
4 1 -5 o 239.214 238.257 0.00 1.49718 0.03
5 -3 -1 o 134.228 133.866 0.00 1.49676 0.02
5 5 -4 o 2324.781 2168.017 0.00 1.48563 0.33
7 4 0 o 2504.702 2477.734 180.00 1.50304 0.40
6 -2 -1 o 11311.639 11299.221 180.00 1.49421 1.88
3 3 4 o 1883.387 1884.120 0.00 1.49378 0.26
3 -3 -3 o 1342.806 1334.022 0.00 1.49312 0.20
6 2 -4 o 6531.633 6338.996 0.00 1.48270 1.00
2 6 -4 o 1095.654 1068.099 0.00 1.49137 0.15
2 -4 5 o 1025.158 995.937 0.00 1.49126 0.15
7 -1 0 o 2823.069 2702.800 180.00 1.49029 0.49
0 2 -6 o 580.260 550.743 0.00 1.48987 0.08
4 6 0 o 631.310 591.515 0.00 1.48912 0.09
0 5 2 o 1846.215 1884.010 0.00 1.47887 0.25
2 -5 4 o 718.018 651.748 180.00 1.48753 0.11
3 5 -5 o 570.981 589.348 0.00 1.47821 0.08
1 2 -6 o 0.485 0.417 180.00 1.48507 0.00
0 5 -5 o 3974.626 3770.568 0.00 1.48397 0.55
5 6 -2 o 1841.786 1787.576 180.00 1.48299 0.26
1 3 -6 o 5055.801 5782.491 180.00 1.47352 0.68
1 6 -4 o 6184.597 6070.590 0.00 1.48235 0.84
1 -6 2 o 359.143 332.034 0.00 1.48888 0.05
0 6 0 o 436.681 440.748 180.00 1.47973 0.06
4 4 3 o 275.828 279.095 180.00 1.47957 0.04
6 5 -3 o 3352.933 3396.107 0.00 1.47941 0.49
4 0 5 o 4441.119 4562.092 180.00 1.47835 0.63
2 -5 -1 o 46.120 56.557 0.00 1.46751 0.01
3 -2 -4 o 10.355 11.877 0.00 1.47411 0.00
3 6 -4 o 705.495 797.938 0.00 1.47384 0.09
1 -6 1 o 54.789 65.290 180.00 1.47280 0.01
6 -2 3 o 874.724 871.140 0.00 1.46286 0.14
2 -1 -5 o 1714.317 1728.602 180.00 1.47956 0.24
0 1 -6 o 36.660 47.499 0.00 1.46949 0.01
0 3 -6 o 236.659 296.533 0.00 1.46916 0.03
1 -4 -3 o 42.865 53.064 180.00 1.46913 0.01
4 -2 5 o 568.693 526.081 0.00 1.46000 0.08
5 6 -1 o 1897.826 1992.590 0.00 1.47683 0.26
1 -2 6 o 18.376 22.887 0.00 1.46831 0.00
7 3 -3 o 0.184 0.296 0.00 1.46791 0.00
3 -5 3 o 781.539 953.973 180.00 1.46715 0.11
7 2 -3 o 2360.138 2639.097 180.00 1.46559 0.37
4 5 2 o 55.789 60.230 180.00 1.46495 0.01
6 4 -4 o 0.940 0.855 180.00 1.45596 0.00
5 2 4 o 8190.783 8183.518 0.00 1.46314 1.15
1 -3 -4 o 629.766 617.828 0.00 1.46285 0.09
3 -4 -2 o 3170.510 2906.854 180.00 1.45366 0.45
7 0 -2 o 0.557 0.358 0.00 1.46191 0.00
2 3 -6 o 575.248 546.208 180.00 1.45237 0.07
7 -1 2 o 495.054 478.889 180.00 1.45126 0.08
4 -4 -1 o 171.605 169.100 180.00 1.45072 0.02
6 4 2 o 4044.571 3577.715 0.00 1.45762 0.58
1 -1 6 o 1932.346 1709.801 0.00 1.45747 0.25
1 1 -6 o 888.266 775.048 0.00 1.45607 0.12
2 2 -6 o 2563.555 2297.952 180.00 1.45465 0.34
5 3 -5 o 289.895 278.625 180.00 1.44458 0.04
1 -6 3 o 4505.233 4123.611 180.00 1.46015 0.61
3 -5 0 o 77.558 76.287 0.00 1.45084 0.01
5 6 -3 o 272.598 255.154 0.00 1.44529 0.04
7 -1 -1 o 1881.247 1816.290 0.00 1.44378 0.30
1 2 5 o 1234.026 1241.860 0.00 1.45122 0.16
8 2 0 o 5042.507 4925.440 180.00 1.44323 0.80
5 2 -5 o 33.334 35.756 0.00 1.43408 0.01
4 6 -4 o 3731.117 3912.203 0.00 1.43244 0.48
0 6 -4 o 199.175 194.379 180.00 1.44817 0.03
1 -3 6 o 182.448 192.519 0.00 1.43996 0.02
2 2 5 o 356.686 384.504 180.00 1.43919 0.05
7 4 1 o 1.308 1.399 0.00 1.43858 0.00
2 6 1 o 1.217 1.365 0.00 1.43759 0.00
4 3 4 o 639.645 691.258 0.00 1.43744 0.09
6 1 -4 o 214.385 230.992 0.00 1.43665 0.03
6 0 4 o 4032.080 4171.555 0.00 1.42760 0.57
6 -3 1 o 840.015 869.954 0.00 1.42734 0.13
8 2 -1 o 5704.511 6127.304 0.00 1.43551 0.90
1 -5 5 o 307.428 328.645 0.00 1.43532 0.04
4 5 -5 o 821.545 848.291 180.00 1.42665 0.11
7 3 2 o 3163.630 3389.657 0.00 1.43519 0.46
1 4 -6 o 559.683 568.978 180.00 1.42412 0.07
8 1 0 o 1362.908 1429.581 180.00 1.43257 0.22
6 3 3 o 98.975 103.270 180.00 1.43192 0.01
7 4 -3 o 365.750 380.675 180.00 1.43151 0.05
0 2 5 o 5832.016 6316.547 180.00 1.43874 0.75
1 6 1 o 252.753 252.576 0.00 1.42213 0.03
3 6 1 o 9.401 9.727 0.00 1.42924 0.00
1 -5 -2 o 2972.465 2950.734 180.00 1.42039 0.38
4 1 5 o 0.035 0.068 180.00 1.42882 0.00
5 4 -5 o 3532.504 3568.057 180.00 1.41772 0.46
7 1 -3 o 5318.064 5452.345 180.00 1.42508 0.80
1 -6 0 o 347.785 358.374 180.00 1.41598 0.04
2 -2 6 o 2216.944 2244.110 0.00 1.42363 0.29
5 -4 1 o 1583.298 1586.339 180.00 1.42250 0.23
7 1 3 o 561.799 593.129 180.00 1.41378 0.08
2 -1 6 o 1577.501 1567.255 0.00 1.42180 0.21
4 -4 4 o 3727.300 3707.981 180.00 1.42167 0.51
2 4 -6 o 877.453 934.589 0.00 1.41291 0.10
6 5 1 o 3652.911 3800.217 180.00 1.42865 0.49
8 3 -1 o 3598.610 3555.912 0.00 1.42129 0.54
5 6 0 o 1656.588 1724.309 0.00 1.42838 0.21
6 -3 2 o 3331.555 3574.394 180.00 1.41256 0.50
0 4 -6 o 1770.492 1907.792 180.00 1.41215 0.22
8 1 1 o 223.918 240.997 180.00 1.41211 0.03
7 0 3 o 325.634 350.139 0.00 1.41156 0.05
2 1 -6 o 2462.646 2431.891 180.00 1.41922 0.31
5 -4 2 o 2342.135 2339.678 0.00 1.41834 0.33
5 -3 4 o 2907.746 3146.749 0.00 1.40985 0.40
6 1 4 o 2687.250 2911.413 0.00 1.40972 0.37
6 -1 4 o 21.195 23.212 0.00 1.40927 0.00
3 3 -6 o 1340.994 1453.386 180.00 1.40884 0.17
4 0 -5 o 713.704 727.573 180.00 1.41669 0.09
8 3 0 o 3257.980 3325.885 180.00 1.41663 0.48
8 1 -1 o 3063.490 3282.855 0.00 1.41296 0.47
7 5 -1 o 126.164 123.079 0.00 1.41978 0.02
5 -2 -3 o 2705.479 2918.814 0.00 1.41209 0.37
3 2 -6 o 94.436 102.996 180.00 1.40304 0.01
6 -3 0 o 30.143 32.304 180.00 1.40255 0.00
8 2 1 o 415.673 450.837 0.00 1.41033 0.06
7 5 -2 o 431.226 468.514 0.00 1.41033 0.06
5 4 3 o 655.963 708.023 0.00 1.40826 0.08
0 0 6 o 27.918 30.058 180.00 1.41273 0.00
3 2 5 o 208.348 237.657 180.00 1.40440 0.03
4 -3 5 o 777.287 781.709 0.00 1.39621 0.10
2 -6 2 o 1147.947 1297.346 0.00 1.40391 0.14
2 -4 -3 o 72.587 73.188 0.00 1.39570 0.01
1 -2 -5 o 14.213 16.401 180.00 1.40356 0.00
3 -4 5 o 1851.759 2043.204 0.00 1.40329 0.23
6 -1 -3 o 238.325 262.609 180.00 1.40316 0.03
3 -1 -5 o 1245.755 1381.585 0.00 1.40281 0.16
1 0 6 o 3320.564 3626.470 0.00 1.40990 0.41
5 5 2 o -0.096 0.020 180.00 1.40199 0.00
4 6 1 o 1396.004 1387.636 180.00 1.39829 0.17
7 -2 1 o 1656.189 1683.656 0.00 1.38969 0.24
6 5 -4 o 66.368 67.661 180.00 1.38912 0.01
6 6 -2 o 6921.649 6892.349 180.00 1.39734 0.87
5 -3 -2 o 1356.274 1384.957 180.00 1.38871 0.18
6 -2 -2 o 6017.903 6027.427 0.00 1.39667 0.85
5 1 -5 o 2755.580 2818.854 0.00 1.38855 0.36
2 -3 -4 o 110.849 110.998 180.00 1.39658 0.01
5 -4 0 o 3328.517 3429.326 0.00 1.38793 0.46
8 0 0 o 699.404 726.831 180.00 1.38699 0.10
0 6 1 o 658.087 683.770 180.00 1.38506 0.08
2 7 -2 o 16.281 16.601 180.00 1.39139 0.00
3 -5 4 o 2630.566 2661.358 180.00 1.39112 0.33
2 -3 6 o 769.525 778.857 0.00 1.39009 0.09
7 2 3 o 893.669 878.104 180.00 1.38130 0.12
5 -1 5 o 4197.932 4123.399 180.00 1.38102 0.53
8 2 -2 o 830.987 843.677 180.00 1.38904 0.12
2 -6 1 o 2157.458 2189.635 180.00 1.38904 0.26
3 4 -6 o 2962.231 2891.151 180.00 1.38010 0.35
5 0 5 o 529.909 514.447 180.00 1.37939 0.07
8 0 1 o 127.665 123.897 180.00 1.37935 0.02
8 3 -2 o 348.869 363.244 180.00 1.38728 0.05
3 7 -2 o 1409.805 1471.371 180.00 1.38728 0.17
1 -6 4 o 2749.546 2829.996 0.00 1.39373 0.33
6 6 -1 o 6961.091 7189.527 0.00 1.39356 0.87
2 6 -5 o 1098.379 1063.334 0.00 1.37848 0.13
1 0 -6 o 3119.135 3217.417 0.00 1.39309 0.37
5 -1 -4 o 5.545 5.781 0.00 1.38567 0.00
2 0 6 o 894.239 945.643 0.00 1.38498 0.11
5 -4 3 o 329.638 322.640 180.00 1.37642 0.04
7 -2 0 o 95.215 93.228 0.00 1.37635 0.01
7 5 0 o 1047.667 1046.289 180.00 1.39044 0.13
7 -1 3 o 298.926 296.623 180.00 1.37513 0.04
4 -5 2 o 146.910 146.109 0.00 1.38234 0.02
5 6 -4 o 208.997 213.362 0.00 1.37283 0.02
4 -3 -3 o 1494.343 1446.289 0.00 1.37958 0.19
1 -4 6 o 1195.458 1155.577 0.00 1.37870 0.14
4 -5 1 o 191.970 187.713 180.00 1.37641 0.02
3 -5 -1 o 386.910 403.179 0.00 1.36814 0.05
2 7 -3 o 1393.392 1382.371 0.00 1.37480 0.16
8 3 1 o 0.609 0.605 0.00 1.37439 0.00
7 -2 2 o 610.869 617.179 180.00 1.36646 0.08
2 -6 3 o 116.522 112.923 0.00 1.38108 0.01
1 7 -2 o 4033.342 4041.184 0.00 1.37398 0.46
8 4 -1 o 28.674 28.956 0.00 1.37340 0.00
1 6 -5 o 95.628 98.142 180.00 1.37266 0.01
2 7 -1 o 3063.471 3224.781 0.00 1.37124 0.35
3 6 -5 o 791.933 746.503 180.00 1.36332 0.09
4 -2 -4 o 2189.502 2327.774 180.00 1.37047 0.28
2 5 3 o 1228.102 1130.957 180.00 1.36226 0.14
2 -5 5 o 1132.499 1210.679 0.00 1.36979 0.14
3 -2 6 o 35.666 32.764 180.00 1.36181 0.00
6 -3 3 o 1850.753 1686.937 0.00 1.36167 0.25
3 7 -3 o 690.334 739.055 0.00 1.36953 0.08
3 7 -1 o 569.173 604.694 0.00 1.36861 0.07
3 -1 6 o 4.682 4.853 180.00 1.36738 0.00
6 2 4 o 329.011 293.711 0.00 1.35946 0.04
5 5 -5 o 424.893 379.811 180.00 1.35928 0.05
6 -2 4 o 896.623 801.202 180.00 1.35864 0.12
5 3 4 o 2714.613 2715.690 0.00 1.36584 0.32
7 -1 -2 o 310.374 301.106 180.00 1.36456 0.04
7 3 -4 o 59.676 53.209 0.00 1.35667 0.01
6 6 -3 o 98.637 94.940 0.00 1.36437 0.01
7 5 -3 o 2584.877 2489.376 180.00 1.36428 0.32
8 1 2 o 2655.869 2387.540 0.00 1.35638 0.37
3 1 -6 o 531.427 507.526 180.00 1.36393 0.06
4 7 -2 o 66.647 60.921 0.00 1.36220 0.01
6 0 -4 o 2403.406 2173.415 180.00 1.36145 0.31
1 5 3 o 2236.990 2088.978 180.00 1.35355 0.25
2 4 4 o 1843.796 1656.801 0.00 1.36104 0.21
8 0 -1 o 1204.102 1070.895 0.00 1.35847 0.16
8 4 0 o 28.828 25.431 180.00 1.35848 0.00
3 5 3 o 6536.618 6328.646 180.00 1.35067 0.73
1 4 4 o 813.924 718.058 0.00 1.35813 0.09
5 -2 5 o 15217.586 14782.567 180.00 1.35030 1.84
8 1 -2 o 348.466 308.023 180.00 1.35789 0.05
4 3 -6 o 101.693 100.604 0.00 1.34862 0.01
2 -5 -2 o 181.864 180.869 180.00 1.34799 0.02
7 0 -3 o 3456.671 3156.090 180.00 1.35505 0.46
1 5 -6 o 204.002 204.294 180.00 1.34724 0.02
2 0 -6 o 37.119 34.871 180.00 1.35364 0.00
5 1 5 o 568.207 577.587 180.00 1.34573 0.07
1 7 -1 o 57.055 53.658 0.00 1.35330 0.01
8 4 -2 o 61.389 58.066 180.00 1.35297 0.01
1 7 -3 o 5227.205 4604.691 180.00 1.35927 0.59
4 -5 3 o 18.341 17.399 0.00 1.35253 0.00
2 5 -6 o 680.212 699.479 180.00 1.34455 0.08
7 2 -4 o 214.131 220.901 0.00 1.34446 0.03
8 2 2 o 942.632 972.255 0.00 1.34443 0.12
4 2 5 o 3547.505 3403.617 0.00 1.35151 0.40
6 -3 -1 o 1499.643 1555.602 180.00 1.34389 0.20
2 -2 -5 o 64.853 62.956 180.00 1.35039 0.01
4 -4 -2 o 0.668 0.693 0.00 1.34263 0.00
5 6 1 o 3243.977 3209.273 180.00 1.34888 0.37
6 3 -5 o 195.837 200.619 0.00 1.34030 0.02
2 -6 0 o 515.743 526.439 180.00 1.33984 0.06
6 6 0 o 644.916 603.023 180.00 1.35388 0.08
0 6 -5 o 384.775 387.375 0.00 1.34663 0.04
7 4 2 o 821.509 828.304 0.00 1.34644 0.10
4 7 -1 o 45.234 45.986 180.00 1.34575 0.01
7 4 -4 o 1948.440 1987.795 0.00 1.33776 0.24
8 0 2 o 1428.193 1456.889 0.00 1.33725 0.19
4 2 -6 o 32.819 33.552 0.00 1.33673 0.00
4 7 -3 o 84.792 88.129 0.00 1.34414 0.01
3 4 4 o 3747.727 3899.572 0.00 1.34382 0.41
4 -5 0 o 1834.965 1879.977 180.00 1.33607 0.22
3 0 6 o 672.698 697.105 180.00 1.34131 0.07
1 -6 -1 o 5.140 4.633 0.00 1.33117 0.00
0 5 -6 o 4871.879 4564.394 180.00 1.33039 0.53
4 4 -6 o 321.744 307.118 0.00 1.32995 0.03
0 7 -2 o 1962.463 2015.449 180.00 1.33734 0.22
7 -2 -1 o 474.707 454.117 0.00 1.32943 0.06
4 6 -5 o 535.919 513.312 180.00 1.32915 0.06
0 4 4 o 0.483 0.493 0.00 1.33545 0.00
2 -4 6 o 5.661 5.526 180.00 1.32806 0.00
0 5 3 o 3322.412 3221.713 180.00 1.32567 0.35
3 -3 6 o 1599.561 1557.982 0.00 1.32573 0.18
6 4 -5 o 555.163 529.689 0.00 1.32530 0.06
6 2 -5 o 165.230 158.122 180.00 1.32527 0.02
3 5 -6 o 958.642 859.505 180.00 1.32268 0.10
5 -4 -1 o 1849.564 1635.663 180.00 1.32235 0.22
8 3 -3 o 53.449 46.038 180.00 1.32220 0.01
1 1 6 o 1959.807 2061.153 0.00 1.33542 0.22
7 5 1 o 413.517 401.143 0.00 1.32892 0.05
7 3 3 o 1473.273 1292.779 180.00 1.32073 0.18
6 5 2 o 7854.151 7930.728 0.00 1.32710 0.88
2 6 2 o 254.189 225.953 0.00 1.31964 0.03
6 4 3 o 1052.353 1053.402 180.00 1.32697 0.12
8 -1 1 o 622.208 564.302 0.00 1.31867 0.08
2 -6 4 o 146.370 145.621 0.00 1.32567 0.02
2 7 -4 o 596.889 577.620 180.00 1.32517 0.06
0 1 6 o 0.420 0.258 180.00 1.33111 0.00
8 -1 0 o 303.531 289.050 180.00 1.31563 0.04
3 6 2 o 1995.386 1948.564 0.00 1.31433 0.21
8 2 -3 o 337.333 332.008 180.00 1.31404 0.04
3 -4 -3 o 586.024 580.174 0.00 1.31348 0.07
2 1 6 o 383.982 335.118 180.00 1.32066 0.04
4 5 3 o 27.189 23.769 180.00 1.32027 0.00
3 -3 -4 o 62.745 55.778 0.00 1.31951 0.01
5 7 -2 o 6959.714 6256.427 180.00 1.31937 0.75
3 7 -4 o 1652.482 1485.560 0.00 1.31927 0.17
7 -2 3 o 61.734 61.127 180.00 1.31177 0.01
1 3 5 o 1191.786 1081.244 0.00 1.31898 0.12
2 7 0 o 1650.155 1498.887 180.00 1.31881 0.17
0 7 -3 o 230.631 222.107 0.00 1.32495 0.02
4 -1 -5 o 1016.015 935.309 0.00 1.31789 0.11
4 -4 5 o 337.915 333.172 0.00 1.31058 0.04
3 7 0 o 542.513 500.148 180.00 1.31763 0.06
5 0 -5 o 1872.082 1739.913 0.00 1.31711 0.22
0 7 -1 o 7702.375 7164.064 0.00 1.31708 0.82
2 3 5 o 393.403 367.658 180.00 1.31633 0.04
1 6 2 o 388.913 372.288 180.00 1.30652 0.04
3 -6 2 o 1151.377 1156.046 0.00 1.31322 0.13
5 -4 4 o 358.498 341.971 180.00 1.30587 0.04
1 7 -4 o 2261.654 2314.981 0.00 1.31239 0.24
8 4 1 o 345.474 348.989 180.00 1.31148 0.04
8 3 2 o 46.451 44.566 180.00 1.30374 0.01
7 1 -4 o 2686.185 2577.355 0.00 1.30354 0.32
6 6 -4 o 699.813 682.509 0.00 1.30179 0.08
1 7 0 o 64.416 62.954 180.00 1.30170 0.01
8 4 -3 o 215.713 211.324 180.00 1.30160 0.03
4 4 4 o 1011.018 969.364 0.00 1.30865 0.11
4 -1 6 o 0.684 0.623 180.00 1.30052 0.00
8 0 -2 o 3.635 3.445 0.00 1.29994 0.00
7 0 4 o 124.108 120.675 180.00 1.29948 0.01
7 6 -2 o 4080.127 3914.524 0.00 1.30649 0.45
5 7 -1 o 810.228 767.378 0.00 1.30554 0.09
1 -6 5 o 53.027 50.461 0.00 1.30365 0.01
4 1 -6 o 2193.804 2093.604 0.00 1.29657 0.23
0 3 5 o 3400.115 3264.238 180.00 1.30329 0.35
1 -4 -4 o 1057.920 1009.939 0.00 1.29584 0.11
1 -1 -6 o 1.060 1.000 180.00 1.30827 0.00
5 7 -3 o 4854.417 4768.013 0.00 1.30182 0.51
5 -3 5 o 3380.021 3302.752 180.00 1.29320 0.38
3 -6 1 o 1369.879 1339.777 180.00 1.29990 0.15
3 0 -6 o 2506.323 2437.940 180.00 1.29918 0.26
4 5 -6 o 435.846 428.193 0.00 1.28429 0.04
7 1 4 o 53.721 52.789 180.00 1.29201 0.01
7 6 -1 o 213.062 199.316 180.00 1.30453 0.02
7 5 -4 o 4873.310 4811.232 0.00 1.29141 0.54
4 7 0 o 1600.344 1537.177 0.00 1.29830 0.17
4 6 2 o 4.023 3.976 180.00 1.29123 0.00
6 5 -5 o 215.692 209.927 180.00 1.28311 0.02
8 -1 2 o 29.607 29.327 0.00 1.29072 0.00
4 -2 6 o 823.109 818.767 180.00 1.28962 0.08
1 -5 6 o 279.070 266.588 0.00 1.29610 0.03
3 3 5 o 66.706 63.818 180.00 1.29567 0.01
3 -6 3 o 419.160 399.920 0.00 1.29558 0.05
4 7 -4 o 1899.179 1821.504 0.00 1.29543 0.19
8 5 -1 o 1571.852 1565.578 0.00 1.30116 0.18
3 -5 5 o 6824.831 6603.515 0.00 1.29451 0.73
7 -1 4 o 1019.360 981.864 0.00 1.27965 0.12
5 2 5 o 3029.643 3035.581 180.00 1.28653 0.32
4 -5 4 o 0.255 0.246 0.00 1.29337 0.00
6 3 4 o 1271.487 1272.952 180.00 1.28634 0.14
8 5 -2 o 53.466 52.609 180.00 1.29277 0.01
6 -4 1 o 52.284 52.026 0.00 1.28551 0.01
6 -2 -3 o 506.714 504.735 180.00 1.28542 0.06
6 -3 4 o 560.262 555.668 180.00 1.28529 0.06
4 0 6 o 151.068 147.801 0.00 1.28397 0.02
6 -4 2 o 494.564 482.345 180.00 1.28351 0.06
6 1 -5 o 47.621 46.258 180.00 1.28307 0.01
8 -1 -1 o 229.110 221.320 0.00 1.28222 0.03
1 -5 -3 o 366.708 353.010 0.00 1.28198 0.04
3 1 6 o 40.232 40.215 180.00 1.28864 0.00
6 0 5 o 3212.014 3083.767 180.00 1.28055 0.35
5 6 -5 o 1041.943 1001.703 180.00 1.28004 0.10
6 6 1 o 335.416 338.133 180.00 1.28670 0.04
1 -7 2 o 404.888 406.244 180.00 1.28586 0.04
8 1 -3 o 507.630 489.375 180.00 1.27866 0.06
3 -2 -5 o 330.104 328.887 180.00 1.28524 0.04
5 3 -6 o 871.258 849.600 0.00 1.27821 0.09
7 -3 1 o 40.817 39.974 0.00 1.27788 0.00
8 0 3 o 752.143 753.741 180.00 1.26932 0.09
9 2 0 o 499.895 488.339 180.00 1.28367 0.06
8 1 3 o 2305.193 2293.520 180.00 1.27678 0.27
0 6 2 o 4575.306 4571.601 0.00 1.27654 0.45
6 -1 5 o 547.363 550.773 180.00 1.27595 0.06
5 4 -6 o 1266.099 1254.568 0.00 1.26801 0.12
1 3 -7 o 39.267 40.564 0.00 1.27289 0.00
7 6 -3 o 1653.799 1599.166 180.00 1.27836 0.17
5 -3 -3 o 4413.191 4533.544 0.00 1.27151 0.49
0 3 -7 o 516.817 528.609 0.00 1.27112 0.05
9 2 -1 o 465.934 461.497 180.00 1.27717 0.06
9 1 0 o 2646.026 2686.535 180.00 1.27031 0.33
0 7 -4 o 214.268 205.906 0.00 1.28249 0.02
4 -5 -1 o 2571.286 2585.889 0.00 1.26960 0.28
1 -7 3 o 220.393 225.788 180.00 1.27589 0.02
0 2 -7 o 471.305 480.773 180.00 1.27561 0.05
3 -5 -2 o 53.832 53.521 180.00 1.26872 0.01
0 7 0 o 2982.994 2952.428 180.00 1.26834 0.30
7 -3 2 o 625.710 619.892 180.00 1.26828 0.07
5 5 3 o 54.739 56.278 0.00 1.27467 0.01
7 -1 -3 o 232.273 228.314 180.00 1.26775 0.03
5 -5 2 o 22.275 21.842 180.00 1.26728 0.00
8 5 0 o 20.795 18.992 0.00 1.27952 0.00
2 -6 -1 o 1182.753 1155.517 0.00 1.26629 0.12
9 3 -1 o 124.037 127.924 0.00 1.27292 0.01
3 -4 6 o 64.162 62.464 0.00 1.26583 0.01
1 2 -7 o 66.447 68.292 0.00 1.27154 0.01
1 -3 -5 o 2174.342 2236.318 180.00 1.27112 0.22
9 3 0 o 9.544 9.894 0.00 1.27061 0.00
6 -1 -4 o 2120.827 2149.408 180.00 1.27013 0.24
6 -3 -2 o 169.075 165.726 0.00 1.26302 0.02
2 -1 -6 o 22.873 23.092 0.00 1.26961 0.00
5 -2 -4 o 3173.965 3167.448 180.00 1.26908 0.34
5 2 -6 o 139.595 137.200 180.00 1.26234 0.01
5 -5 1 o 2371.031 2333.725 180.00 1.26169 0.26
9 2 1 o 126.138 124.362 180.00 1.26138 0.01
7 6 0 o 1167.155 1209.793 0.00 1.27286 0.12
1 -7 1 o 1965.346 1917.971 0.00 1.26679 0.19
5 4 4 o 278.045 281.954 180.00 1.25955 0.03
2 6 -6 o 1469.659 1510.689 180.00 1.25913 0.14
6 1 5 o 3247.112 3339.472 180.00 1.25910 0.33
7 -3 0 o 2707.014 2792.160 0.00 1.25898 0.31
6 -4 0 o 200.969 208.176 0.00 1.25880 0.02
7 2 4 o 59.307 61.800 180.00 1.25859 0.01
7 -2 -2 o 2.891 3.055 180.00 1.25832 0.00
8 2 3 o 403.527 424.026 180.00 1.25830 0.05
3 -6 0 o 192.525 201.494 180.00 1.25830 0.02
2 3 -7 o 616.500 649.396 180.00 1.25817 0.06
6 7 -2 o 200.111 196.470 180.00 1.26363 0.02
9 1 1 o 761.788 817.354 0.00 1.25700 0.09
5 7 0 o 106.091 104.245 180.00 1.26311 0.01
5 7 -4 o 2.635 2.855 0.00 1.25640 0.00
1 -2 7 o 694.051 680.987 180.00 1.26302 0.07
8 5 -3 o 593.169 642.783 0.00 1.25602 0.06
1 6 -6 o 143.955 154.686 180.00 1.25570 0.01
9 1 -1 o 138.328 149.972 0.00 1.25558 0.02
6 -2 5 o 1.153 1.199 180.00 1.24610 0.00
4 -3 6 o 259.964 270.891 180.00 1.25325 0.03
6 -4 3 o 104.301 109.103 0.00 1.25319 0.01
1 -3 7 o 104.749 109.514 180.00 1.25306 0.01
4 3 5 o 281.971 287.181 0.00 1.25939 0.03
2 2 -7 o 1273.557 1329.920 180.00 1.25129 0.12
1 4 -7 o 667.686 697.681 180.00 1.24877 0.06
2 -5 6 o 231.595 241.633 0.00 1.24823 0.02
0 1 -7 o 347.384 364.706 180.00 1.25433 0.03
3 6 -6 o 46.026 47.660 0.00 1.24656 0.00
5 6 2 o 1174.840 1217.429 0.00 1.25302 0.12
3 7 -5 o 1540.376 1590.458 180.00 1.24632 0.15
6 7 -1 o 361.459 371.371 0.00 1.25246 0.03
2 7 -5 o 118.847 123.102 180.00 1.25228 0.01
5 -5 3 o 571.125 586.826 0.00 1.24518 0.06
8 -1 3 o 660.343 711.800 180.00 1.23725 0.07
2 7 1 o 112.368 116.151 180.00 1.24425 0.01
3 7 1 o 27.118 27.844 180.00 1.24424 0.00
3 -6 4 o 3743.298 3949.465 180.00 1.25050 0.38
2 -4 -4 o 1512.297 1564.002 0.00 1.24363 0.14
7 -2 4 o 849.432 907.166 0.00 1.23601 0.09
4 1 6 o 2.902 3.038 180.00 1.24294 0.00
7 4 3 o 186.990 197.627 180.00 1.24242 0.02
2 -6 5 o 124.017 129.640 0.00 1.24843 0.01
0 4 -7 o 1645.333 1766.255 0.00 1.24165 0.15
1 -1 7 o 288.951 300.660 180.00 1.24782 0.03
7 0 -4 o 5339.664 5800.121 0.00 1.24115 0.57
9 3 -2 o 42.575 44.111 0.00 1.24732 0.00
5 5 -6 o 87.977 91.908 0.00 1.23352 0.01
6 7 -3 o 42.120 43.608 180.00 1.24720 0.00
7 4 -5 o 847.501 888.147 180.00 1.23334 0.09
7 5 2 o 864.372 893.461 180.00 1.24701 0.08
8 -2 1 o 83.005 92.735 0.00 1.24041 0.01
2 4 -7 o 1012.818 1105.786 180.00 1.24022 0.09
7 3 -5 o 405.583 442.916 180.00 1.23999 0.04
1 2 6 o 824.491 848.035 0.00 1.24632 0.08
1 1 -7 o 1413.068 1445.709 180.00 1.24498 0.13
4 -3 -4 o 109.086 120.114 180.00 1.23822 0.01
8 3 -4 o 2185.656 2395.874 0.00 1.23820 0.24
5 -4 -2 o 25.489 27.678 0.00 1.23798 0.00
9 4 -1 o 1.110 1.146 180.00 1.24357 0.00
9 2 -2 o 305.895 318.167 0.00 1.24313 0.04
0 6 -6 o 751.369 809.740 180.00 1.23664 0.07
1 7 -5 o 236.141 248.948 180.00 1.24246 0.02
2 -2 7 o 775.839 818.006 180.00 1.23521 0.07
8 4 2 o 179.868 193.869 180.00 1.24151 0.02
9 3 1 o 4029.663 4415.015 180.00 1.24083 0.45
2 2 6 o 36.852 41.245 180.00 1.23964 0.00
1 -6 -2 o 368.400 385.201 180.00 1.23302 0.03
9 0 0 o 1537.650 1604.759 180.00 1.23288 0.18
7 -3 3 o 565.838 596.226 0.00 1.23200 0.06
0 2 6 o 3190.021 3477.339 0.00 1.23742 0.30
8 -2 0 o 806.576 872.976 180.00 1.22995 0.09
5 -5 0 o 2144.917 2336.774 0.00 1.22946 0.22
8 4 -4 o 2326.823 2544.611 0.00 1.22899 0.24
1 7 1 o 31.174 34.125 180.00 1.22891 0.00
4 -4 -3 o 67.199 73.468 0.00 1.22891 0.01
4 0 -6 o 2105.892 2215.153 0.00 1.23521 0.20
4 7 1 o 1584.447 1747.676 180.00 1.22887 0.15
3 3 -7 o 1079.264 1182.959 0.00 1.22860 0.10
9 0 1 o 746.830 819.808 0.00 1.22844 0.08
6 6 -5 o 1416.458 1364.943 180.00 1.22095 0.13
5 -1 6 o 1245.325 1372.136 0.00 1.22730 0.12
1 -7 4 o 105.825 117.913 0.00 1.23881 0.01
9 4 0 o 710.895 732.768 0.00 1.23342 0.08
2 -5 -3 o 53.159 57.956 0.00 1.22705 0.00
4 6 -6 o 317.729 292.170 0.00 1.21935 0.03
8 5 1 o 818.252 853.285 180.00 1.23205 0.09
7 6 -4 o 277.808 304.512 0.00 1.22552 0.03
4 7 -5 o 1288.228 1405.194 180.00 1.22522 0.12
5 -1 -5 o 20.291 21.466 0.00 1.23129 0.00
8 -1 -2 o 996.302 1089.743 0.00 1.22483 0.11
8 -2 2 o 40.494 44.844 180.00 1.22475 0.01
3 4 -7 o 1194.240 1065.307 0.00 1.21694 0.11
8 2 -4 o 1510.072 1607.928 0.00 1.22369 0.16
5 1 -6 o 481.598 507.696 180.00 1.22316 0.05
7 2 -5 o 69.257 71.892 0.00 1.22285 0.01
1 -7 0 o 73.442 74.563 0.00 1.22230 0.01
8 0 -3 o 403.094 408.218 180.00 1.22215 0.04
9 4 -2 o 404.857 452.059 180.00 1.22740 0.05
6 0 -5 o 683.502 651.832 0.00 1.22090 0.07
2 -3 7 o 1.341 1.287 0.00 1.22071 0.00
2 -1 7 o 949.394 1052.563 180.00 1.22615 0.09
2 -3 -5 o 179.266 197.413 0.00 1.22598 0.02
1 -4 7 o 725.290 659.375 180.00 1.21965 0.07
5 -4 5 o 80.311 73.206 180.00 1.21913 0.01
2 -7 2 o 524.454 576.587 0.00 1.22470 0.05
5 0 6 o 281.358 251.876 180.00 1.21844 0.03
9 1 2 o 7.441 6.627 0.00 1.21812 0.00
8 3 3 o 344.365 307.590 180.00 1.21707 0.03
3 2 -7 o 103.681 91.296 180.00 1.21707 0.01
4 -6 2 o 1780.190 1869.107 0.00 1.22296 0.18
2 5 4 o 32.125 28.653 180.00 1.21585 0.00
4 -5 5 o 498.267 448.441 0.00 1.21555 0.05
9 1 -2 o 1598.329 1436.918 0.00 1.21554 0.17
6 2 5 o 473.682 426.973 180.00 1.21525 0.04
7 -3 -1 o 10.119 7.799 180.00 1.21513 0.00
2 1 -7 o 110.844 105.029 180.00 1.22077 0.01
9 2 2 o 97.769 87.861 0.00 1.21448 0.01
5 -2 6 o 1088.207 983.870 0.00 1.21305 0.11
3 -1 -6 o 36.818 32.399 180.00 1.21919 0.00
6 5 3 o 1681.903 1490.186 180.00 1.21853 0.16
3 2 6 o 29.608 25.745 0.00 1.21812 0.00
9 0 -1 o 2.219 1.661 180.00 1.21181 0.00
0 7 -5 o 404.209 355.636 180.00 1.21791 0.04
7 6 1 o 401.652 352.064 180.00 1.21747 0.04
5 3 5 o 1365.575 1256.526 180.00 1.21131 0.12
4 -6 1 o 872.471 802.557 180.00 1.21128 0.09
7 5 -5 o 2549.562 2548.850 180.00 1.20404 0.24
2 -7 3 o 1149.550 1013.219 180.00 1.21699 0.11
8 6 -2 o 229.695 202.144 180.00 1.21645 0.02
6 3 -6 o 4025.396 4019.972 180.00 1.20338 0.37
3 8 -2 o 207.507 185.188 180.00 1.21621 0.02
6 7 0 o 337.152 302.390 0.00 1.21577 0.03
1 5 4 o 486.820 468.483 0.00 1.20874 0.04
3 5 4 o 7729.055 7492.954 0.00 1.20848 0.66
6 -4 -1 o 14.058 13.651 0.00 1.20836 0.00
4 -2 -5 o 528.346 474.567 0.00 1.21390 0.05
1 -2 -6 o 2.246 2.054 180.00 1.21392 0.00
2 8 -2 o 1311.460 1178.679 180.00 1.21389 0.12
2 -7 1 o 2241.196 2213.066 180.00 1.20729 0.20
6 4 -6 o 1577.571 1602.293 180.00 1.19971 0.15
6 7 -4 o 866.912 864.383 0.00 1.20620 0.08
9 0 2 o 505.737 517.023 0.00 1.19930 0.05
3 8 -3 o 666.190 608.935 0.00 1.21163 0.06
0 0 7 o 1101.230 1019.471 0.00 1.21091 0.09
7 3 4 o 50.090 50.239 180.00 1.20481 0.00
8 6 -1 o 146.485 131.171 0.00 1.21578 0.01
2 8 -3 o 1048.278 983.533 0.00 1.21024 0.09
1 0 7 o 820.596 772.876 180.00 1.21003 0.07
4 -6 3 o 1608.266 1526.963 180.00 1.20958 0.15
1 5 -7 o 145.146 144.919 180.00 1.20325 0.01
6 -3 5 o 960.915 989.106 180.00 1.19594 0.09
2 6 3 o 638.716 633.196 180.00 1.20174 0.06
6 4 4 o 53.383 52.746 0.00 1.20126 0.00
2 5 -7 o 88.825 89.102 0.00 1.20046 0.01
6 -4 4 o 7.529 7.577 180.00 1.20012 0.00
0 7 1 o 145.803 147.469 180.00 1.19984 0.01
5 -5 4 o 1186.599 1211.328 180.00 1.19943 0.12
3 6 3 o 1811.526 1885.897 180.00 1.19860 0.16
9 3 -3 o 66.828 69.752 180.00 1.19850 0.01
4 8 -2 o 1828.145 1846.292 180.00 1.20411 0.16
1 -6 6 o 1431.091 1439.794 180.00 1.20399 0.13
6 6 2 o 832.405 836.583 0.00 1.20360 0.07
8 5 -4 o 96.296 101.443 180.00 1.19759 0.01
4 -4 6 o 765.848 808.061 0.00 1.19740 0.07
3 -6 -1 o 539.198 555.353 0.00 1.19592 0.05
8 -2 -1 o 158.926 161.233 0.00 1.19525 0.02
3 -2 7 o 957.173 965.586 180.00 1.19504 0.09
7 7 -2 o 1962.591 1948.724 0.00 1.20012 0.17
5 7 1 o 84.376 85.205 180.00 1.19978 0.01
8 0 4 o 640.508 656.364 0.00 1.18682 0.06
7 0 5 o 220.538 228.350 180.00 1.18651 0.02
4 8 -3 o 210.457 221.204 0.00 1.19879 0.02
9 4 1 o 1107.146 1158.219 180.00 1.19879 0.11
8 6 -3 o 2595.125 2458.223 0.00 1.19278 0.24
8 1 4 o 611.180 646.803 0.00 1.18581 0.06
8 -2 3 o 108.716 114.643 180.00 1.18575 0.01
0 5 -7 o 2439.514 2300.858 0.00 1.19206 0.21
2 4 5 o 300.359 318.093 0.00 1.19795 0.02
1 0 -7 o 2430.685 2642.713 180.00 1.19760 0.21
3 -1 7 o 0.845 0.797 180.00 1.19159 0.00
1 8 -2 o 681.077 732.423 0.00 1.19739 0.06
3 -5 6 o 1594.918 1491.512 180.00 1.19133 0.14
5 7 -5 o 4965.536 4678.901 180.00 1.19119 0.42
1 6 3 o 512.615 482.391 180.00 1.19095 0.04
3 5 -7 o 843.574 917.782 0.00 1.18397 0.07
3 8 -1 o 71.084 74.802 0.00 1.19628 0.01
1 4 5 o 2.855 2.896 180.00 1.19509 0.00
2 0 7 o 261.081 263.007 180.00 1.19504 0.02
9 3 2 o 1570.833 1507.413 0.00 1.18895 0.16
1 8 -3 o 38.543 38.318 180.00 1.19475 0.00
4 -5 -2 o 1524.013 1502.647 180.00 1.18811 0.14
9 5 -1 o 0.070 0.001 0.00 1.19396 0.00
4 4 -7 o 114.821 118.907 0.00 1.18130 0.01
0 5 4 o 230.875 228.869 0.00 1.18791 0.02
5 1 6 o 1550.743 1536.000 180.00 1.18792 0.14
8 1 -4 o 71.204 70.743 180.00 1.18782 0.01
9 4 -3 o 4038.590 4011.375 0.00 1.18781 0.40
9 2 -3 o 795.489 794.689 180.00 1.18765 0.08
4 5 4 o 6.400 6.454 0.00 1.18741 0.00
2 8 -1 o 326.410 310.601 0.00 1.19321 0.03
4 3 -7 o 172.414 174.646 180.00 1.18720 0.01
3 4 5 o 472.044 483.508 0.00 1.18701 0.04
5 6 -6 o 262.250 265.446 0.00 1.18027 0.02
7 7 -1 o 887.885 821.015 180.00 1.19139 0.08
6 2 -6 o 151.502 163.173 180.00 1.18538 0.01
2 -4 7 o 846.322 923.030 180.00 1.18502 0.07
7 -1 5 o 1971.378 1972.302 180.00 1.17819 0.19
7 1 -5 o 186.763 204.510 180.00 1.18474 0.02
3 1 -7 o 1696.170 1897.572 180.00 1.18421 0.15
3 -4 -4 o 1040.718 1148.188 0.00 1.18356 0.09
7 -3 4 o 3.795 3.979 0.00 1.17540 0.00
4 6 3 o 96.688 102.498 0.00 1.18185 0.01
6 5 -6 o 252.300 268.993 180.00 1.17493 0.02
9 5 -2 o 513.288 536.412 180.00 1.18662 0.05
7 1 5 o 2683.952 2943.604 0.00 1.17393 0.24
9 -1 1 o 77.420 78.042 0.00 1.18032 0.01
2 -6 -2 o 835.678 838.402 180.00 1.18009 0.07
3 -6 5 o 3841.894 4122.993 0.00 1.18590 0.34
8 6 0 o 8.866 7.862 0.00 1.19088 0.00
4 8 -1 o 339.533 366.910 0.00 1.18561 0.03
2 -7 4 o 496.664 544.116 0.00 1.18553 0.05
7 7 -3 o 51.690 56.249 180.00 1.18516 0.00
0 4 5 o 187.095 183.592 180.00 1.17873 0.02
4 2 6 o 3723.805 4176.299 180.00 1.18397 0.32
5 -3 6 o 672.843 670.233 0.00 1.17799 0.06
3 8 -4 o 94.776 107.926 0.00 1.18335 0.01
9 -1 0 o 441.406 443.713 180.00 1.17731 0.05
3 -3 7 o 1794.271 1802.099 180.00 1.17726 0.16
2 8 -4 o 0.265 0.347 180.00 1.18289 0.00
1 8 -1 o 94.983 96.340 180.00 1.17669 0.01
4 -6 0 o 410.251 419.299 180.00 1.17658 0.04
5 -5 -1 o 1542.818 1590.135 180.00 1.17625 0.14
1 -7 5 o 11.719 11.882 180.00 1.18116 0.00
7 -2 -3 o 356.216 394.956 0.00 1.17431 0.04
6 -2 -4 o 640.086 715.811 180.00 1.17393 0.06
8 -1 4 o 10.877 9.663 180.00 1.16713 0.00
5 8 -2 o 2587.815 2524.073 180.00 1.17883 0.22
2 -2 -6 o 172.173 168.948 0.00 1.17819 0.02
9 5 0 o 46.162 45.437 0.00 1.17801 0.00
4 2 -7 o 99.156 108.473 180.00 1.17220 0.01
6 -3 -3 o 5.239 5.760 0.00 1.17211 0.00
3 -3 -5 o 1240.864 1393.234 180.00 1.17203 0.11
9 0 -2 o 276.988 251.324 0.00 1.16891 0.03
7 -4 1 o 33.057 29.786 0.00 1.16856 0.00
1 -5 7 o 13.758 12.234 0.00 1.16802 0.00
7 -4 2 o 3618.634 3199.889 180.00 1.16786 0.35
4 -6 4 o 1004.156 1143.151 0.00 1.17347 0.09
2 -7 0 o 132.320 117.415 0.00 1.16779 0.01
2 7 -6 o 14.644 12.611 180.00 1.16744 0.00
9 -1 2 o 717.686 628.529 0.00 1.16095 0.07
0 6 3 o 2741.310 2399.747 180.00 1.16730 0.23
5 8 -3 o -0.174 0.058 180.00 1.17301 0.00
9 1 3 o 996.790 888.103 180.00 1.16028 0.09
5 0 -6 o 207.552 178.323 180.00 1.16672 0.02
7 -1 -4 o 13.300 11.567 180.00 1.16627 0.00
2 0 -7 o 16.379 18.299 180.00 1.17144 0.00
3 -5 -3 o 0.903 0.661 180.00 1.16556 0.00
4 8 -4 o 8.562 8.750 180.00 1.17056 0.00
8 2 4 o 344.546 296.361 0.00 1.16425 0.03
6 -5 2 o 154.453 132.290 0.00 1.16386 0.01
1 8 -4 o 3.350 3.038 180.00 1.16923 0.00
4 4 5 o 69.701 59.921 0.00 1.16336 0.01
7 6 -5 o 27.805 26.895 0.00 1.15658 0.00
0 8 -2 o 844.280 736.052 180.00 1.16837 0.07
3 7 -6 o 179.224 152.635 0.00 1.16180 0.02
3 0 7 o 410.182 351.416 0.00 1.16744 0.03
4 5 -7 o 237.162 233.498 180.00 1.15541 0.02
8 5 2 o 122.823 104.979 0.00 1.16674 0.01
0 8 -3 o 642.816 553.125 180.00 1.16673 0.05
1 7 -6 o 268.008 237.258 180.00 1.16026 0.02
1 -7 -1 o 76.201 68.191 180.00 1.15985 0.01
3 7 2 o 57.155 51.932 180.00 1.15956 0.00
8 4 3 o 0.372 0.196 180.00 1.15935 0.00
6 -1 6 o 3.491 3.430 180.00 1.15256 0.00
2 7 2 o 969.746 889.955 0.00 1.15878 0.08
6 -5 1 o 483.228 444.813 180.00 1.15873 0.05
5 -3 -4 o 3119.069 2942.386 180.00 1.15751 0.27
9 5 -3 o 1946.750 1844.955 0.00 1.15722 0.18
9 1 -3 o 807.179 770.315 180.00 1.15693 0.08
5 8 -1 o 1260.429 1059.856 0.00 1.16225 0.10
9 0 3 o 1352.254 1300.917 180.00 1.15035 0.13
7 -2 5 o 1115.673 1073.501 180.00 1.15024 0.10
7 5 3 o 59.410 57.185 0.00 1.15644 0.01
4 -1 -6 o 942.527 807.545 0.00 1.16140 0.08
6 0 6 o 402.672 385.762 180.00 1.14949 0.03
6 3 5 o 446.510 441.357 0.00 1.15560 0.04
1 -5 -4 o 15.856 15.728 180.00 1.15538 0.00
2 -6 6 o 1.561 1.399 180.00 1.16088 0.00
3 8 0 o 455.611 455.535 0.00 1.15522 0.04
7 7 0 o 1612.775 1423.603 0.00 1.16047 0.14
10 2 0 o 650.034 654.941 0.00 1.15479 0.06
5 5 4 o 2205.082 2227.943 180.00 1.15470 0.18
8 -3 1 o 70.946 71.005 180.00 1.15458 0.01
8 -3 2 o 29.967 28.897 180.00 1.14825 0.00
6 7 1 o 51.813 46.900 180.00 1.15978 0.00
6 7 -5 o 301.212 294.748 180.00 1.14737 0.03
7 -3 -2 o 32.057 32.317 180.00 1.15358 0.00
3 -7 2 o 0.008 0.005 0.00 1.15867 0.00
5 6 3 o 304.271 306.475 0.00 1.15312 0.02
8 -1 -3 o 3272.468 3261.365 180.00 1.15260 0.31
9 -1 -1 o 14.351 14.228 0.00 1.15241 0.00
8 4 -5 o 483.471 488.084 180.00 1.14579 0.04
2 8 0 o 863.832 842.455 180.00 1.15168 0.07
2 6 -7 o 413.284 424.813 0.00 1.14476 0.03
9 2 3 o 247.335 238.287 180.00 1.15064 0.02
1 -4 -5 o 2129.575 2023.631 180.00 1.15044 0.17
4 7 -6 o 57.492 59.182 0.00 1.14389 0.00
1 1 7 o 50.788 51.254 180.00 1.15540 0.00
10 3 0 o 5.770 5.451 180.00 1.14953 0.00
10 2 -1 o 929.751 885.054 180.00 1.14928 0.09
7 7 -4 o 169.005 160.681 180.00 1.14904 0.02
8 6 -4 o 985.920 943.613 180.00 1.14874 0.09
6 1 -6 o 394.433 379.730 0.00 1.14844 0.03
0 8 -1 o 3449.655 3315.509 0.00 1.14835 0.27
4 7 2 o 42.342 40.892 0.00 1.14786 0.00
7 -4 0 o 910.409 886.886 0.00 1.14762 0.09
1 3 6 o 1179.971 1195.667 180.00 1.15301 0.09
3 -7 3 o 713.289 720.678 0.00 1.15292 0.06
6 -5 3 o 313.758 306.873 180.00 1.14744 0.03
4 -1 7 o 166.819 163.729 180.00 1.14733 0.01
6 -1 -5 o 1651.892 1618.651 0.00 1.14732 0.15
8 3 -5 o 1582.934 1566.503 180.00 1.14682 0.14
2 3 6 o 105.851 104.093 0.00 1.15201 0.01
5 -4 -3 o 1600.905 1599.024 0.00 1.14638 0.14
4 8 0 o 1184.314 1185.316 0.00 1.14637 0.09
0 1 7 o 5.805 5.695 180.00 1.15182 0.00
4 -2 7 o 20.589 20.682 0.00 1.14613 0.00
5 8 -4 o 350.185 355.427 0.00 1.14576 0.03
7 -4 3 o 1849.878 1874.017 0.00 1.14565 0.17
1 7 2 o 317.453 321.571 180.00 1.14559 0.02
9 4 2 o 950.214 972.616 0.00 1.14542 0.09
10 3 -1 o 511.442 484.523 0.00 1.15046 0.05
5 3 -7 o 138.677 131.593 0.00 1.13757 0.01
3 -7 1 o 44.385 46.259 0.00 1.14314 0.00
1 6 -7 o 57.901 59.544 180.00 1.14294 0.00
6 -2 6 o 402.466 385.565 180.00 1.13656 0.03
5 4 -7 o 1658.110 1589.021 0.00 1.13650 0.13
7 2 5 o 1763.375 1796.346 0.00 1.14234 0.15
6 -4 -2 o 274.863 279.871 180.00 1.14222 0.03
8 -2 -2 o 140.510 142.115 180.00 1.14202 0.01
7 6 2 o 52.849 52.063 180.00 1.14713 0.00
2 1 7 o 201.397 200.833 0.00 1.14656 0.02
5 -2 -5 o 9.293 9.120 180.00 1.14099 0.00
3 -4 7 o 184.818 181.419 180.00 1.14093 0.02
0 7 -6 o 122.245 119.724 180.00 1.14095 0.01
10 1 0 o 23.936 23.424 0.00 1.14082 0.00
3 6 -7 o 0.152 0.149 180.00 1.13455 0.00
8 6 1 o 98.741 100.037 180.00 1.14592 0.01
5 2 6 o 102.450 98.707 180.00 1.14030 0.01
8 -3 0 o 71.990 68.918 180.00 1.13983 0.01
10 2 1 o 206.338 194.375 180.00 1.13923 0.02
1 -6 -3 o 1119.509 1103.803 0.00 1.13301 0.08
6 6 -6 o 147.164 143.367 0.00 1.13273 0.01
6 -4 5 o 363.608 356.287 180.00 1.13250 0.03
4 1 -7 o 799.819 749.804 180.00 1.13856 0.06
0 8 -4 o 2365.073 2530.096 0.00 1.14368 0.19
7 4 4 o 215.690 202.402 180.00 1.13821 0.02
6 8 -2 o 263.428 275.934 0.00 1.14276 0.02
5 -5 5 o 839.617 791.185 0.00 1.13734 0.07
5 -6 2 o 0.125 0.115 0.00 1.13695 0.00
0 3 6 o 2605.653 2621.688 0.00 1.14172 0.20
1 8 0 o 1491.993 1437.534 0.00 1.13606 0.11
9 5 1 o 386.383 383.377 180.00 1.14140 0.03
3 8 -5 o 412.879 398.250 180.00 1.13598 0.03
8 0 -4 o 14.281 13.817 180.00 1.13588 0.00
8 -2 4 o 164.992 151.543 0.00 1.12965 0.02
7 4 -6 o 75.661 68.798 0.00 1.12949 0.01
7 3 -6 o 1.072 0.877 180.00 1.12846 0.00
9 3 -4 o 0.033 0.031 0.00 1.13414 0.00
3 3 6 o 457.508 427.115 180.00 1.13883 0.04
2 -5 7 o 0.724 0.696 180.00 1.13336 0.00
6 -5 0 o 795.852 786.771 0.00 1.13287 0.07
8 5 -5 o 0.000 0.000 180.00 1.12620 0.00
10 1 1 o 748.814 727.894 180.00 1.13188 0.07
6 8 -3 o 168.130 159.950 0.00 1.13671 0.01
9 4 -4 o 658.680 626.188 180.00 1.13112 0.06
7 0 -5 o 2160.550 2058.469 180.00 1.13116 0.18
2 8 -5 o 1517.273 1456.644 180.00 1.13632 0.12
1 -1 -7 o 615.004 596.736 180.00 1.13618 0.05
10 3 -2 o 543.741 505.480 180.00 1.13072 0.05
2 -7 5 o 98.163 96.319 0.00 1.13546 0.01
4 0 7 o 57.828 52.187 180.00 1.12978 0.00
4 -5 6 o 1994.682 1802.733 0.00 1.12966 0.16
3 0 -7 o 35.948 35.397 0.00 1.13486 0.00
10 1 -1 o 673.036 606.295 180.00 1.12938 0.06
0 6 -7 o 388.254 349.415 0.00 1.12925 0.03
5 4 5 o 126.809 114.204 180.00 1.12919 0.01
8 2 -5 o 6.550 5.665 180.00 1.12914 0.00
9 -1 3 o 1057.689 1127.849 180.00 1.12229 0.10
3 -2 -6 o 3.529 3.529 0.00 1.13343 0.00
10 3 1 o 311.540 281.762 180.00 1.12807 0.03
8 7 -2 o 1985.294 1994.581 180.00 1.13330 0.16
6 1 6 o 698.759 640.746 0.00 1.12779 0.05
8 -3 3 o 1.008 1.143 180.00 1.12184 0.00
3 -6 -2 o 0.036 0.052 0.00 1.12180 0.00
10 4 -1 o 1336.596 1342.269 180.00 1.13274 0.12
5 -4 6 o 157.302 146.142 180.00 1.12718 0.01
0 7 2 o 2086.697 2272.651 0.00 1.12122 0.15
5 -6 3 o 492.533 459.668 0.00 1.12690 0.04
5 -6 1 o 256.881 240.812 0.00 1.12682 0.02
4 -3 7 o 871.721 826.977 180.00 1.12635 0.07
9 6 -1 o 32.071 30.574 180.00 1.13104 0.00
9 6 -2 o 28.703 26.871 180.00 1.13085 0.00
8 3 4 o 99.817 97.841 180.00 1.12530 0.01
9 -2 1 o 86.826 97.262 0.00 1.11923 0.01
5 7 2 o 797.132 799.399 0.00 1.12477 0.06
4 -6 -1 o 615.644 623.411 0.00 1.12438 0.05
1 -8 2 o 154.144 135.258 180.00 1.12948 0.01
4 8 -5 o 72.251 74.528 180.00 1.12393 0.01
10 2 -2 o 343.401 359.235 180.00 1.12357 0.03
1 -8 3 o 224.460 197.814 180.00 1.12872 0.02
5 5 -7 o 497.138 544.171 0.00 1.11731 0.04
6 8 -1 o 71.350 62.108 180.00 1.12836 0.01
9 3 3 o 924.326 974.404 180.00 1.12284 0.08
3 -7 4 o 1865.457 1745.730 180.00 1.12679 0.15
8 7 -1 o 25.066 23.657 180.00 1.12667 0.00
5 7 -6 o 1388.503 1439.004 0.00 1.11535 0.10
3 1 7 o 147.195 139.538 0.00 1.12614 0.01
5 8 0 o 106.712 102.368 0.00 1.12594 0.01
10 4 0 o 353.625 340.039 0.00 1.12578 0.03
5 2 -7 o 0.210 0.248 180.00 1.12036 0.00
4 -6 5 o 9.544 10.549 180.00 1.12031 0.00
8 7 -3 o 1494.138 1695.191 0.00 1.11996 0.12
4 -4 -4 o 167.448 189.036 0.00 1.11984 0.01
1 8 -5 o 690.058 687.668 0.00 1.12492 0.05
4 6 -7 o 1386.199 1386.513 0.00 1.11322 0.10
9 2 -4 o 1348.014 1526.531 0.00 1.11897 0.12
7 5 -6 o 841.011 838.890 0.00 1.11261 0.07
2 -7 -1 o 539.133 534.806 0.00 1.11227 0.04
1 3 -8 o 563.194 610.595 0.00 1.11688 0.04
0 3 -8 o 240.749 257.114 0.00 1.11639 0.02
6 6 3 o 366.115 372.873 180.00 1.11495 0.03
4 3 6 o 3222.373 3257.923 180.00 1.11467 0.24
10 4 -2 o 52.292 60.548 180.00 1.11977 0.01
9 -2 2 o 18.036 18.813 180.00 1.10837 0.00
1 -3 -6 o 29.417 33.117 180.00 1.11919 0.00
2 -5 -4 o 1194.516 1197.437 0.00 1.11399 0.09
0 2 -8 o 1314.995 1299.407 0.00 1.11355 0.10
4 -3 -5 o 60.841 59.986 0.00 1.11325 0.00
6 5 4 o 58.500 57.686 0.00 1.11317 0.00
10 0 1 o 1361.567 1479.971 0.00 1.10705 0.12
2 -4 -5 o 208.859 205.627 180.00 1.11274 0.02
7 -3 5 o 1273.765 1399.267 180.00 1.10659 0.10
6 -5 4 o 198.119 196.405 0.00 1.11204 0.02
6 8 -4 o 264.546 264.540 180.00 1.11116 0.02
7 -4 4 o 1099.814 1249.585 180.00 1.10537 0.09
9 6 -3 o 610.163 611.256 0.00 1.11106 0.05
9 -2 0 o 899.429 903.022 0.00 1.11082 0.08
3 -6 6 o 867.593 872.673 180.00 1.11079 0.07
9 0 -3 o 532.085 535.066 180.00 1.11068 0.05
1 -8 1 o 1521.449 1531.730 0.00 1.11066 0.12
9 5 -4 o 342.919 346.191 180.00 1.11034 0.03
1 2 -8 o 322.407 326.358 0.00 1.11015 0.02
5 -5 -2 o 268.987 273.053 0.00 1.10987 0.02
0 8 0 o 2057.044 2089.339 180.00 1.10979 0.15
7 2 -6 o 1300.538 1323.892 180.00 1.10969 0.11
10 1 2 o 86.770 95.829 180.00 1.10394 0.01
10 0 0 o 840.820 856.362 180.00 1.10959 0.08
9 -1 -2 o 1858.583 1891.919 0.00 1.10951 0.16
6 -3 6 o 387.015 429.427 0.00 1.10375 0.03
3 -7 0 o 366.485 378.605 180.00 1.10874 0.03
7 -4 -1 o 315.470 329.631 180.00 1.10832 0.03
7 7 1 o 758.052 740.910 180.00 1.11218 0.06
9 6 0 o 230.904 228.540 0.00 1.11161 0.02
8 -3 -1 o 565.745 632.222 0.00 1.10629 0.05
2 3 -8 o 5566.705 6257.813 0.00 1.10620 0.40
1 -7 6 o 264.972 264.611 180.00 1.11126 0.02
1 4 -8 o 1599.431 1800.065 0.00 1.10615 0.12
1 -2 8 o 141.664 162.912 0.00 1.10584 0.01
8 0 5 o 0.212 0.168 0.00 1.09958 0.00
2 4 -8 o 1129.317 1100.170 0.00 1.09952 0.08
10 2 2 o 253.387 293.869 0.00 1.10501 0.02
1 -6 7 o 552.000 645.686 0.00 1.10491 0.04
2 -1 -7 o 635.810 647.109 180.00 1.10988 0.05
1 -3 8 o 241.951 285.708 0.00 1.10478 0.02
1 -8 4 o 953.242 968.415 0.00 1.10851 0.07
7 7 -5 o 316.319 324.662 0.00 1.09718 0.02
0 4 -8 o 52.153 52.422 180.00 1.10187 0.00
4 -5 -3 o 464.945 460.572 0.00 1.10145 0.04
5 8 -5 o 2799.382 2740.957 180.00 1.10124 0.20
5 -1 -6 o 208.262 198.148 0.00 1.10015 0.02
10 4 1 o 54.135 51.634 0.00 1.09994 0.00
10 1 -2 o 133.245 129.011 0.00 1.09930 0.01
3 8 1 o 8.272 8.017 180.00 1.09916 0.00
8 1 5 o 194.948 191.781 0.00 1.09322 0.02
5 -6 4 o 410.533 410.837 180.00 1.09820 0.03
5 -6 0 o 35.199 35.379 180.00 1.09805 0.00
0 8 -5 o 113.815 121.194 180.00 1.10280 0.01
5 -2 7 o 73.410 72.074 0.00 1.09203 0.00
6 0 -6 o 1761.714 1799.425 180.00 1.09759 0.13
9 1 4 o 530.301 524.399 0.00 1.09140 0.04
5 -1 7 o 39.307 40.784 180.00 1.09678 0.00
2 -6 -3 o 10.861 10.784 180.00 1.09087 0.00
8 6 -5 o 458.659 456.659 180.00 1.09073 0.03
8 7 0 o 44.344 41.579 0.00 1.10109 0.00
7 3 5 o 1420.812 1482.263 0.00 1.09608 0.11
2 2 -8 o 3433.248 3614.809 0.00 1.09593 0.24
4 1 7 o 353.954 374.271 0.00 1.09593 0.03
2 8 1 o 283.450 292.140 0.00 1.09543 0.02
8 1 -5 o 177.177 182.569 0.00 1.09519 0.02
8 -1 5 o 971.202 978.322 0.00 1.08928 0.08
9 0 4 o 1840.154 1866.134 0.00 1.08853 0.15
7 8 -2 o 123.594 120.198 0.00 1.09887 0.01
10 5 -1 o 2660.525 2606.712 180.00 1.09860 0.22
10 0 -1 o 0.942 0.917 180.00 1.09349 0.00
10 3 -3 o 922.392 890.851 0.00 1.09331 0.08
1 -7 -2 o 381.447 389.619 0.00 1.08773 0.03
6 7 2 o 231.467 224.106 180.00 1.09228 0.02
4 8 1 o 3267.340 3177.158 180.00 1.09219 0.23
8 5 3 o 173.198 168.249 180.00 1.09222 0.01
2 6 4 o 136.975 133.796 180.00 1.09209 0.01
10 0 2 o 1130.045 1185.139 180.00 1.08623 0.09
4 -7 2 o 2047.461 2016.651 0.00 1.09156 0.16
6 4 -7 o 3264.518 3453.112 0.00 1.08589 0.24
3 -5 7 o 0.890 0.885 0.00 1.09091 0.00
3 3 -8 o 0.062 0.083 180.00 1.08530 0.00
6 8 0 o 1802.060 1926.992 0.00 1.09572 0.13
4 0 -7 o 2760.147 2765.851 180.00 1.09081 0.20
4 -4 7 o 2990.890 2980.987 180.00 1.09072 0.22
6 2 6 o 202.851 202.946 0.00 1.09044 0.01
3 6 4 o 1162.215 1163.582 0.00 1.09039 0.08
6 -5 -1 o 0.930 0.931 0.00 1.09018 0.00
2 5 5 o 684.567 688.954 0.00 1.08986 0.05
9 5 2 o 180.893 182.369 0.00 1.08955 0.01
10 3 2 o 1.492 1.522 0.00 1.08932 0.00
0 1 -8 o 314.627 301.495 0.00 1.09375 0.02
10 4 -3 o 609.823 614.544 0.00 1.08880 0.05
6 3 -7 o 5103.237 5616.334 0.00 1.08321 0.37
8 7 -4 o 235.480 237.714 180.00 1.08868 0.02
5 6 -7 o 1115.806 1211.788 0.00 1.08260 0.08
3 4 -8 o 883.262 965.597 180.00 1.08255 0.06
7 8 -3 o 152.308 144.284 0.00 1.09283 0.01
9 1 -4 o 417.349 424.902 0.00 1.08770 0.04
2 -2 8 o 18.236 18.490 0.00 1.08768 0.00
4 -7 3 o 709.874 723.049 180.00 1.08740 0.05
10 5 -2 o 711.135 687.872 0.00 1.09221 0.06
6 4 5 o 305.711 313.136 0.00 1.08727 0.02
5 1 -7 o 58.550 60.023 0.00 1.08723 0.00
1 -4 8 o 3538.340 3637.904 0.00 1.08706 0.25
7 -2 -4 o 512.302 529.253 180.00 1.08683 0.04
1 8 1 o 1738.308 1849.242 180.00 1.08133 0.12
7 0 6 o 240.108 249.269 0.00 1.08065 0.02
1 2 7 o 3.189 3.228 0.00 1.09071 0.00
7 6 -6 o 203.560 208.198 180.00 1.08012 0.01
9 -2 3 o 7.453 7.592 180.00 1.07986 0.00
2 7 -7 o 300.459 303.718 180.00 1.07983 0.02
1 -1 8 o 703.137 709.954 180.00 1.09008 0.05
3 5 5 o 20.221 22.039 0.00 1.08520 0.00
7 -1 6 o 6.746 6.859 0.00 1.07963 0.00
5 0 7 o 577.099 625.823 0.00 1.08502 0.04
1 5 -8 o 6470.590 6473.049 0.00 1.07940 0.43
8 -3 4 o 634.409 635.709 0.00 1.07924 0.05
9 -2 -1 o 1503.047 1651.244 180.00 1.08441 0.13
1 5 5 o 143.478 158.056 0.00 1.08409 0.01
6 7 -6 o 103.738 102.764 0.00 1.07850 0.01
2 -8 2 o 1176.754 1323.710 0.00 1.08374 0.08
9 2 4 o 521.409 513.884 180.00 1.07805 0.04
1 6 4 o 70.969 78.313 180.00 1.08332 0.00
2 -3 8 o 414.298 461.344 180.00 1.08306 0.03
4 -2 -6 o 284.342 319.060 0.00 1.08294 0.02
2 -3 -6 o 357.464 363.641 180.00 1.08736 0.02
8 6 2 o 18.052 18.430 0.00 1.08734 0.00
7 -3 -3 o 476.722 525.208 0.00 1.08243 0.04
2 5 -8 o 0.011 0.008 180.00 1.07675 0.00
1 1 -8 o 955.962 982.274 0.00 1.08688 0.07
2 2 7 o 7.629 7.880 180.00 1.08688 0.00
10 5 0 o 1809.277 1861.237 0.00 1.08679 0.15
7 8 -1 o 130.246 134.271 180.00 1.08671 0.01
5 3 6 o 768.728 826.661 0.00 1.08156 0.05
10 2 -3 o 791.503 848.414 0.00 1.08146 0.07
9 4 3 o 191.907 199.142 180.00 1.08059 0.02
6 -3 -4 o 16.787 17.247 0.00 1.08038 0.00
3 7 -7 o 38.464 39.316 180.00 1.07473 0.00
3 -7 5 o 2669.599 2994.071 0.00 1.08418 0.19
0 2 7 o 13.034 14.626 0.00 1.08408 0.00
2 -8 3 o 473.246 540.015 180.00 1.08372 0.04
4 6 4 o 2560.345 2500.682 180.00 1.07837 0.17
6 5 -7 o 405.924 393.625 0.00 1.07259 0.03
4 -7 1 o 2296.107 2239.780 180.00 1.07791 0.17
8 -2 -3 o 7.311 7.164 0.00 1.07748 0.00
2 8 -6 o 1778.750 1751.169 0.00 1.07704 0.12
3 9 -3 o 2216.381 2412.401 0.00 1.08176 0.15
5 -3 7 o 101.502 94.617 0.00 1.07139 0.01
2 7 3 o 1168.440 1081.084 180.00 1.07127 0.08
8 2 5 o 23.012 21.346 0.00 1.07103 0.00
3 8 -6 o 1674.743 1695.230 0.00 1.07611 0.11
2 -1 8 o 214.082 217.223 0.00 1.07618 0.01
7 1 -6 o 297.173 304.592 180.00 1.07568 0.02
9 -1 4 o 985.911 907.181 0.00 1.06980 0.08
5 8 1 o 69.807 72.682 0.00 1.07511 0.00
1 -8 0 o 932.356 961.082 180.00 1.07503 0.06
3 9 -2 o 88.360 88.062 180.00 1.07966 0.01
1 7 -7 o 1610.288 1667.879 0.00 1.07477 0.11
9 6 -4 o 343.562 354.994 180.00 1.07457 0.03
2 9 -2 o 125.476 132.542 180.00 1.07451 0.01
8 -1 -4 o 284.259 293.673 0.00 1.07412 0.02
8 -4 2 o 127.108 117.627 0.00 1.06868 0.01
8 4 4 o 2339.435 2397.685 180.00 1.07394 0.17
8 -4 1 o 289.450 267.564 180.00 1.06859 0.02
10 -1 1 o 3515.489 3290.775 0.00 1.06798 0.29
7 -5 1 o 2.422 2.220 0.00 1.06744 0.00
3 7 3 o 259.564 251.255 180.00 1.07252 0.02
2 9 -3 o 23.029 22.368 180.00 1.07721 0.00
3 2 -8 o 1381.226 1308.923 0.00 1.07209 0.09
7 -5 2 o 784.762 743.933 180.00 1.07207 0.06
2 -6 7 o 6.438 6.064 0.00 1.07193 0.00
0 5 -8 o 36.641 34.717 180.00 1.07193 0.00
4 9 -3 o 188.759 193.089 0.00 1.07609 0.01
7 1 6 o 1139.111 1087.908 180.00 1.06597 0.08
9 6 1 o 52.156 54.794 180.00 1.07541 0.00
4 8 -6 o 46.082 44.184 180.00 1.06523 0.00
4 5 5 o 3.421 3.076 0.00 1.07049 0.00
10 -1 0 o 4774.295 4563.482 180.00 1.06513 0.40
3 -1 -7 o 1566.200 1655.461 180.00 1.07509 0.10
7 6 3 o 7.843 6.932 180.00 1.07025 0.00
6 2 -7 o 2317.110 2213.582 0.00 1.06489 0.16
0 6 4 o 1345.680 1283.907 0.00 1.06482 0.09
2 1 -8 o 162.198 145.121 0.00 1.07004 0.01
9 4 -5 o 143.810 137.443 180.00 1.06464 0.01
4 9 -2 o 1549.213 1641.687 180.00 1.07466 0.11
6 8 -5 o 0.558 0.489 0.00 1.06979 0.00
6 -2 -5 o 1072.483 970.585 0.00 1.06973 0.08
3 5 -8 o 270.335 257.643 180.00 1.06419 0.02
7 8 -4 o 4940.733 4491.593 180.00 1.06944 0.34
8 -2 5 o 2403.638 2284.586 180.00 1.06366 0.18
2 -7 6 o 36.375 37.173 0.00 1.07358 0.00
10 5 -3 o 0.003 0.002 0.00 1.06853 0.00
6 -4 -3 o 440.966 407.806 0.00 1.06847 0.03
3 -4 -5 o 301.734 279.516 180.00 1.06846 0.02
7 -1 -5 o 704.627 656.021 180.00 1.06843 0.05
0 5 5 o 1153.340 1074.399 0.00 1.06836 0.08
7 -2 6 o 142.804 135.423 0.00 1.06304 0.01
3 2 7 o 100.738 99.395 0.00 1.07291 0.01
6 -5 5 o 13.136 12.497 0.00 1.06263 0.00
1 8 -6 o 3003.680 2829.463 180.00 1.06793 0.20
9 3 -5 o 229.494 217.494 0.00 1.06207 0.02
1 -8 5 o 382.917 353.396 180.00 1.07179 0.03
4 -6 -2 o 4887.861 4620.184 180.00 1.06151 0.34
3 -5 -4 o 261.963 249.922 0.00 1.06675 0.02
5 -5 6 o 210.548 201.064 180.00 1.06668 0.01
2 -8 1 o 560.859 537.278 180.00 1.06646 0.04
10 1 3 o 134.212 126.979 0.00 1.06094 0.01
4 -7 4 o 191.797 184.796 180.00 1.06602 0.01
7 5 4 o 2952.115 2834.282 180.00 1.06585 0.20
8 4 -6 o 1.769 1.674 180.00 1.06049 0.00
3 -7 -1 o 246.223 231.401 0.00 1.06028 0.02
1 7 3 o 107.257 101.130 180.00 1.06022 0.01
4 7 -7 o 1628.894 1528.577 0.00 1.05990 0.11
7 -5 3 o 495.068 463.764 0.00 1.05980 0.04
2 4 6 o 2.518 2.421 180.00 1.06501 0.00
4 7 3 o 791.148 751.734 0.00 1.06385 0.05
6 -4 6 o 348.226 320.390 0.00 1.05826 0.03
0 8 1 o 234.573 216.203 0.00 1.05800 0.02
2 -4 8 o 31.000 29.214 0.00 1.06294 0.00
1 -2 -7 o 44.887 42.527 0.00 1.06755 0.00
1 4 6 o 182.949 172.860 180.00 1.06239 0.01
10 2 3 o 6.654 5.601 180.00 1.05688 0.00
3 9 -4 o 138.077 132.755 180.00 1.06657 0.01
9 7 -2 o 350.448 337.778 0.00 1.06653 0.03
4 4 -8 o 3.414 3.056 180.00 1.05663 0.00
2 -8 4 o 16.938 16.144 0.00 1.06641 0.00
8 3 -6 o 176.255 157.717 0.00 1.05629 0.01
10 0 -2 o 113.013 106.173 0.00 1.06105 0.01
4 3 -8 o 255.237 228.755 180.00 1.05584 0.02
3 -2 8 o 331.065 312.080 0.00 1.06056 0.02
3 9 -1 o 328.365 309.465 180.00 1.06057 0.02
4 9 -4 o 150.630 142.702 0.00 1.06053 0.01
0 7 -7 o 210.818 198.939 0.00 1.05998 0.01
5 -6 -1 o 479.731 427.443 180.00 1.05466 0.03
1 9 -2 o 266.845 250.529 180.00 1.05964 0.02
10 -1 2 o 223.955 199.977 180.00 1.05416 0.02
10 4 2 o 1642.470 1538.727 180.00 1.05888 0.12
8 -3 -2 o 24.814 23.290 0.00 1.05864 0.00
5 1 7 o 2237.793 2074.348 0.00 1.05826 0.15
1 9 -3 o 111.191 104.833 0.00 1.06284 0.01
2 9 -4 o 1345.252 1275.947 0.00 1.06282 0.09
3 4 6 o 3577.125 3300.482 180.00 1.05790 0.23
7 -4 5 o 744.435 697.083 180.00 1.05245 0.05
8 -4 3 o 378.970 358.391 180.00 1.05217 0.03
9 5 -5 o 153.827 145.052 180.00 1.05214 0.01
6 -6 2 o 240.868 218.442 0.00 1.05713 0.02
8 -4 0 o 2107.639 2013.007 0.00 1.05191 0.16
5 6 4 o 980.952 889.128 180.00 1.05701 0.06
9 7 -1 o 1495.466 1410.954 180.00 1.06161 0.11
4 -6 6 o 31.891 28.983 180.00 1.05695 0.00
9 -3 1 o 1274.104 1227.217 0.00 1.05165 0.10
4 9 -1 o 0.858 0.724 180.00 1.05643 0.00
5 9 -3 o 137.302 129.530 180.00 1.06069 0.01
7 -4 -2 o 35.966 32.341 180.00 1.05602 0.00
5 -4 -4 o 2199.639 1949.988 180.00 1.05573 0.16
8 7 1 o 1273.869 1203.602 0.00 1.06019 0.09
5 9 -2 o 417.034 394.181 0.00 1.05992 0.03
9 3 4 o 50.597 50.749 180.00 1.05016 0.00
10 0 3 o 530.556 525.161 0.00 1.05004 0.04
2 9 -1 o 1957.893 1722.423 0.00 1.05509 0.12
1 -5 8 o 557.563 492.014 0.00 1.05494 0.04
1 0 8 o 434.383 410.204 180.00 1.05956 0.03
0 0 8 o 2034.148 1923.508 180.00 1.05955 0.13
8 5 -6 o 205.904 203.697 0.00 1.04974 0.01
5 -6 5 o 145.831 127.273 0.00 1.05486 0.01
10 1 -3 o 64.133 55.755 180.00 1.05478 0.01
9 7 -3 o 947.234 829.463 0.00 1.05480 0.07
9 -1 -3 o 1502.330 1326.781 180.00 1.05437 0.11
10 5 1 o 69.931 65.602 0.00 1.05845 0.00
7 8 0 o 11.235 10.084 0.00 1.05805 0.00
4 -7 0 o 39.079 37.736 0.00 1.04834 0.00
3 -1 8 o 309.148 278.314 180.00 1.05318 0.02
3 -3 8 o 549.016 501.078 0.00 1.05297 0.04
5 -3 -5 o 843.318 770.262 0.00 1.05290 0.06
7 7 2 o 163.156 148.648 0.00 1.05284 0.01
2 -7 -2 o 1645.027 1534.892 180.00 1.04760 0.11
9 -3 2 o 1474.333 1365.991 180.00 1.04745 0.12
7 -5 0 o 80.363 72.339 180.00 1.04654 0.01
5 8 -6 o 3209.117 2853.231 0.00 1.04528 0.21
6 6 -7 o 201.320 180.714 180.00 1.04498 0.01
0 4 6 o 153.095 156.738 0.00 1.05025 0.01
4 2 7 o 152.468 157.586 0.00 1.04994 0.01
9 2 -5 o 24.256 21.884 0.00 1.04473 0.00
6 -6 3 o 59.453 60.146 180.00 1.04962 0.00
6 8 1 o 41.281 42.258 180.00 1.04929 0.00
8 0 -5 o 679.395 682.779 0.00 1.04917 0.05
3 -6 -3 o 726.778 657.160 180.00 1.04375 0.05
11 2 0 o 766.441 758.659 180.00 1.04878 0.06
8 7 -5 o 1673.882 1518.119 180.00 1.04368 0.11
3 -3 -6 o 1959.598 1937.639 0.00 1.04860 0.13
6 -6 1 o 158.964 153.268 180.00 1.04838 0.01
11 3 -1 o 0.672 0.649 180.00 1.04819 0.00
6 -1 7 o 1259.156 1140.742 0.00 1.04304 0.09
11 3 0 o 18.076 17.387 180.00 1.04807 0.00
4 5 -8 o 16.475 14.756 180.00 1.04273 0.00
10 6 -1 o 2354.356 2217.567 180.00 1.05227 0.17
10 6 -2 o 876.818 863.725 0.00 1.05152 0.06
5 5 5 o 731.508 652.247 0.00 1.04692 0.05
10 -1 -1 o 387.516 340.873 0.00 1.04600 0.03
5 7 3 o 64.071 56.613 0.00 1.04597 0.00
2 6 -8 o 574.842 521.052 180.00 1.04074 0.04
8 8 -2 o 1815.029 1892.937 0.00 1.05015 0.12
2 0 8 o 7.890 8.150 180.00 1.05004 0.00
1 0 -8 o 1484.451 1550.816 0.00 1.05001 0.10
0 7 3 o 4765.592 4321.146 180.00 1.04023 0.30
5 9 -4 o 183.392 160.724 0.00 1.04519 0.01
1 9 -4 o 215.188 224.940 180.00 1.04960 0.01
0 8 -6 o 21.517 22.206 180.00 1.04953 0.00
1 6 -8 o 13.981 12.728 0.00 1.03994 0.00
9 -3 0 o 250.727 227.491 180.00 1.03990 0.02
3 1 -8 o 1534.083 1371.962 0.00 1.04458 0.10
8 8 -3 o 23.311 21.232 180.00 1.04429 0.00
9 0 -4 o 38.955 35.051 0.00 1.04415 0.00
11 2 -1 o 1159.849 1048.876 0.00 1.04407 0.09
10 4 -4 o 90.820 81.429 0.00 1.04407 0.01
1 -5 -5 o 249.195 225.071 180.00 1.04394 0.02
9 -2 -2 o 4053.890 3684.626 0.00 1.04361 0.31
4 -5 7 o 3273.583 2974.972 180.00 1.04355 0.22
10 3 3 o 567.885 522.952 0.00 1.03837 0.04
10 3 -4 o 167.644 153.016 0.00 1.04321 0.01
1 -6 -4 o 1242.620 1152.080 180.00 1.03802 0.08
5 9 -1 o 0.528 0.388 0.00 1.04300 0.00
5 -5 -3 o 67.735 63.358 0.00 1.03768 0.00
8 2 -6 o 224.436 210.056 180.00 1.03768 0.02
11 2 1 o 292.041 272.891 0.00 1.03765 0.02
9 -2 4 o 4.113 3.866 0.00 1.03754 0.00
5 -4 7 o 205.386 193.422 0.00 1.03742 0.01
7 2 6 o 3030.605 2850.358 180.00 1.03741 0.20
5 0 -7 o 8.732 7.790 0.00 1.04221 0.00
6 3 6 o 35.376 30.962 180.00 1.04192 0.00
4 4 6 o 155.983 140.678 180.00 1.04163 0.01
5 7 -7 o 945.406 921.727 180.00 1.03651 0.06
6 -5 -2 o 874.810 863.183 180.00 1.03613 0.06
6 0 7 o 1080.794 1070.990 0.00 1.03603 0.07
7 7 -6 o 409.631 408.031 180.00 1.03593 0.03
6 -2 7 o 1477.031 1478.766 0.00 1.03580 0.10
8 3 5 o 764.832 767.162 0.00 1.03575 0.05
4 2 -8 o 2.210 2.024 0.00 1.04046 0.00
7 4 5 o 640.795 580.093 0.00 1.04043 0.04
1 9 -1 o 350.126 315.861 0.00 1.04043 0.02
3 8 2 o 112.810 118.074 180.00 1.03476 0.01
2 -8 0 o 291.876 311.500 0.00 1.03424 0.02
6 -1 -6 o 242.731 219.369 180.00 1.03844 0.02
2 -2 -7 o 42.765 37.896 180.00 1.04243 0.00
7 -3 6 o 119.377 130.780 0.00 1.03291 0.01
11 4 -1 o 227.167 208.346 180.00 1.03789 0.02
3 6 -8 o 105.758 116.362 180.00 1.03249 0.01
7 4 -7 o 117.425 129.521 180.00 1.03243 0.01
7 -5 4 o 14.185 16.193 180.00 1.03228 0.00
7 8 -5 o 432.358 482.972 0.00 1.03185 0.03
1 -7 7 o 1153.273 1112.463 0.00 1.03661 0.07
9 7 0 o 3918.978 3566.629 0.00 1.04070 0.26
0 9 -2 o 36.669 36.011 0.00 1.03621 0.00
3 9 -5 o 251.159 247.102 180.00 1.03616 0.02
2 8 2 o 163.054 183.324 0.00 1.03110 0.01
8 8 -1 o 142.323 127.588 180.00 1.04008 0.01
0 9 -3 o 64.683 57.381 180.00 1.03977 0.00
11 1 0 o 277.284 286.237 180.00 1.03513 0.02
0 6 -8 o 210.060 236.248 0.00 1.03015 0.01
10 6 -3 o 1156.217 1204.901 0.00 1.03499 0.08
3 -8 3 o 38.624 41.060 0.00 1.03458 0.00
4 -1 -7 o 3735.542 4048.916 180.00 1.03428 0.24
3 -8 2 o 33.485 36.290 180.00 1.03404 0.00
11 1 1 o 257.566 280.348 180.00 1.02899 0.02
6 1 -7 o 43.453 47.697 0.00 1.03319 0.00
11 4 0 o 2179.365 2426.574 0.00 1.03308 0.16
10 6 0 o 3933.242 3710.934 0.00 1.03714 0.28
9 -3 3 o 402.313 422.973 0.00 1.02784 0.03
3 -6 7 o 74.725 82.842 180.00 1.03268 0.00
11 3 -2 o 601.690 669.634 180.00 1.03264 0.04
6 9 -3 o 349.689 334.734 0.00 1.03676 0.02
11 3 1 o 27.748 31.156 180.00 1.03229 0.00
6 9 -2 o 14.592 14.071 180.00 1.03661 0.00
1 -8 -1 o 18.069 18.690 180.00 1.02720 0.00
7 3 -7 o 249.355 257.071 0.00 1.02705 0.02
3 0 8 o 3349.394 3759.365 180.00 1.03173 0.21
3 -4 8 o 72.428 81.004 0.00 1.03133 0.00
9 6 -5 o 73.939 75.595 180.00 1.02609 0.01
10 5 -4 o 469.030 526.665 0.00 1.03074 0.03
8 -3 5 o 2353.188 2413.288 180.00 1.02579 0.17
10 -1 3 o 90.401 92.929 180.00 1.02551 0.01
3 -7 6 o 0.982 1.285 180.00 1.03049 0.00
7 0 -6 o 51.026 57.173 0.00 1.03045 0.00
4 -7 5 o 1664.651 1892.031 0.00 1.03028 0.11
8 6 -6 o 29.359 30.366 0.00 1.02535 0.00
4 9 -5 o 1458.497 1641.611 180.00 1.03007 0.09
2 -8 5 o 611.620 669.968 0.00 1.03415 0.04
2 -5 8 o 322.726 362.476 0.00 1.02975 0.02
5 -2 -6 o 858.836 965.616 0.00 1.02967 0.06
1 -4 -6 o 1465.085 1638.368 0.00 1.02954 0.09
4 8 2 o 2203.721 2437.778 0.00 1.02949 0.13
6 -6 0 o 331.860 344.257 0.00 1.02455 0.02
7 5 -7 o 60.312 62.690 180.00 1.02400 0.00
2 9 -5 o 1944.947 2171.716 180.00 1.03329 0.12
9 5 3 o 13.053 14.109 180.00 1.02868 0.00
5 4 -8 o 1884.567 1978.794 180.00 1.02366 0.12
10 2 -4 o 86.727 92.105 180.00 1.02829 0.01
9 7 -4 o 352.696 370.905 180.00 1.02799 0.02
6 6 4 o 168.624 176.772 180.00 1.02793 0.01
2 0 -8 o 157.372 175.998 0.00 1.03168 0.01
11 4 -2 o 14.389 14.728 180.00 1.02733 0.00
9 6 2 o 524.948 530.622 180.00 1.02711 0.04
3 9 0 o 1049.942 1072.739 0.00 1.02705 0.07
6 -6 4 o 1162.455 1183.847 180.00 1.02687 0.08
4 -2 8 o 54.563 55.556 180.00 1.02647 0.00
8 -4 4 o 29.901 32.408 0.00 1.02125 0.00
5 -7 2 o 1539.172 1556.118 0.00 1.02602 0.10
11 1 -1 o 1767.632 1791.135 0.00 1.02601 0.14
8 -4 -1 o 28.846 30.761 0.00 1.02086 0.00
9 0 5 o 119.517 127.895 180.00 1.02059 0.01
5 3 -8 o 312.152 332.509 0.00 1.01993 0.02
11 2 -2 o 1243.588 1298.105 180.00 1.02413 0.09
10 -2 1 o 2215.514 2346.340 0.00 1.01908 0.16
4 9 0 o 65.654 69.132 0.00 1.02383 0.00
0 9 -4 o 94.689 99.063 0.00 1.02791 0.01
1 8 2 o 1827.103 1933.306 0.00 1.01877 0.11
9 1 5 o 530.692 560.302 0.00 1.01847 0.04
8 8 -4 o 178.190 188.592 180.00 1.02327 0.01
5 -7 3 o 115.124 123.041 180.00 1.02311 0.01
4 -1 8 o 658.924 705.677 180.00 1.02279 0.04
6 8 -6 o 1.016 1.062 0.00 1.01773 0.00
8 6 3 o 14.807 15.982 0.00 1.02174 0.00
6 9 -4 o 1945.532 2116.617 180.00 1.02173 0.12
2 9 0 o 340.495 367.711 180.00 1.02152 0.02
4 -3 8 o 306.034 320.793 0.00 1.01660 0.02
4 -5 -4 o 16.835 17.515 180.00 1.01641 0.00
4 6 -8 o 3861.187 4015.524 180.00 1.01580 0.23
6 1 7 o 394.226 408.300 0.00 1.01561 0.02
4 -4 -5 o 458.958 492.739 180.00 1.02035 0.03
6 7 3 o 710.253 760.479 0.00 1.02022 0.04
6 -3 7 o 76.949 79.472 180.00 1.01516 0.01
9 -1 5 o 218.432 221.845 0.00 1.00941 0.01
5 2 7 o 395.869 420.722 0.00 1.01967 0.03
8 0 6 o 93.310 95.997 180.00 1.01429 0.01
1 -8 6 o 333.339 353.653 180.00 1.02324 0.02
5 5 -8 o 899.856 919.657 180.00 1.01394 0.06
9 -3 -1 o 1094.483 1111.186 180.00 1.01371 0.08
3 -8 1 o 304.167 321.621 0.00 1.01847 0.02
1 3 7 o 685.286 752.410 0.00 1.02198 0.04
0 9 -1 o 1257.143 1325.085 0.00 1.01769 0.07
2 3 7 o 40.257 44.217 0.00 1.02183 0.00
1 -7 -3 o 444.473 450.122 180.00 1.01279 0.03
1 9 -5 o 86.076 94.135 180.00 1.02166 0.01
5 4 6 o 27.773 29.243 0.00 1.01742 0.00
10 5 2 o 4011.143 4236.180 180.00 1.01724 0.27
6 9 -1 o 886.684 967.743 180.00 1.02130 0.05
10 -2 0 o 3404.888 3441.033 180.00 1.01220 0.25
11 2 2 o 2.481 2.507 180.00 1.01212 0.00
7 -5 -1 o 41.750 42.167 0.00 1.01207 0.00
7 8 1 o 18.063 19.240 180.00 1.01661 0.00
6 7 -7 o 23.735 26.354 0.00 1.00621 0.00
10 0 -3 o 1714.997 1796.718 180.00 1.01639 0.13
6 5 5 o 16.120 16.864 0.00 1.01620 0.00
2 8 -7 o 3083.457 3105.381 180.00 1.01144 0.18
10 -2 2 o 52.194 52.586 180.00 1.01139 0.00
3 -8 4 o 428.839 455.421 0.00 1.02003 0.03
9 4 4 o 260.030 260.968 0.00 1.01096 0.02
5 8 2 o 121.826 126.451 180.00 1.01569 0.01
8 5 4 o 20.865 21.882 180.00 1.01548 0.00
5 9 -5 o 93.710 97.240 180.00 1.01546 0.01
8 -1 6 o 50.648 51.057 180.00 1.01051 0.00
3 8 -7 o 78.332 78.624 0.00 1.01015 0.00
9 1 -5 o 95.227 97.673 180.00 1.01470 0.01
5 -7 1 o 728.869 740.993 180.00 1.01413 0.05
1 1 8 o 0.521 0.556 180.00 1.01782 0.00
11 4 1 o 1347.749 1361.915 180.00 1.01354 0.10
11 0 0 o 3.045 3.109 180.00 1.00872 0.00
7 2 -7 o 560.669 579.333 0.00 1.00848 0.04
3 3 7 o 1798.195 1812.529 0.00 1.01313 0.10
11 1 2 o 1190.747 1235.243 0.00 1.00838 0.09
10 0 4 o 157.313 189.706 180.00 1.00291 0.01
10 -1 -2 o 86.568 87.587 0.00 1.01308 0.01
10 1 4 o 21.064 22.231 180.00 1.00804 0.00
7 6 -7 o 1280.265 1530.210 0.00 1.00273 0.08
2 -5 -5 o 865.534 875.447 180.00 1.01257 0.05
1 9 0 o 50.816 54.022 0.00 1.00767 0.00
4 1 -8 o 217.392 219.930 0.00 1.01232 0.01
5 9 0 o 35.972 36.461 0.00 1.01211 0.00
1 -6 8 o 21.823 22.062 180.00 1.01210 0.00
11 0 1 o 583.731 629.465 180.00 1.00733 0.04
8 1 -6 o 1907.420 2100.731 180.00 1.00681 0.12
4 -7 -1 o 458.778 509.544 0.00 1.00658 0.03
8 8 0 o 1.507 1.552 180.00 1.01541 0.00
0 1 8 o 912.702 932.775 180.00 1.01484 0.06
11 5 -1 o 1.634 1.680 180.00 1.01437 0.00
8 1 6 o 88.098 105.159 180.00 1.00498 0.01
6 -5 6 o 401.882 471.677 180.00 1.00484 0.02
2 -6 -4 o 929.070 1103.865 0.00 1.00481 0.06
0 3 7 o 0.170 0.174 180.00 1.01357 0.00
8 7 2 o 1439.635 1448.408 180.00 1.00893 0.09
11 5 -2 o 373.454 377.203 180.00 1.00881 0.03
7 -3 -4 o 142.073 146.790 180.00 1.00842 0.01
8 -2 -4 o 2.471 2.552 180.00 1.00820 0.00
2 1 8 o 516.818 525.199 180.00 1.01229 0.03
3 -7 -2 o 61.424 74.856 0.00 1.00331 0.00
9 2 5 o 1040.601 1270.923 0.00 1.00330 0.07
5 2 -8 o 805.112 995.637 0.00 1.00318 0.05
10 4 3 o 1340.744 1429.404 0.00 1.00756 0.09
11 3 2 o 1028.467 1265.461 180.00 1.00286 0.07
8 -3 -3 o 20.094 25.588 0.00 1.00234 0.00
5 -6 -2 o 37.579 43.807 0.00 1.00174 0.00
3 -2 -7 o 419.658 416.110 180.00 1.01052 0.03
2 -7 7 o 134.291 152.299 0.00 1.00634 0.01
7 9 -3 o 13.886 15.683 180.00 1.00600 0.00
4 0 8 o 16.419 18.894 180.00 1.00598 0.00
3 0 -8 o 222.085 256.747 0.00 1.00592 0.01
1 -9 2 o 1864.655 2137.939 180.00 1.00590 0.11
5 -7 4 o 61.092 70.368 0.00 1.00575 0.00
1 -9 3 o 229.915 227.731 180.00 1.00968 0.01
4 -3 -6 o 46.530 54.534 0.00 1.00535 0.00
4 8 -7 o 196.685 215.228 0.00 1.00062 0.01
10 2 4 o 38.156 40.878 180.00 1.00030 0.00
10 6 -4 o 446.135 531.825 180.00 1.00479 0.03
1 8 -7 o 1107.925 1341.509 0.00 1.00440 0.07
8 -2 6 o 1448.563 1315.230 0.00 0.99407 0.09
10 6 1 o 954.963 988.859 180.00 1.00807 0.06
11 3 -3 o 57.388 70.907 0.00 1.00339 0.00
0 8 2 o 164.104 161.695 0.00 0.99868 0.01
11 1 -2 o 1758.451 2192.252 180.00 1.00279 0.13
7 3 6 o 12.422 12.046 0.00 0.99817 0.00
11 4 -3 o 81.496 103.542 0.00 1.00275 0.01
3 -5 8 o 265.532 256.023 180.00 0.99811 0.02
9 7 1 o 217.947 245.905 180.00 1.00649 0.01
7 9 -2 o 17.666 19.938 180.00 1.00639 0.00
7 -2 -5 o 11.328 13.919 180.00 1.00208 0.00
5 -6 6 o 145.130 175.568 0.00 1.00198 0.01
5 6 -8 o 924.235 871.580 180.00 0.99188 0.05
2 -4 -6 o 1269.621 1524.908 180.00 1.00174 0.07
11 5 0 o 505.074 590.912 0.00 1.00557 0.04
7 -4 -3 o 4.873 4.448 0.00 0.99642 0.00
10 1 -4 o 51.530 58.862 0.00 1.00101 0.00
11 0 -1 o 55.911 50.506 0.00 0.99608 0.00
9 -3 4 o 474.256 431.404 180.00 0.99528 0.03
2 7 -8 o 503.767 456.167 0.00 0.99537 0.03
1 -1 -8 o 487.844 613.391 0.00 1.00358 0.03
9 4 -6 o 188.271 169.888 0.00 0.99467 0.01
4 -4 8 o 4360.284 3920.226 0.00 0.99430 0.25
4 -6 -3 o 2114.608 1909.919 0.00 0.99417 0.13
3 1 8 o 611.429 593.761 180.00 0.99866 0.04
2 6 5 o 2416.238 2178.852 0.00 0.99389 0.14
5 -5 7 o 410.817 371.722 180.00 0.99380 0.02
0 9 -5 o 152.469 195.029 180.00 1.00214 0.01
6 -4 -4 o 122.385 111.085 180.00 0.99345 0.01
10 7 -2 o 23.711 29.481 0.00 1.00205 0.00
7 -5 5 o 296.400 272.733 180.00 0.99289 0.02
7 -4 6 o 983.027 910.506 0.00 0.99257 0.06
11 0 2 o 2546.690 2385.481 0.00 0.99206 0.18
4 3 7 o 3189.065 2921.802 0.00 0.99651 0.18
1 7 -8 o 1144.278 1079.156 180.00 0.99190 0.06
6 -6 5 o 493.476 467.302 0.00 0.99167 0.03
10 -2 -1 o 731.593 695.872 0.00 0.99160 0.05
9 -2 5 o 797.942 802.382 0.00 0.98620 0.05
8 -1 -5 o 730.228 656.547 0.00 0.99573 0.05
8 4 5 o 1123.971 1081.358 0.00 0.99116 0.07
8 -5 2 o 32.443 31.406 0.00 0.99105 0.00
3 7 -8 o 902.061 871.993 180.00 0.99088 0.05
2 -8 -1 o 271.804 263.692 180.00 0.99095 0.02
1 -9 4 o 2624.926 2579.116 0.00 0.99932 0.15
10 -1 4 o 686.975 678.061 0.00 0.98549 0.05
10 4 -5 o 802.210 784.491 180.00 0.99061 0.05
9 8 -2 o 21.882 21.322 0.00 0.99917 0.00
10 -2 3 o 992.610 980.828 180.00 0.99008 0.07
8 7 -6 o 2098.417 2075.735 0.00 0.99005 0.13
10 7 -1 o 1419.771 1370.867 180.00 0.99847 0.09
6 8 2 o 642.034 574.495 180.00 0.99433 0.04
3 -8 0 o 3137.978 3149.556 180.00 0.98980 0.19
3 9 -6 o 51.686 46.462 180.00 0.99425 0.00
8 8 -5 o 470.395 473.355 180.00 0.98971 0.03
1 4 -9 o 1517.026 1532.794 180.00 0.98959 0.09
9 7 -5 o 311.577 316.401 0.00 0.98936 0.02
9 8 -3 o 1943.025 1756.951 0.00 0.99362 0.12
5 -7 0 o 1245.734 1282.403 180.00 0.98890 0.08
6 9 -5 o 1650.953 1502.324 0.00 0.99341 0.09
6 -3 -5 o 2322.243 2118.302 180.00 0.99335 0.14
3 7 4 o 65.288 67.316 0.00 0.98879 0.00
0 3 -9 o 172.483 157.698 0.00 0.99325 0.01
7 -1 7 o 6.144 6.319 0.00 0.98855 0.00
9 5 -6 o 157.113 161.963 0.00 0.98850 0.01
1 -3 -7 o 245.319 230.349 0.00 0.99720 0.01
9 -2 -3 o 623.508 569.253 180.00 0.99317 0.04
3 6 5 o 103.302 94.682 180.00 0.99311 0.01
1 3 -9 o 358.775 328.702 180.00 0.99309 0.02
7 6 4 o 2132.230 1950.851 180.00 0.99308 0.13
6 -6 -1 o 241.113 249.853 180.00 0.98854 0.02
9 3 -6 o 115.373 119.500 180.00 0.98847 0.01
4 9 -6 o 61.892 65.232 0.00 0.98837 0.00
9 -1 -4 o 95.659 87.978 180.00 0.99280 0.01
6 9 0 o 1213.796 1119.173 0.00 0.99275 0.07
2 9 -6 o 2392.807 2235.637 0.00 0.99220 0.14
5 -2 8 o 275.891 286.630 180.00 0.98756 0.02
2 7 4 o 1455.406 1505.355 0.00 0.98733 0.08
10 7 -3 o 162.532 152.432 0.00 0.99181 0.01
7 9 -4 o 178.428 168.367 180.00 0.99176 0.01
6 0 -7 o 14.543 13.794 180.00 0.99155 0.00
0 4 -9 o 1.680 1.732 180.00 0.98701 0.00
5 -1 8 o 28.552 29.395 0.00 0.98699 0.00
11 2 -3 o 60.399 57.526 0.00 0.99145 0.00
8 -5 1 o 885.498 908.844 180.00 0.98690 0.06
1 6 5 o 25.265 25.952 0.00 0.98678 0.00
0 9 0 o 44.981 45.623 0.00 0.98648 0.00
6 4 -8 o 769.896 765.062 180.00 0.98572 0.04
10 3 -5 o 1099.353 1089.543 180.00 0.98582 0.07
7 0 7 o 123.145 120.831 0.00 0.98528 0.01
5 -1 -7 o 186.318 187.060 180.00 0.98981 0.01
11 5 -3 o 2279.021 2308.537 0.00 0.98957 0.15
2 3 -9 o 3636.431 3512.302 180.00 0.98508 0.20
0 8 -7 o 1.941 1.973 180.00 0.98954 0.00
4 -6 7 o 132.496 134.538 180.00 0.98949 0.01
6 5 -8 o 9.921 9.924 0.00 0.97968 0.00
7 8 -6 o 93.962 90.428 180.00 0.98441 0.00
7 9 -1 o 49.142 45.244 180.00 0.99286 0.00
2 4 -9 o 13.663 13.108 0.00 0.98435 0.00
7 -6 2 o 60.942 57.821 180.00 0.98422 0.00
6 2 7 o 101.893 96.285 0.00 0.98404 0.01
1 -9 1 o 3265.272 3411.308 0.00 0.98843 0.19
7 7 3 o 263.351 276.725 0.00 0.98836 0.01
4 7 -8 o 2439.778 2482.300 180.00 0.97874 0.14
3 -8 5 o 4.867 4.490 180.00 0.99219 0.00
5 8 -7 o 510.695 483.086 180.00 0.98355 0.03
8 2 6 o 261.847 247.571 0.00 0.98362 0.02
6 -4 7 o 146.407 138.740 0.00 0.98342 0.01
9 -4 2 o 1525.961 1438.678 180.00 0.98330 0.10
10 5 -5 o 468.191 440.033 180.00 0.98319 0.03
3 9 1 o 1120.010 1050.547 180.00 0.98301 0.06
9 -4 1 o 121.278 113.291 0.00 0.98274 0.01
0 2 -9 o 10.815 11.368 180.00 0.98716 0.00
2 -6 8 o 998.809 1034.486 0.00 0.98706 0.06
9 8 -1 o 690.007 665.851 180.00 0.99099 0.04
6 4 6 o 933.815 965.584 180.00 0.98693 0.05
4 7 4 o 771.122 723.905 180.00 0.98247 0.04
2 -8 6 o 1288.571 1250.052 180.00 0.99084 0.08
8 -5 3 o 135.110 128.173 0.00 0.98182 0.01
1 -3 9 o 893.104 874.507 180.00 0.98553 0.05
0 7 -8 o 200.114 195.802 0.00 0.98071 0.01
4 9 1 o 115.419 112.930 180.00 0.98067 0.01
10 3 4 o 105.995 104.384 0.00 0.98056 0.01
4 6 5 o 321.957 304.686 0.00 0.98448 0.02
4 -7 6 o 662.074 622.678 180.00 0.98436 0.04
6 3 -8 o 1035.950 1039.044 180.00 0.97972 0.06
7 -2 7 o 16.293 16.328 0.00 0.97971 0.00
1 2 -9 o 391.695 369.122 0.00 0.98430 0.02
2 -7 -3 o 35.276 35.404 180.00 0.97969 0.00
8 -4 5 o 372.061 374.181 180.00 0.97955 0.02
4 -8 3 o 7.383 6.865 180.00 0.98376 0.00
8 -4 -2 o 1.971 2.011 0.00 0.97907 0.00
11 5 1 o 849.134 791.214 180.00 0.98348 0.05
8 5 -7 o 3.424 3.243 180.00 0.97388 0.00
7 1 -7 o 2454.980 2531.274 0.00 0.97877 0.15
8 4 -7 o 591.323 603.108 0.00 0.97847 0.04
7 -6 3 o 193.734 199.487 0.00 0.97863 0.01
2 5 6 o 511.598 477.500 180.00 0.98287 0.03
4 -8 2 o 1618.338 1515.293 0.00 0.98280 0.09
1 7 4 o 706.211 723.984 180.00 0.97818 0.04
1 9 -6 o 525.395 491.741 180.00 0.98238 0.03
1 -2 9 o 0.845 0.797 180.00 0.98226 0.00
2 9 1 o 67.610 69.059 0.00 0.97769 0.00
11 4 2 o 260.250 247.558 180.00 0.98163 0.02
1 -4 9 o 483.760 487.007 180.00 0.97680 0.03
9 3 5 o 1899.512 1909.148 0.00 0.97675 0.11
7 -6 1 o 283.664 284.829 180.00 0.97668 0.02
2 -1 -8 o 130.393 123.153 0.00 0.98483 0.01
3 -5 -5 o 3.408 3.393 180.00 0.97623 0.00
6 -5 -3 o 2446.933 2434.894 0.00 0.97620 0.15
9 -3 -2 o 1707.539 1699.150 0.00 0.97619 0.11
5 -3 8 o 1793.123 1781.706 180.00 0.97612 0.10
7 7 -7 o 79.762 73.525 0.00 0.97091 0.00
11 1 3 o 126.256 124.826 180.00 0.97577 0.01
7 5 5 o 537.319 534.151 0.00 0.98030 0.03
3 5 6 o 1769.307 1787.906 180.00 0.97993 0.10
11 2 3 o 147.288 144.298 0.00 0.97522 0.01
11 -1 1 o 8.959 8.756 0.00 0.97499 0.00
5 9 -6 o 995.979 968.356 0.00 0.97497 0.05
11 6 -2 o 1809.686 1895.031 180.00 0.97913 0.11
5 0 8 o 391.224 376.224 180.00 0.97446 0.02
1 5 -9 o 1767.064 1683.324 180.00 0.97418 0.10
7 -1 -6 o 264.681 274.169 0.00 0.97838 0.02
1 5 6 o 6.111 6.294 0.00 0.97816 0.00
4 1 8 o 70.622 72.838 0.00 0.97789 0.00
10 7 0 o 651.847 610.301 0.00 0.98150 0.04
1 -8 -2 o 1390.124 1273.382 0.00 0.97219 0.08
11 -1 0 o 27.410 25.111 0.00 0.97236 0.00
0 6 5 o 31.590 28.720 180.00 0.97226 0.00
11 6 -1 o 0.014 0.014 180.00 0.98021 0.00
2 5 -9 o 45.155 41.387 180.00 0.97176 0.00
3 4 -9 o 46.034 41.986 180.00 0.97165 0.00
8 -3 6 o 835.250 865.954 0.00 0.96675 0.05
5 -7 5 o 208.983 207.416 0.00 0.97605 0.01
6 -2 -6 o 102.008 101.045 180.00 0.97592 0.01
8 3 -7 o 196.097 179.522 0.00 0.97128 0.01
9 -4 3 o 216.094 197.447 0.00 0.97086 0.01
8 8 1 o 1164.698 1223.401 0.00 0.97909 0.07
5 1 -8 o 22.952 22.542 180.00 0.97525 0.00
11 0 -2 o 1106.105 1010.978 180.00 0.97090 0.07
9 6 -6 o 580.511 531.422 0.00 0.97064 0.04
9 0 -5 o 157.832 154.313 0.00 0.97514 0.01
5 -4 -5 o 2301.673 2108.289 0.00 0.97068 0.13
9 8 -4 o 1321.787 1288.685 180.00 0.97500 0.08
9 2 -6 o 23.953 21.831 180.00 0.97057 0.00
7 1 7 o 462.395 425.311 0.00 0.97023 0.03
2 -9 3 o 23.332 22.629 180.00 0.97445 0.00
10 -1 -3 o 624.288 573.198 180.00 0.97012 0.04
4 0 -8 o 1133.275 1092.725 0.00 0.97439 0.06
3 10 -3 o 1917.864 1853.769 0.00 0.97436 0.11
8 -5 0 o 904.321 834.930 0.00 0.96985 0.06
3 3 -9 o 50.668 46.920 0.00 0.96976 0.00
11 0 3 o 573.179 616.674 180.00 0.96472 0.04
2 -3 -7 o 187.597 178.846 0.00 0.97402 0.01
2 2 -9 o 3488.480 3297.904 180.00 0.97388 0.19
4 -2 -7 o 547.946 516.182 180.00 0.97378 0.03
10 2 -5 o 63.752 59.640 180.00 0.96932 0.00
9 -4 0 o 101.074 94.758 180.00 0.96926 0.01
0 5 -9 o 1183.657 1114.695 180.00 0.96914 0.06
4 -8 1 o 177.676 168.131 180.00 0.96894 0.01
5 7 4 o 47.682 45.278 180.00 0.96880 0.00
5 3 7 o 9.766 8.912 180.00 0.97311 0.00
4 10 -3 o 31.684 28.251 0.00 0.97281 0.00
7 -5 -2 o 315.032 312.853 180.00 0.96793 0.02
1 -9 5 o 2419.861 2391.286 180.00 0.97606 0.13
3 8 3 o -0.011 0.014 180.00 0.96764 0.00
9 6 3 o 706.635 637.884 0.00 0.97175 0.04
4 -8 4 o 169.933 153.050 180.00 0.97168 0.01
3 -6 -4 o 3587.224 3668.353 0.00 0.96717 0.20
6 6 -8 o 11.251 11.301 0.00 0.96225 0.00
11 4 -4 o 0.510 0.570 180.00 0.96701 0.00
3 -7 7 o 404.132 368.087 180.00 0.97105 0.02
5 9 1 o 52.898 48.352 0.00 0.97083 0.00
2 -9 2 o 67.381 61.535 180.00 0.97058 0.00
2 -3 9 o 706.573 645.725 0.00 0.97049 0.04
8 9 -3 o 7.780 6.961 180.00 0.97033 0.00
2 -2 9 o 1194.349 1095.509 0.00 0.96993 0.07
7 9 -5 o 0.048 0.058 0.00 0.96534 0.00
1 9 1 o 1123.483 1219.925 180.00 0.96507 0.06
4 5 6 o 58.563 54.283 180.00 0.96952 0.00
5 -5 -4 o 54.398 58.924 180.00 0.96520 0.00
0 1 -9 o 61.734 56.783 180.00 0.96942 0.00
11 -1 2 o 45.301 49.064 0.00 0.96490 0.00
6 8 -7 o 489.548 471.607 0.00 0.96004 0.03
10 -3 1 o 466.481 503.562 0.00 0.96474 0.03
5 7 -8 o 11.244 10.884 180.00 0.95978 0.00
3 10 -2 o 2041.103 1908.042 180.00 0.96897 0.11
10 7 -4 o 474.198 445.483 180.00 0.96896 0.03
10 6 -5 o 70.618 76.407 0.00 0.96436 0.00
2 8 3 o 252.221 271.293 180.00 0.96418 0.01
5 6 5 o 1039.886 994.793 0.00 0.96861 0.06
3 -4 -6 o 132.337 125.922 0.00 0.96861 0.01
10 0 -4 o 2685.594 2902.520 0.00 0.96421 0.17
2 10 -3 o 28.727 27.503 0.00 0.96846 0.00
10 6 2 o 311.137 298.489 180.00 0.96842 0.02
11 1 -3 o 737.713 721.361 0.00 0.96819 0.05
11 3 -4 o 1414.621 1507.825 0.00 0.96379 0.09
4 8 3 o 8.360 8.875 180.00 0.96378 0.00
6 -7 2 o 1.647 1.742 0.00 0.96368 0.00
4 10 -2 o 923.023 917.203 180.00 0.96790 0.05
1 -8 7 o 76.108 75.754 0.00 0.96788 0.00
10 5 3 o 2419.242 2444.789 0.00 0.96764 0.15
11 3 3 o 1324.001 1369.975 0.00 0.96313 0.08
8 9 -2 o 2173.045 1982.819 0.00 0.97113 0.12
1 -1 9 o 2137.449 2214.144 0.00 0.96732 0.11
8 6 -7 o 629.063 619.873 180.00 0.95801 0.04
7 9 0 o 31.805 33.501 0.00 0.96703 0.00
3 10 -4 o 1619.715 1715.866 180.00 0.96701 0.09
8 0 -6 o 2052.063 2161.643 180.00 0.96687 0.12
7 8 2 o 433.917 459.703 0.00 0.96685 0.02
10 -2 4 o 3687.791 3660.307 0.00 0.95760 0.23
6 2 -8 o 35.628 35.521 180.00 0.96232 0.00
3 5 -9 o 473.069 471.075 180.00 0.96205 0.03
0 7 4 o 316.708 313.747 0.00 0.96196 0.02
10 -3 2 o 66.316 65.779 0.00 0.96194 0.00
9 8 0 o 945.919 860.519 0.00 0.97004 0.05
4 -5 8 o 2663.519 2609.183 0.00 0.96191 0.15
0 5 6 o 1189.486 1290.784 180.00 0.96610 0.06
11 6 -3 o 823.977 909.026 0.00 0.96528 0.05
1 2 8 o 536.903 498.216 180.00 0.96890 0.03
4 10 -4 o 448.393 493.454 0.00 0.96504 0.02
7 -6 4 o 2.190 2.105 180.00 0.96056 0.00
8 -5 4 o 456.722 437.358 180.00 0.96027 0.03
11 6 0 o 128.653 123.300 0.00 0.96841 0.01
12 2 0 o 1169.103 1113.695 0.00 0.96019 0.08
9 5 4 o 26.702 28.997 0.00 0.96427 0.00
1 1 -9 o 415.084 453.339 0.00 0.96417 0.02
7 -3 7 o 384.953 370.377 0.00 0.95969 0.02
10 -2 -2 o 27.560 26.464 0.00 0.95966 0.00
5 10 -3 o 20.142 21.871 180.00 0.96391 0.00
2 -4 9 o 66.032 63.414 0.00 0.95964 0.00
1 -9 0 o 601.808 579.225 180.00 0.95932 0.03
11 5 -4 o 955.053 925.020 180.00 0.95888 0.06
2 2 8 o 704.067 765.341 180.00 0.96668 0.04
9 7 2 o 659.145 673.527 180.00 0.96277 0.04
2 10 -2 o 552.964 561.602 0.00 0.96271 0.03
1 -7 8 o 34.317 34.571 0.00 0.96257 0.00
9 -3 5 o 23.647 22.988 0.00 0.95333 0.00
12 3 0 o 1618.185 1594.651 0.00 0.96215 0.11
2 -9 4 o 94.140 104.092 0.00 0.96559 0.01
12 3 -1 o 141.832 137.393 180.00 0.96179 0.01
6 -7 3 o 122.835 118.718 0.00 0.96171 0.01
0 9 -6 o 0.347 0.501 180.00 0.96545 0.00
11 -1 -1 o 853.317 857.524 180.00 0.95729 0.05
4 -7 -2 o 473.676 476.153 180.00 0.95700 0.03
7 -6 0 o 416.517 420.160 0.00 0.95687 0.02
1 -5 9 o 233.659 236.196 180.00 0.95698 0.01
9 0 6 o 262.597 253.466 180.00 0.95173 0.02
3 -6 8 o 197.223 200.855 0.00 0.95661 0.01
0 2 8 o 1506.425 1645.000 180.00 0.96379 0.08
3 -1 -8 o 13.188 12.485 180.00 0.95983 0.00
5 -3 -6 o 647.030 617.235 0.00 0.95979 0.04
5 10 -2 o 115.112 109.493 0.00 0.95958 0.01
10 -3 0 o 2.660 2.698 180.00 0.95519 0.00
6 9 -6 o 842.054 850.021 180.00 0.95496 0.04
10 1 5 o 1525.432 1513.489 0.00 0.95017 0.09
2 -9 1 o 102.875 102.476 0.00 0.95443 0.01
10 0 5 o 728.036 725.879 0.00 0.94946 0.04
5 -4 8 o 430.262 422.384 180.00 0.95386 0.02
2 -1 9 o 297.215 294.000 0.00 0.95802 0.02
1 8 3 o 245.402 239.329 180.00 0.95364 0.01
2 10 -4 o 88.071 83.671 0.00 0.96170 0.00
5 -7 -1 o 1333.634 1283.667 0.00 0.95317 0.08
6 -7 1 o 7.507 7.141 180.00 0.95336 0.00
8 2 -7 o 0.234 0.222 180.00 0.95308 0.00
3 2 8 o 103.450 104.901 180.00 0.95726 0.01
8 9 -4 o 129.988 131.762 180.00 0.95708 0.01
5 8 3 o 247.024 233.831 0.00 0.95287 0.01
8 3 6 o 83.814 79.719 0.00 0.95241 0.00
4 4 -9 o 319.844 305.234 180.00 0.95234 0.02
3 2 -9 o 14.696 14.957 0.00 0.95659 0.00
12 4 -1 o 247.692 253.919 0.00 0.95628 0.02
12 2 1 o 2665.863 2537.982 180.00 0.95207 0.17
12 2 -1 o 146.882 150.227 180.00 0.95612 0.01
10 -3 3 o 544.322 522.950 180.00 0.94711 0.03
7 4 6 o 4.892 4.609 0.00 0.95194 0.00
2 4 7 o 138.696 142.553 180.00 0.95594 0.01
5 10 -4 o 10.655 11.040 180.00 0.95590 0.00
8 9 -1 o 2467.122 2355.868 180.00 0.95941 0.13
1 -6 -5 o 19.239 18.581 0.00 0.95130 0.00
3 -8 -1 o 721.165 698.621 0.00 0.95121 0.04
1 10 -3 o 1488.751 1532.257 0.00 0.95550 0.08
9 1 6 o 0.178 0.171 0.00 0.94642 0.00
9 -1 6 o 1025.210 965.929 180.00 0.94621 0.06
10 4 4 o 420.405 414.199 180.00 0.95085 0.02
4 5 -9 o 270.089 252.506 0.00 0.94567 0.01
12 3 1 o 2785.027 2796.148 180.00 0.95034 0.17
8 6 4 o 7.115 7.100 0.00 0.95441 0.00
3 -8 6 o 9.883 9.830 0.00 0.95419 0.00
6 9 1 o 456.699 451.254 180.00 0.95414 0.02
7 4 -8 o 351.423 326.737 0.00 0.94479 0.02
11 2 -4 o 796.846 809.692 0.00 0.94956 0.05
1 4 7 o 1728.068 1663.095 0.00 0.95360 0.09
3 -3 9 o 547.060 553.673 0.00 0.94909 0.03
12 4 0 o 775.371 729.976 0.00 0.95296 0.05
2 6 -9 o 25.867 25.821 180.00 0.94863 0.00
6 7 4 o 1556.446 1563.638 180.00 0.94867 0.08
1 6 -9 o 14.884 14.847 0.00 0.94846 0.00
4 3 -9 o 95.612 94.630 180.00 0.94814 0.01
5 5 6 o 0.942 0.698 0.00 0.95234 0.00
8 7 3 o 188.245 176.105 0.00 0.95221 0.01
11 -1 3 o 107.598 100.508 180.00 0.94322 0.01
6 -1 8 o 2953.077 2887.764 180.00 0.94771 0.16
2 1 -9 o 0.174 0.158 180.00 0.95192 0.00
6 -6 6 o 622.349 607.370 180.00 0.94778 0.03
9 7 -6 o 23.355 21.842 0.00 0.94289 0.00
12 1 0 o 15.158 14.540 0.00 0.94727 0.00
8 8 -6 o 1604.274 1544.807 0.00 0.94719 0.09
3 10 -1 o 34.551 33.179 180.00 0.95144 0.00
5 1 8 o 1377.883 1334.031 180.00 0.95128 0.07
3 4 7 o 1037.802 1004.798 0.00 0.95123 0.05
9 -4 4 o 90.153 86.262 180.00 0.94684 0.01
3 -2 9 o 1.463 1.432 0.00 0.95099 0.00
4 10 -1 o 79.262 78.299 0.00 0.95087 0.00
3 6 -9 o 338.176 323.488 180.00 0.94194 0.02
7 5 -8 o 972.136 935.066 180.00 0.94182 0.05
6 6 5 o 327.058 306.756 180.00 0.94652 0.02
11 5 2 o 99.618 99.679 0.00 0.95059 0.01
0 9 1 o 503.632 470.337 180.00 0.94598 0.03
6 -2 8 o 833.906 777.147 180.00 0.94581 0.04
7 -5 6 o 1230.193 1141.541 0.00 0.94569 0.07
9 8 -5 o 245.069 225.059 0.00 0.94540 0.01
1 10 -2 o 1594.670 1636.204 180.00 0.94954 0.08
10 7 1 o 97.347 90.360 180.00 0.95308 0.01
12 3 -2 o 102.835 105.088 180.00 0.94930 0.01
7 2 7 o 260.580 239.034 0.00 0.94497 0.01
3 9 -7 o 893.372 823.149 0.00 0.94507 0.04
10 2 5 o 700.357 713.168 0.00 0.94016 0.04
2 8 -8 o 4.406 4.104 180.00 0.94458 0.00
9 -4 -1 o 163.207 150.799 180.00 0.94438 0.01
5 -6 7 o 104.127 94.585 180.00 0.94438 0.01
6 3 7 o 148.713 136.877 0.00 0.94437 0.01
6 -6 -2 o 17.237 15.846 180.00 0.94414 0.00
5 -6 -3 o 261.819 242.267 180.00 0.94414 0.01
6 10 -3 o 351.589 349.678 0.00 0.94824 0.02
1 -2 -8 o 1180.165 1105.831 180.00 0.95168 0.06
4 -8 0 o 16.817 15.501 180.00 0.94373 0.00
4 -8 5 o 543.891 534.583 0.00 0.94796 0.03
6 -5 7 o 203.124 188.912 0.00 0.94364 0.01
3 10 -5 o 7.222 7.060 180.00 0.94775 0.00
6 -7 4 o 598.593 581.587 180.00 0.94769 0.04
12 4 -2 o 2238.955 2168.395 180.00 0.94756 0.14
1 -5 -6 o 386.727 373.628 0.00 0.94749 0.02
3 8 -8 o 2366.093 2210.054 180.00 0.94310 0.12
12 1 1 o 165.088 154.261 180.00 0.94299 0.01
3 -7 -3 o 952.233 892.943 180.00 0.94275 0.05
10 1 -5 o 43.287 40.625 180.00 0.94282 0.00
10 -1 5 o 365.672 393.590 180.00 0.93810 0.02
9 1 -6 o 46.420 43.613 0.00 0.94279 0.00
8 -3 -4 o 414.568 392.033 180.00 0.94229 0.02
8 -5 -1 o 522.561 498.705 180.00 0.94180 0.03
1 10 -4 o 287.622 298.310 180.00 0.94943 0.01
0 6 -9 o 1449.036 1398.656 180.00 0.94144 0.07
9 4 5 o 10.396 9.997 0.00 0.94143 0.00
4 10 -5 o 967.640 885.613 180.00 0.94546 0.05
3 -3 -7 o 1019.190 931.133 180.00 0.94543 0.05
8 5 5 o 584.661 572.647 0.00 0.94111 0.03
2 10 -1 o 424.939 389.582 180.00 0.94509 0.02
2 -8 -2 o 243.212 240.472 0.00 0.94086 0.01
11 6 1 o 0.652 0.574 0.00 0.94505 0.00
11 4 3 o 1453.999 1449.073 0.00 0.94074 0.08
6 10 -2 o 285.232 261.572 180.00 0.94455 0.01
10 8 -2 o 52.949 52.125 180.00 0.94797 0.00
12 2 -2 o 48.226 49.020 180.00 0.94032 0.00
0 4 7 o 85.186 77.942 0.00 0.94437 0.00
11 6 -4 o 319.889 327.256 180.00 0.94022 0.02
1 -7 -4 o 40.394 41.959 0.00 0.93972 0.00
12 1 -1 o 68.261 71.007 180.00 0.93984 0.00
6 7 -8 o 440.533 465.540 180.00 0.93516 0.02
4 9 -7 o 2.718 3.072 180.00 0.93959 0.00
8 -1 7 o 3.234 3.490 0.00 0.93509 0.00
2 9 -7 o 1700.758 1577.356 180.00 0.94374 0.08
6 -1 -7 o 93.068 86.112 0.00 0.94373 0.01
4 8 -8 o 796.128 838.382 180.00 0.93492 0.04
5 10 -1 o 733.829 679.231 180.00 0.94341 0.04
8 0 7 o 66.616 70.869 0.00 0.93461 0.00
1 8 -8 o 254.930 274.935 180.00 0.93926 0.01
11 1 4 o 1014.783 1067.473 0.00 0.93456 0.06
2 10 -5 o 661.626 613.948 180.00 0.94317 0.03
6 0 8 o 3339.490 3601.513 180.00 0.93893 0.17
8 -2 -5 o 0.650 0.693 180.00 0.93903 0.00
10 8 -3 o 188.769 176.065 0.00 0.94280 0.01
2 -5 9 o 925.508 1017.063 180.00 0.93847 0.05
3 -1 9 o 75.988 71.788 0.00 0.94211 0.00
9 -2 -4 o 213.966 234.753 180.00 0.93771 0.01
2 -9 5 o 8.038 7.403 180.00 0.94499 0.00
7 3 -8 o 147.259 159.360 0.00 0.93717 0.01
4 2 8 o 44.890 43.413 180.00 0.94126 0.00
8 7 -7 o 3440.593 3570.057 180.00 0.93243 0.18
4 -5 -5 o 44.722 49.332 180.00 0.93679 0.00
0 8 3 o 916.404 982.260 180.00 0.93669 0.04
7 0 -7 o 126.380 125.447 0.00 0.94079 0.01
3 -4 9 o 1185.362 1267.377 0.00 0.93660 0.06
2 -8 7 o 2136.924 2115.729 0.00 0.94074 0.11
6 10 -4 o 2542.658 2598.914 180.00 0.94019 0.13
7 -3 -5 o 15.231 16.594 0.00 0.93615 0.00
10 7 -5 o 20.943 22.638 0.00 0.93599 0.00
7 8 -7 o 987.854 1010.607 180.00 0.93151 0.05
12 5 -1 o 17.578 17.995 180.00 0.94013 0.00
11 0 -3 o 87.301 92.102 0.00 0.93592 0.01
4 4 7 o 560.093 588.970 0.00 0.93977 0.03
8 -4 6 o 1298.840 1319.316 0.00 0.93114 0.07
6 8 3 o 495.615 520.835 0.00 0.93559 0.03
11 2 4 o 22.145 22.352 180.00 0.93065 0.00
6 1 -8 o 88.428 93.132 0.00 0.93526 0.01
11 -2 1 o 1146.678 1207.570 0.00 0.93504 0.07
9 -2 6 o 794.789 800.975 180.00 0.93039 0.05
1 -9 6 o 160.861 150.437 0.00 0.94249 0.01
5 0 -8 o 152.445 167.718 0.00 0.93885 0.01
1 0 9 o 610.849 573.370 0.00 0.94226 0.03
2 -7 8 o 534.306 589.420 180.00 0.93861 0.03
10 -3 -1 o 54.795 57.420 0.00 0.93436 0.00
7 -4 -4 o 21.832 22.888 0.00 0.93433 0.00
0 0 9 o 347.133 329.087 0.00 0.94182 0.02
11 -2 2 o 72.821 72.810 180.00 0.92950 0.00
12 4 1 o 812.527 901.250 180.00 0.93797 0.05
10 8 -1 o 527.764 506.661 180.00 0.94140 0.03
11 7 -2 o 305.486 296.145 180.00 0.94117 0.02
6 -3 8 o 0.249 0.266 180.00 0.93344 0.00
4 2 -9 o 192.456 202.910 0.00 0.93351 0.01
4 6 -9 o 50.166 50.093 0.00 0.92881 0.00
10 4 -6 o 1058.883 1112.945 0.00 0.93309 0.06
5 -7 6 o 51.783 56.228 0.00 0.93716 0.00
7 6 -8 o 745.696 744.152 180.00 0.92855 0.04
8 9 -5 o 134.926 141.917 0.00 0.93286 0.01
3 9 2 o 58.751 61.524 0.00 0.93270 0.00
12 2 2 o 323.185 337.754 0.00 0.93265 0.02
11 0 4 o 88.593 88.333 0.00 0.92820 0.01
5 10 -5 o 0.820 0.905 180.00 0.93645 0.00
0 10 -3 o 261.467 275.904 0.00 0.93631 0.01
1 10 -1 o 171.577 178.084 0.00 0.93220 0.01
5 4 -9 o 2.399 2.384 0.00 0.92758 0.00
7 -6 5 o 701.492 724.687 180.00 0.93198 0.04
6 -7 0 o 44.433 45.854 0.00 0.93189 0.00
2 0 9 o 0.001 0.001 0.00 0.93596 0.00
3 -9 3 o 135.666 142.964 180.00 0.93594 0.01
5 -8 2 o 2785.448 2859.338 0.00 0.93186 0.15
1 9 -7 o 8.342 8.692 180.00 0.93569 0.00
11 -1 -2 o 1196.476 1220.355 0.00 0.93145 0.07
12 5 -2 o 44.914 46.894 180.00 0.93528 0.00
9 -3 -3 o 1007.656 1020.815 180.00 0.93112 0.06
4 9 2 o 94.192 95.450 0.00 0.93111 0.00
9 8 1 o 294.672 334.262 180.00 0.93865 0.02
11 7 -1 o 154.892 176.822 0.00 0.93862 0.01
9 2 6 o 254.890 257.573 180.00 0.93078 0.01
8 8 2 o 2387.097 2501.907 180.00 0.93482 0.12
8 -4 -3 o 568.837 571.625 0.00 0.93060 0.03
7 -4 7 o 4.635 4.674 180.00 0.93045 0.00
10 5 -6 o 825.664 829.018 0.00 0.93026 0.05
9 4 -7 o 13.139 12.807 0.00 0.92566 0.00
5 -2 -7 o 1593.754 1690.758 180.00 0.93409 0.08
8 -2 7 o 4.508 4.361 180.00 0.92534 0.00
7 9 -6 o 154.556 154.313 0.00 0.92953 0.01
12 5 0 o 11.298 12.037 180.00 0.93352 0.00
9 -1 -5 o 453.635 451.590 0.00 0.92952 0.03
3 1 -9 o 160.504 171.283 180.00 0.93344 0.01
11 -2 0 o 658.754 657.577 180.00 0.92931 0.04
6 5 6 o 212.675 211.732 0.00 0.92945 0.01
5 -8 3 o 2145.363 2268.848 180.00 0.93308 0.12
8 9 0 o 436.864 462.429 0.00 0.93646 0.02
8 -5 5 o 87.139 87.063 180.00 0.92872 0.00
4 -7 7 o 19.942 20.800 180.00 0.93258 0.00
9 5 -7 o 867.433 842.087 180.00 0.92399 0.05
11 7 -3 o 90.448 93.891 180.00 0.93225 0.00
5 5 -9 o 0.035 0.016 180.00 0.92364 0.00
3 -9 2 o 0.081 0.132 0.00 0.93210 0.00
1 -6 9 o 552.707 553.351 180.00 0.92801 0.03
4 -4 -6 o 499.773 514.222 0.00 0.93192 0.03
2 9 2 o 336.990 336.145 180.00 0.92774 0.02
2 -9 0 o 231.922 231.631 0.00 0.92773 0.01
5 9 -7 o 381.377 380.041 180.00 0.92766 0.02
12 3 2 o 1354.405 1352.755 0.00 0.92763 0.08
7 9 1 o 567.656 578.564 0.00 0.93165 0.03
9 9 -3 o 480.930 488.470 0.00 0.93156 0.03
12 1 2 o 13.628 13.552 180.00 0.92745 0.00
0 8 -8 o 7.774 7.750 180.00 0.92748 0.00
1 0 -9 o 0.008 0.013 180.00 0.93469 0.00
7 -6 -1 o 448.624 443.328 0.00 0.92694 0.02
4 -6 -4 o 16.501 16.305 180.00 0.92692 0.00
4 -2 9 o 29.787 28.932 0.00 0.92659 0.00
10 -3 4 o 1377.220 1339.098 0.00 0.92185 0.08
0 10 -2 o 480.213 478.117 180.00 0.93028 0.02
4 -1 -8 o 933.419 925.191 0.00 0.93004 0.05
12 3 -3 o 1129.987 1092.293 0.00 0.92603 0.07
2 -2 -8 o 291.618 312.447 0.00 0.93335 0.01
10 3 -6 o 614.087 596.015 0.00 0.92571 0.03
8 1 -7 o 492.188 476.652 0.00 0.92563 0.03
11 1 -4 o 20.850 20.196 180.00 0.92570 0.00
6 10 -1 o 4.959 4.914 0.00 0.92952 0.00
9 9 -2 o 249.730 263.943 180.00 0.93269 0.01
2 -6 -5 o 591.485 572.963 180.00 0.92514 0.03
5 8 -8 o 147.421 144.633 180.00 0.92055 0.01
1 -4 -7 o 3.488 3.490 0.00 0.92881 0.00
12 0 0 o 22.780 21.927 180.00 0.92466 0.00
1 10 -5 o 966.931 996.674 180.00 0.93201 0.05
3 -9 4 o 411.302 414.827 0.00 0.92848 0.02
12 0 1 o 22.299 21.688 0.00 0.92399 0.00
8 1 7 o 0.310 0.229 180.00 0.92396 0.00
12 4 -3 o 1860.044 1867.126 0.00 0.92777 0.11
11 4 -5 o 106.287 103.372 0.00 0.92368 0.01
3 10 0 o 203.154 196.977 0.00 0.92367 0.01
0 10 -4 o 272.427 272.671 180.00 0.93101 0.01
4 10 0 o 605.993 588.279 0.00 0.92355 0.03
2 -5 -6 o 18.401 17.847 180.00 0.92345 0.00
7 7 4 o 745.867 721.544 180.00 0.92328 0.04
5 9 2 o 254.926 246.131 180.00 0.92307 0.01
6 -7 5 o 1832.257 1769.359 0.00 0.92311 0.10
5 -5 8 o 31.458 30.253 0.00 0.92292 0.00
7 10 -3 o 666.258 653.838 180.00 0.92679 0.03
4 -3 9 o 95.102 91.929 180.00 0.92260 0.00
10 8 -4 o 340.483 331.349 180.00 0.92644 0.02
4 -6 8 o 111.680 107.681 0.00 0.92237 0.01
10 6 -6 o 38.063 37.859 0.00 0.91750 0.00
1 -9 -1 o 4.470 4.365 180.00 0.92155 0.00
10 -2 5 o 759.810 755.877 180.00 0.91719 0.04
12 1 -2 o 40.631 39.665 180.00 0.92150 0.00
5 3 -9 o 649.043 632.404 180.00 0.92148 0.03
6 -4 -5 o 543.008 531.492 180.00 0.92121 0.03
10 -1 -4 o 433.376 425.547 0.00 0.92112 0.03
8 -1 -6 o 1062.184 1042.411 180.00 0.92125 0.06
4 -1 9 o 1397.526 1378.372 0.00 0.92057 0.07
10 3 5 o 26.268 25.823 0.00 0.92040 0.00
6 1 8 o 408.337 401.975 180.00 0.92034 0.02
11 5 -5 o 99.373 97.490 0.00 0.91985 0.01
7 10 -2 o 1689.664 1651.939 0.00 0.92374 0.08
7 2 -8 o 57.893 56.787 180.00 0.91970 0.00
9 -5 2 o 128.463 126.067 180.00 0.91962 0.01
5 -8 1 o 383.128 375.433 180.00 0.91962 0.02
10 -2 -3 o 27.523 26.980 180.00 0.91961 0.00
7 6 5 o 1587.835 1552.718 0.00 0.91950 0.08
7 -2 -6 o 16.349 15.796 180.00 0.92333 0.00
3 0 9 o 975.345 942.763 0.00 0.92332 0.05
5 -8 4 o 104.113 100.338 0.00 0.92316 0.01
1 -8 -3 o 155.888 159.538 180.00 0.91433 0.01
5 4 7 o 426.005 409.615 180.00 0.92228 0.02
8 -6 2 o 956.278 946.544 180.00 0.91823 0.05
7 -5 -3 o 833.162 825.533 0.00 0.91814 0.04
10 6 3 o 1137.826 1097.187 0.00 0.92201 0.06
9 -4 5 o 9.536 10.052 180.00 0.91371 0.00
11 3 -5 o 817.825 814.682 180.00 0.91760 0.05
11 -2 3 o 240.775 247.878 180.00 0.91326 0.01
3 7 -9 o 243.140 251.240 0.00 0.91322 0.01
11 7 0 o 5.348 5.178 180.00 0.92488 0.00
2 10 0 o 746.783 744.973 0.00 0.91746 0.04
0 9 -7 o 1193.954 1171.189 0.00 0.92142 0.06
9 3 -7 o 367.502 365.724 0.00 0.91738 0.02
3 -9 1 o 35.041 34.990 0.00 0.91737 0.00
2 0 -9 o 15.900 15.679 0.00 0.92129 0.00
6 10 -5 o 157.258 154.228 0.00 0.92127 0.01
2 7 -9 o 384.470 382.901 180.00 0.91713 0.02
11 3 4 o 741.601 738.927 180.00 0.91686 0.04
12 0 2 o 232.680 238.619 0.00 0.91255 0.01
9 6 -7 o 945.502 964.290 180.00 0.91254 0.05
1 9 2 o 1358.679 1353.750 0.00 0.91655 0.07
11 -1 4 o 84.871 85.609 0.00 0.91218 0.00
10 8 0 o 55.567 54.652 0.00 0.92379 0.00
9 -5 1 o 0.359 0.358 180.00 0.91591 0.00
5 2 8 o 368.518 359.789 180.00 0.91966 0.02
12 5 -3 o 3.934 3.791 0.00 0.91949 0.00
9 9 -4 o 1630.466 1589.919 180.00 0.91942 0.08
9 9 -1 o 147.610 139.404 180.00 0.92269 0.01
7 10 -4 o 8.557 8.368 180.00 0.91887 0.00
1 7 -9 o 134.328 135.690 0.00 0.91480 0.01
6 -5 -4 o 404.923 409.176 180.00 0.91474 0.02
3 -5 9 o 2.206 2.238 0.00 0.91473 0.00
3 10 -6 o 253.049 249.101 0.00 0.91861 0.01
12 0 -1 o 429.158 436.567 0.00 0.91450 0.03
12 2 -3 o 371.150 379.350 180.00 0.91444 0.02
5 6 -9 o 57.362 53.977 180.00 0.91003 0.00
6 9 -7 o 34.226 31.850 180.00 0.90998 0.00
8 4 6 o 92.968 95.602 180.00 0.91415 0.00
8 -6 3 o 1213.089 1248.877 0.00 0.91407 0.07
10 5 4 o 1148.455 1194.775 180.00 0.91384 0.06
0 10 -1 o 288.597 302.077 0.00 0.91358 0.01
9 6 4 o 351.469 369.716 180.00 0.91367 0.02
6 -3 -6 o 1544.170 1626.450 0.00 0.91365 0.08
5 10 0 o 1094.846 1095.758 0.00 0.91709 0.05
11 -2 -1 o 20.273 21.148 180.00 0.91290 0.00
12 4 2 o 663.130 697.561 0.00 0.91289 0.04
2 3 8 o 26.541 26.574 0.00 0.91678 0.00
2 -7 -4 o 22.585 23.269 180.00 0.91271 0.00
11 7 -4 o 0.401 0.426 0.00 0.91281 0.00
9 -5 3 o 84.945 87.528 0.00 0.91261 0.00
1 3 8 o 1432.224 1424.159 180.00 0.91650 0.07
12 5 1 o 81.561 80.683 0.00 0.91616 0.00
4 10 -6 o 434.542 430.760 0.00 0.91614 0.02
10 7 2 o 28.949 28.583 0.00 0.91611 0.00
9 8 -6 o 136.431 129.638 180.00 0.90775 0.01
7 3 7 o 10.668 10.747 0.00 0.91181 0.00
6 -4 8 o 10.775 10.775 0.00 0.91177 0.00
8 -6 1 o 667.510 666.816 180.00 0.91171 0.04
3 7 5 o 57.731 56.571 180.00 0.91132 0.00
4 -8 6 o 804.749 800.270 180.00 0.91504 0.04
12 6 -1 o 4.371 4.337 0.00 0.91490 0.00
2 10 -6 o 1473.738 1476.626 0.00 0.91483 0.07
7 -1 8 o 18.560 18.163 180.00 0.90666 0.00
9 -4 -2 o 442.310 418.316 0.00 0.91062 0.02
8 -3 7 o 33.343 32.648 180.00 0.90630 0.00
7 7 -8 o 364.285 353.746 180.00 0.90624 0.02
5 -7 -2 o 463.863 435.572 180.00 0.91037 0.02
3 -7 8 o 829.509 761.105 0.00 0.91017 0.04
11 5 3 o 547.104 503.588 0.00 0.91013 0.03
9 -3 6 o 0.167 0.159 180.00 0.90576 0.00
2 7 5 o 200.869 184.985 0.00 0.90979 0.01
4 -8 -1 o 20.311 18.781 0.00 0.90972 0.00
12 6 -2 o 446.756 478.885 0.00 0.91363 0.02
9 7 3 o 858.343 915.259 0.00 0.91350 0.04
10 -4 2 o 310.188 287.452 180.00 0.90940 0.02
4 -3 -7 o 831.614 885.302 180.00 0.91298 0.04
7 8 3 o 804.328 848.899 180.00 0.91297 0.04
4 -4 9 o 790.544 731.060 180.00 0.90899 0.04
2 -6 9 o 269.362 248.157 180.00 0.90897 0.01
6 9 2 o 219.856 202.647 0.00 0.90907 0.01
10 2 -6 o 432.044 400.963 0.00 0.90883 0.02
10 0 -5 o 123.422 113.730 180.00 0.90870 0.01
11 6 2 o 42.083 44.453 180.00 0.91254 0.00
10 -4 1 o 241.475 224.972 0.00 0.90858 0.01
1 -10 3 o 764.591 778.869 180.00 0.91200 0.04
12 2 3 o 10.837 8.823 0.00 0.90391 0.00
0 10 -5 o 30.164 29.829 180.00 0.91495 0.00
9 0 -6 o 358.786 341.019 180.00 0.90763 0.02
2 -9 6 o 1296.946 1292.705 180.00 0.91481 0.06
2 6 6 o 970.303 921.831 180.00 0.90758 0.05
5 10 -6 o 39.608 37.859 0.00 0.90755 0.00
4 7 -9 o 1117.061 957.918 0.00 0.90332 0.05
3 6 6 o 30.378 29.260 0.00 0.90736 0.00
7 -2 8 o 883.645 743.165 180.00 0.90291 0.04
3 3 8 o 164.244 154.309 180.00 0.91087 0.01
4 7 5 o 399.654 395.185 0.00 0.90674 0.02
8 4 -8 o 1763.476 1509.472 180.00 0.90254 0.09
3 -9 5 o 14.921 13.738 0.00 0.91051 0.00
11 6 -5 o 29.795 29.637 180.00 0.90647 0.00
12 1 3 o 207.667 178.125 0.00 0.90226 0.01
0 7 -9 o 658.209 657.211 180.00 0.90638 0.03
9 3 6 o 955.905 949.040 180.00 0.90631 0.05
3 -8 -2 o 106.691 105.401 180.00 0.90627 0.01
8 5 -8 o 264.529 231.687 180.00 0.90201 0.01
7 10 -1 o 91.465 81.491 180.00 0.91005 0.00
0 3 8 o 11.371 10.114 180.00 0.91003 0.00
1 -8 8 o 26.998 24.481 0.00 0.90995 0.00
3 -2 -8 o 21.169 18.774 180.00 0.90985 0.00
4 1 -9 o 387.091 353.830 0.00 0.90983 0.02
5 2 -9 o 2292.878 2312.395 180.00 0.90592 0.11
3 -8 7 o 436.442 398.249 180.00 0.90959 0.02
8 -5 -2 o 147.217 145.426 0.00 0.90554 0.01
7 -7 2 o 77.216 76.126 0.00 0.90538 0.00
1 10 0 o 68.791 67.336 0.00 0.90528 0.00
6 8 -8 o 9.526 8.706 180.00 0.90082 0.00
10 -3 -2 o 191.005 170.682 0.00 0.90436 0.01
8 2 7 o 507.560 447.182 180.00 0.90415 0.02
7 -7 3 o 68.914 59.804 180.00 0.90413 0.00
10 -4 3 o 82.013 82.746 0.00 0.89991 0.00
2 -4 -7 o 1689.121 1586.620 0.00 0.90787 0.08
0 9 2 o 189.572 193.502 0.00 0.89977 0.01
4 -7 -3 o 39.371 33.737 0.00 0.90365 0.00
1 -10 4 o 2131.887 2018.119 0.00 0.90748 0.10
8 8 -7 o 1031.330 1082.911 180.00 0.89942 0.05
6 4 -9 o 369.169 410.261 180.00 0.89871 0.02
1 7 5 o 1583.722 1347.619 0.00 0.90224 0.07
1 1 9 o 294.934 270.272 0.00 0.90935 0.01
1 -10 2 o 6.952 7.191 180.00 0.90605 0.00
11 2 -5 o 828.285 702.006 180.00 0.90217 0.05
7 5 6 o 23.666 20.033 0.00 0.90212 0.00
2 1 9 o 7.661 8.175 180.00 0.90578 0.00
9 -5 0 o 0.006 0.000 0.00 0.90185 0.00
12 6 0 o 0.382 0.412 180.00 0.90566 0.00
1 6 6 o 93.326 81.852 180.00 0.90178 0.00
3 8 4 o 245.047 214.579 180.00 0.90171 0.01
6 -7 -1 o 33.404 30.022 180.00 0.90145 0.00
6 5 -9 o 202.455 237.635 180.00 0.89715 0.01
4 0 9 o 2.872 2.785 0.00 0.90510 0.00
1 10 -6 o 689.186 679.724 0.00 0.90501 0.03
4 6 6 o 102.653 94.394 180.00 0.90114 0.00
7 0 8 o 45.350 41.887 0.00 0.90102 0.00
12 -1 1 o 9.976 12.141 180.00 0.89680 0.00
6 10 0 o 2.899 2.671 180.00 0.90470 0.00
7 10 -5 o 0.455 0.418 0.00 0.90080 0.00
8 9 1 o 614.892 559.265 0.00 0.90460 0.03
10 8 -5 o 22.356 21.448 180.00 0.90057 0.00
9 5 5 o 5.039 4.826 180.00 0.90028 0.00
10 7 -6 o 0.171 0.199 0.00 0.89599 0.00
8 9 -6 o 53.980 53.756 0.00 0.90006 0.00
9 2 -7 o 159.241 160.386 0.00 0.89992 0.01
0 1 9 o 1885.039 1885.204 0.00 0.90684 0.09
6 4 7 o 635.754 646.999 0.00 0.89975 0.03
9 -5 4 o 237.727 266.815 0.00 0.89559 0.01
8 -6 4 o 902.660 930.320 180.00 0.89966 0.05
5 -8 5 o 1273.669 1009.777 0.00 0.90312 0.06
6 -6 7 o 72.881 80.242 0.00 0.89897 0.00
4 8 4 o 54.497 60.460 180.00 0.89895 0.00
12 4 -4 o 408.126 456.761 180.00 0.89888 0.02
3 0 -9 o 337.595 281.229 180.00 0.90243 0.02
2 8 4 o 87.044 98.138 180.00 0.89854 0.00
12 6 -3 o 506.910 444.373 180.00 0.90198 0.03
5 -2 9 o 420.837 498.859 0.00 0.89803 0.02
1 -9 7 o 13.858 12.511 0.00 0.90177 0.00
8 3 -8 o 38.514 39.613 180.00 0.89386 0.00
10 0 6 o 49.737 51.124 180.00 0.89363 0.00
5 -8 0 o 151.077 180.970 180.00 0.89761 0.01
11 7 1 o 791.533 738.978 0.00 0.90136 0.04
10 -4 0 o 2.124 2.608 180.00 0.89753 0.00
9 9 -5 o 512.258 623.554 0.00 0.89752 0.03
7 -1 -7 o 196.518 243.878 180.00 0.89760 0.01
11 -1 -3 o 374.336 456.073 180.00 0.89737 0.02
6 0 -8 o 1129.184 1061.101 0.00 0.90094 0.05
8 10 -3 o 26.995 25.597 180.00 0.90073 0.00
7 -7 1 o 967.666 1148.891 180.00 0.89644 0.05
9 7 -7 o 22.200 22.031 0.00 0.89236 0.00
8 6 -8 o 403.244 399.693 0.00 0.89234 0.02
5 7 5 o 269.200 317.076 180.00 0.89632 0.01
12 3 3 o 5.235 6.052 180.00 0.89629 0.00
9 8 2 o 283.788 288.929 180.00 0.89980 0.01
5 -5 -5 o 49.584 56.526 0.00 0.89587 0.00
7 -6 6 o 1667.266 1883.494 0.00 0.89563 0.08
9 9 0 o 16.438 13.005 0.00 0.90259 0.00
12 0 3 o 6.491 6.307 0.00 0.89150 0.00
4 3 8 o 697.663 780.436 180.00 0.89910 0.03
10 1 6 o 2676.478 2571.793 180.00 0.89122 0.13
3 -5 -6 o 82.978 91.579 180.00 0.89527 0.00
8 -6 0 o 1661.701 1815.932 0.00 0.89517 0.09
3 -6 -5 o 434.528 473.906 180.00 0.89514 0.02
6 -6 -3 o 103.380 112.851 0.00 0.89509 0.01
11 -3 1 o 1779.922 1674.625 0.00 0.89053 0.10
5 -1 9 o 21.031 22.087 180.00 0.89456 0.00
8 10 -2 o 907.709 1124.640 0.00 0.89830 0.04
12 0 -2 o 637.995 667.809 180.00 0.89454 0.04
7 -5 7 o 214.619 227.037 180.00 0.89451 0.01
11 4 4 o 2248.984 2348.720 180.00 0.89445 0.11
12 -1 0 o 33.125 34.731 180.00 0.89438 0.00
12 5 -4 o 247.925 255.836 180.00 0.89435 0.01
11 0 -4 o 152.488 157.482 180.00 0.89434 0.01
12 3 -4 o 390.075 401.761 180.00 0.89426 0.02
7 -3 8 o 671.882 625.419 180.00 0.89013 0.03
8 -5 6 o 81.119 75.626 0.00 0.89011 0.00
12 1 -3 o 45.799 46.851 180.00 0.89407 0.00
1 -3 -8 o 402.517 513.159 180.00 0.89776 0.02
8 7 4 o 7.368 7.470 0.00 0.89397 0.00
7 1 -8 o 76.445 77.950 180.00 0.89396 0.00
6 2 8 o 8.509 8.590 180.00 0.89362 0.00
0 3 -10 o 116.785 117.747 180.00 0.89344 0.01
1 4 -10 o 99.569 100.702 0.00 0.89341 0.00
6 10 -6 o 80.173 80.935 0.00 0.89335 0.00
12 -1 2 o 581.395 528.807 0.00 0.88928 0.03
5 -4 -6 o 80.814 81.400 180.00 0.89326 0.00
3 -9 0 o 13.821 14.008 180.00 0.89323 0.00
5 -1 -8 o 23.551 29.094 0.00 0.89695 0.00
2 -9 -1 o 368.988 371.894 180.00 0.89308 0.02
1 3 -10 o 20.632 20.782 180.00 0.89296 0.00
7 -7 4 o 15.093 15.180 0.00 0.89281 0.00
11 -3 2 o 152.638 136.199 180.00 0.88869 0.01
10 4 5 o 356.410 357.157 180.00 0.89267 0.02
10 -3 5 o 190.311 169.954 180.00 0.88858 0.01
3 1 9 o 205.524 250.286 0.00 0.89634 0.01
5 -7 7 o 507.745 510.484 180.00 0.89251 0.02
3 9 -8 o 1202.252 1199.855 180.00 0.89247 0.05
5 -3 9 o 2236.126 2228.508 0.00 0.89239 0.10
1 -7 9 o 1810.065 1808.097 180.00 0.89236 0.08
11 1 5 o 246.292 218.037 180.00 0.88824 0.01
4 -9 3 o 287.585 326.606 0.00 0.89577 0.01
4 -9 2 o 115.655 114.970 180.00 0.89204 0.01
5 7 -9 o 3.051 2.754 0.00 0.88799 0.00
11 -2 4 o 505.116 444.170 0.00 0.88794 0.03
0 4 -10 o 0.218 0.204 0.00 0.89187 0.00
2 -8 -3 o 60.972 52.896 180.00 0.88777 0.00
2 9 -8 o 3.171 3.096 0.00 0.89171 0.00
7 9 -7 o 1304.637 1124.941 180.00 0.88755 0.06
4 9 -8 o 348.338 301.470 180.00 0.88750 0.01
1 -1 -9 o 478.694 589.531 180.00 0.89841 0.02
8 0 -7 o 373.767 358.837 0.00 0.89130 0.02
6 3 -9 o 1.291 1.244 180.00 0.89115 0.00
10 -1 6 o 2.643 2.346 0.00 0.88708 0.00
11 8 -2 o 1206.173 1527.538 0.00 0.89797 0.06
6 6 -9 o 37.074 32.925 180.00 0.88663 0.00
5 8 4 o 1161.321 1088.233 180.00 0.89043 0.05
6 -7 6 o 1024.558 956.752 180.00 0.89037 0.05
0 6 6 o 16.298 14.959 180.00 0.89030 0.00
1 -10 1 o 756.475 705.009 0.00 0.89024 0.03
10 8 1 o 111.791 139.574 0.00 0.89692 0.01
11 0 5 o 40.403 37.071 0.00 0.88569 0.00
7 -6 -2 o 3167.130 2924.079 180.00 0.88968 0.16
1 8 4 o 262.578 241.593 180.00 0.88963 0.01
11 8 -3 o 417.005 421.445 180.00 0.89321 0.02
8 10 -4 o 457.610 462.752 180.00 0.89309 0.02
6 -2 -7 o 28.679 28.957 180.00 0.89304 0.00
9 0 7 o 67.708 64.327 0.00 0.88534 0.00
5 6 6 o 196.891 180.566 180.00 0.88928 0.01
2 4 -10 o 8.456 7.678 180.00 0.88919 0.00
0 7 5 o 2.698 2.372 180.00 0.88911 0.00
8 6 5 o 13.571 12.293 180.00 0.88890 0.00
13 3 0 o 156.059 140.669 180.00 0.88865 0.01
4 10 1 o 4.438 3.965 180.00 0.88852 0.00
2 5 7 o 25.447 25.419 0.00 0.89220 0.00
3 10 1 o 78.551 67.735 180.00 0.88828 0.00
1 -3 10 o 380.285 334.333 0.00 0.88817 0.02
13 3 -1 o 31.223 26.834 0.00 0.88801 0.00
0 10 0 o 21.429 17.795 0.00 0.88784 0.00
9 -1 7 o 65.420 72.152 0.00 0.88379 0.00
10 9 -3 o 707.543 670.075 180.00 0.89129 0.03
11 -2 -2 o 143.658 120.219 0.00 0.88745 0.01
4 -5 9 o 49.828 42.303 0.00 0.88697 0.00
2 3 -10 o 255.017 213.001 0.00 0.88677 0.01
3 5 7 o 2268.788 2106.803 0.00 0.89035 0.10
7 1 8 o 12.253 10.227 0.00 0.88652 0.00
7 9 2 o 124.487 114.675 180.00 0.88991 0.01
3 -7 -4 o 1811.665 2056.642 0.00 0.88227 0.08
12 5 2 o 25.197 23.448 0.00 0.88976 0.00
1 -10 5 o 481.471 495.715 180.00 0.89295 0.02
0 10 -6 o 175.104 163.078 180.00 0.88972 0.01
11 2 5 o 95.251 106.538 180.00 0.88198 0.00
11 8 -1 o 653.426 681.213 180.00 0.89274 0.03
4 -9 4 o 12.443 11.607 180.00 0.88958 0.00
5 -6 8 o 1676.641 1489.339 0.00 0.88586 0.08
10 9 -2 o 92.793 96.446 0.00 0.89264 0.00
5 -6 -4 o 503.678 461.952 0.00 0.88562 0.02
3 -6 9 o 489.211 460.776 180.00 0.88538 0.02
1 9 -8 o 14.194 13.567 180.00 0.88526 0.00
13 2 0 o 669.976 653.843 0.00 0.88514 0.04
10 -4 4 o 49.210 52.587 180.00 0.88103 0.00
1 5 -10 o 329.505 328.665 180.00 0.88493 0.01
11 7 -5 o 82.657 84.677 180.00 0.88474 0.00
1 -4 10 o 39.725 41.246 0.00 0.88467 0.00
1 5 7 o 233.551 205.400 0.00 0.88831 0.01
10 2 6 o 599.802 596.246 180.00 0.88005 0.03
2 -8 8 o 1108.926 934.021 180.00 0.88765 0.05
10 1 -6 o 15.333 17.505 180.00 0.88395 0.00
6 -8 3 o 2.012 2.227 180.00 0.88385 0.00
2 8 -9 o 81.051 78.763 0.00 0.87980 0.00
8 -4 7 o 2.392 2.236 0.00 0.87963 0.00
7 10 0 o 93.381 76.133 180.00 0.88707 0.00
12 6 1 o 420.175 335.366 0.00 0.88682 0.02
5 10 1 o 83.662 95.520 180.00 0.88312 0.00
2 5 -10 o 6.739 7.595 0.00 0.88277 0.00
6 -5 8 o 69.594 79.509 180.00 0.88268 0.00
11 -3 0 o 1264.109 1434.771 180.00 0.88266 0.07
8 8 3 o 986.838 833.049 0.00 0.88621 0.04
6 -8 2 o 5.627 6.481 180.00 0.88246 0.00
0 2 -10 o 54.165 46.020 180.00 0.88605 0.00
8 10 -1 o 1480.346 1232.525 180.00 0.88604 0.07
2 10 1 o 1.170 1.468 180.00 0.88239 0.00
3 10 -7 o 430.291 493.299 180.00 0.88229 0.02
5 0 9 o 142.300 163.674 180.00 0.88229 0.01
5 1 -9 o 515.542 594.433 180.00 0.88228 0.02
12 -1 -1 o 146.484 169.111 0.00 0.88227 0.01
1 -9 -2 o 151.784 139.813 0.00 0.87833 0.01
3 8 -9 o 671.145 618.760 0.00 0.87826 0.03
8 -3 -5 o 43.834 50.804 0.00 0.88218 0.00
9 1 7 o 38.938 35.919 180.00 0.87819 0.00
9 -3 -4 o 206.073 235.657 0.00 0.88205 0.01
13 4 -1 o 183.665 168.566 180.00 0.88562 0.01
4 11 -3 o 47.179 43.666 180.00 0.88556 0.00
13 2 -1 o 359.030 410.194 0.00 0.88160 0.02
0 5 -10 o 201.755 227.868 0.00 0.88150 0.01
11 -3 3 o 152.227 144.279 180.00 0.87730 0.01
3 11 -3 o 803.480 876.298 0.00 0.88477 0.04
12 6 -4 o 3.592 3.964 0.00 0.88108 0.00
5 9 -8 o 23.125 22.241 0.00 0.87708 0.00
9 -2 -5 o 800.967 879.780 0.00 0.88094 0.04
12 2 -4 o 249.914 272.460 0.00 0.88092 0.01
2 -1 -9 o 100.353 116.862 0.00 0.88453 0.00
12 7 -2 o 1119.539 1287.198 0.00 0.88451 0.06
7 8 -8 o 799.135 768.523 0.00 0.87678 0.03
6 7 5 o 123.055 130.326 180.00 0.88066 0.00
2 -10 3 o 148.097 171.093 0.00 0.88383 0.01
3 -9 6 o 10.173 11.642 0.00 0.88378 0.00
12 4 3 o 28.590 28.381 180.00 0.88008 0.00
1 2 -10 o 751.623 860.313 180.00 0.88363 0.03
13 4 0 o 688.715 783.108 0.00 0.88333 0.04
3 9 3 o 335.573 324.033 0.00 0.87976 0.01
4 10 -7 o 55.389 53.246 0.00 0.87975 0.00
13 3 1 o 20.743 19.688 0.00 0.87966 0.00
11 5 -6 o 14.865 14.491 0.00 0.87573 0.00
10 5 -7 o 0.006 0.005 180.00 0.87556 0.00
3 4 -10 o 51.222 48.018 0.00 0.87945 0.00
0 8 4 o 401.827 390.016 180.00 0.87548 0.02
4 5 7 o 13.815 16.046 180.00 0.88287 0.00
1 -2 10 o 1.874 2.138 0.00 0.88285 0.00
2 9 3 o 171.883 165.583 0.00 0.87526 0.01
13 2 1 o 630.371 579.375 180.00 0.87910 0.03
8 -4 -4 o 945.179 861.805 180.00 0.87908 0.05
3 -4 -7 o -0.041 0.065 0.00 0.88264 0.00
3 5 -10 o 1014.535 973.787 0.00 0.87513 0.04
10 4 -7 o 497.780 477.444 180.00 0.87507 0.02
4 11 -4 o 3.586 4.074 0.00 0.88257 0.00
11 8 -4 o 88.594 78.908 0.00 0.87892 0.00
9 -5 -1 o 177.817 163.130 0.00 0.87883 0.01
4 -2 -8 o 0.133 0.182 180.00 0.88241 0.00
4 9 3 o 282.231 258.181 0.00 0.87877 0.01
11 1 -5 o 64.382 57.635 180.00 0.87876 0.00
4 -9 1 o 217.240 195.388 0.00 0.87876 0.01
4 -7 8 o 9.211 8.368 180.00 0.87860 0.00
5 3 8 o 176.571 205.079 0.00 0.88215 0.01
3 11 -4 o 559.920 657.093 180.00 0.88214 0.02
11 -1 5 o 697.928 660.720 0.00 0.87455 0.04
9 -4 6 o 549.787 517.722 0.00 0.87438 0.03
8 7 -8 o 42.785 40.033 0.00 0.87437 0.00
7 -7 0 o 369.272 337.508 0.00 0.87818 0.02
5 -4 9 o 682.491 625.303 0.00 0.87813 0.03
2 -10 2 o 1056.800 949.867 180.00 0.87807 0.05
4 1 9 o 595.409 694.818 180.00 0.88157 0.03
13 3 -2 o 5.630 4.829 180.00 0.87780 0.00
10 9 -1 o 21.171 25.726 180.00 0.88421 0.00
9 -2 7 o 1014.632 945.158 0.00 0.87366 0.05
2 -3 10 o 620.680 582.910 180.00 0.87745 0.03
10 -4 -1 o 245.320 231.804 180.00 0.87732 0.01
5 11 -3 o 31.360 33.776 180.00 0.88076 0.00
8 3 7 o 907.911 882.008 180.00 0.87687 0.04
10 9 -4 o 94.515 96.488 0.00 0.88029 0.00
2 -3 -8 o 449.164 457.685 180.00 0.88039 0.02
8 2 -8 o 541.702 528.350 0.00 0.87675 0.02
6 8 4 o 469.978 464.620 180.00 0.87663 0.02
2 -10 4 o 40.581 39.089 180.00 0.88006 0.00
12 -1 3 o 97.185 89.215 180.00 0.87256 0.01
8 -6 5 o 4.427 4.357 180.00 0.87639 0.00
11 4 -6 o 99.907 98.174 0.00 0.87618 0.00
8 10 -5 o 425.926 425.884 0.00 0.87613 0.02
12 7 -1 o 432.634 486.956 180.00 0.88274 0.02
10 -2 6 o 423.541 395.779 180.00 0.87212 0.02
1 8 -9 o 26.051 25.614 0.00 0.87584 0.00
2 10 -7 o 218.624 198.308 180.00 0.87928 0.01
6 -8 4 o 29.095 28.944 0.00 0.87574 0.00
2 2 -10 o 553.448 550.650 0.00 0.87573 0.02
4 0 -9 o 56.540 50.212 0.00 0.87911 0.00
0 5 7 o 796.427 705.199 0.00 0.87890 0.03
4 11 -2 o 209.259 183.550 0.00 0.87898 0.01
3 3 -10 o 100.017 96.499 180.00 0.87521 0.00
4 8 -9 o 67.208 62.889 0.00 0.87131 0.00
6 2 -9 o 247.285 238.622 0.00 0.87515 0.01
9 4 6 o 11.349 10.932 0.00 0.87504 0.00
13 4 -2 o 31.493 27.501 0.00 0.87834 0.00
2 11 -3 o 154.349 134.748 0.00 0.87842 0.01
9 1 -7 o 382.117 363.679 0.00 0.87481 0.02
10 -2 -4 o 86.864 82.226 180.00 0.87472 0.00
5 -3 -7 o 1020.990 912.498 180.00 0.87811 0.05
7 10 -6 o 87.271 81.623 0.00 0.87431 0.00
3 11 -2 o 657.842 601.644 180.00 0.87785 0.03
2 -9 7 o 1664.015 1521.200 0.00 0.87778 0.07
9 -5 5 o 813.876 780.360 180.00 0.87017 0.04
5 11 -4 o 717.508 680.334 180.00 0.87747 0.03
1 -6 -6 o 106.590 97.663 180.00 0.87378 0.00
4 -8 -2 o 13.725 13.294 0.00 0.86984 0.00
12 1 4 o 298.834 293.742 180.00 0.86972 0.02
2 -7 9 o 5.459 5.054 180.00 0.87351 0.00
0 9 -8 o 639.236 581.879 180.00 0.87349 0.03
7 4 7 o 283.216 259.192 180.00 0.87334 0.01
7 -4 8 o 4.373 4.371 180.00 0.86941 0.00
12 7 -3 o 292.780 297.064 180.00 0.87675 0.01
7 -4 -5 o 181.646 167.458 180.00 0.87315 0.01
13 1 0 o 390.746 359.940 0.00 0.87309 0.02
8 -2 -6 o 254.010 234.526 180.00 0.87297 0.01
1 -5 10 o 56.108 52.343 0.00 0.87265 0.00
2 11 -4 o 300.807 310.853 180.00 0.87619 0.01
7 -7 5 o 0.785 0.719 180.00 0.87251 0.00
6 6 6 o 1156.323 1076.965 0.00 0.87243 0.05
6 10 1 o 161.356 150.820 0.00 0.87238 0.01
5 9 3 o 2378.440 2212.597 0.00 0.87234 0.10
10 6 4 o 175.687 163.538 180.00 0.87230 0.01
4 -8 7 o 26.710 26.635 0.00 0.87583 0.00
12 2 4 o 2081.448 2209.599 180.00 0.86841 0.10
2 -4 10 o 274.339 256.457 180.00 0.87219 0.01
1 6 -10 o 132.987 143.314 180.00 0.86827 0.01
2 6 -10 o 147.904 161.091 0.00 0.86807 0.01
6 7 -9 o 511.493 544.881 0.00 0.86805 0.02
5 10 -7 o 0.075 0.071 0.00 0.87180 0.00
6 -8 1 o 1477.049 1378.865 0.00 0.87170 0.07
5 -8 -1 o 80.255 88.986 0.00 0.86787 0.00
13 4 1 o 0.136 0.068 0.00 0.87169 0.00
9 9 -6 o 67.170 73.582 180.00 0.86786 0.00
8 5 6 o 34.425 31.879 180.00 0.87163 0.00
10 6 -7 o 34.048 36.756 0.00 0.86764 0.00
11 8 0 o 60.954 53.518 180.00 0.87803 0.00
10 8 -6 o 29.236 32.297 0.00 0.86751 0.00
5 -8 6 o 1054.314 995.999 180.00 0.87486 0.05
7 5 -9 o 1027.569 1106.917 0.00 0.86747 0.04
11 3 5 o 132.475 144.001 180.00 0.86745 0.01
1 10 1 o 15.042 13.923 180.00 0.87121 0.00
1 -7 -5 o 482.344 449.880 0.00 0.87112 0.02
13 5 -1 o 797.427 742.332 180.00 0.87463 0.04
5 11 -2 o 84.342 78.599 0.00 0.87461 0.00
9 -4 -3 o 17.439 16.137 180.00 0.87090 0.00
7 4 -9 o 2.803 3.040 180.00 0.86703 0.00
2 -2 10 o 1037.827 957.699 180.00 0.87421 0.04
9 9 1 o 22.403 20.593 0.00 0.87430 0.00
11 6 -6 o 30.695 33.839 0.00 0.86690 0.00
4 -9 5 o 5.125 4.699 180.00 0.87408 0.00
11 6 3 o 310.095 283.871 0.00 0.87373 0.01
8 -6 -1 o 275.449 262.224 180.00 0.87018 0.01
5 5 7 o 377.135 354.172 180.00 0.87018 0.02
10 7 3 o 119.571 109.054 0.00 0.87369 0.01
13 1 1 o 1337.354 1282.028 180.00 0.87007 0.07
10 3 -7 o 161.107 167.854 180.00 0.86622 0.01
10 -1 -5 o 129.643 127.173 180.00 0.86957 0.01
1 9 3 o 506.313 502.834 180.00 0.86551 0.02
8 -1 8 o 208.611 204.522 0.00 0.86521 0.01
9 8 -7 o 12.343 12.057 180.00 0.86512 0.00
13 2 -2 o 621.884 653.659 180.00 0.86883 0.03
4 4 -10 o 84.123 80.230 0.00 0.86472 0.00
6 -7 -2 o 145.134 139.149 0.00 0.86466 0.01
7 -3 -6 o 57.991 64.268 180.00 0.86822 0.00
11 3 -6 o 155.200 169.292 0.00 0.86821 0.01
2 11 -2 o 175.025 162.493 0.00 0.87132 0.01
13 2 2 o 93.590 87.518 0.00 0.86407 0.01
10 -3 -3 o 0.979 1.077 180.00 0.86784 0.00
9 10 -3 o 62.686 57.659 0.00 0.87132 0.00
9 -1 -6 o 1516.695 1709.426 180.00 0.86773 0.07
5 -7 -3 o 202.321 187.080 180.00 0.86375 0.01
12 -2 1 o 274.008 248.884 180.00 0.86359 0.01
1 10 -7 o 255.004 232.522 180.00 0.87089 0.01
6 11 -3 o 7.386 6.748 0.00 0.87062 0.00
13 1 -1 o 2.498 2.706 180.00 0.86694 0.00
13 5 -2 o 2471.294 2288.269 0.00 0.87039 0.12
0 1 -10 o 8.977 8.265 0.00 0.87036 0.00
4 11 -5 o 66.639 61.926 0.00 0.87029 0.00
9 2 7 o 62.355 53.434 180.00 0.86293 0.00
11 7 2 o 906.333 837.916 180.00 0.87023 0.04
3 11 -5 o 66.373 61.425 180.00 0.87021 0.00
6 -2 9 o 106.893 114.338 0.00 0.86663 0.00
12 0 -3 o 118.015 127.904 180.00 0.86663 0.01
0 8 -9 o 22.495 24.177 180.00 0.86660 0.00
12 0 4 o 33.759 28.740 180.00 0.86276 0.00
3 6 -10 o 679.438 564.186 0.00 0.86260 0.03
2 2 9 o 29.703 27.835 0.00 0.86987 0.00
1 -10 6 o 38.254 36.379 0.00 0.86979 0.00
4 5 -10 o 139.164 115.416 180.00 0.86242 0.01
7 -5 -4 o 63.246 65.292 180.00 0.86612 0.00
13 5 0 o 782.632 766.061 0.00 0.86964 0.04
1 -10 0 o 34.574 35.401 0.00 0.86604 0.00
9 10 -2 o 102.451 102.092 180.00 0.86946 0.00
8 0 8 o 200.019 160.305 180.00 0.86212 0.01
11 -3 -1 o 50.189 50.583 180.00 0.86582 0.00
1 -1 10 o 365.431 376.799 180.00 0.86918 0.02
3 -9 -1 o 193.558 149.874 0.00 0.86185 0.01
6 9 -8 o 220.547 175.479 0.00 0.86177 0.01
9 5 -8 o 437.954 352.854 180.00 0.86162 0.02
6 -1 9 o 507.801 496.408 0.00 0.86534 0.02
11 5 4 o 21.682 20.972 180.00 0.86526 0.00
8 9 -7 o 186.460 147.694 180.00 0.86145 0.01
12 7 0 o 710.455 666.046 0.00 0.87162 0.03
10 3 6 o 245.121 192.494 0.00 0.86108 0.01
1 2 9 o 0.918 0.803 180.00 0.87115 0.00
1 -5 -7 o 18.501 17.720 180.00 0.86449 0.00
7 2 8 o 112.058 107.063 0.00 0.86439 0.00
4 -5 -6 o 1238.832 1180.597 0.00 0.86423 0.05
8 -5 -3 o 358.151 337.138 0.00 0.86405 0.02
9 4 -8 o 452.707 386.850 180.00 0.86027 0.02
8 -2 8 o 128.044 111.528 180.00 0.86015 0.01
2 -10 5 o 55.634 67.056 180.00 0.86712 0.00
6 11 -4 o 303.593 350.146 180.00 0.86711 0.01
6 -3 9 o 223.543 204.998 0.00 0.85975 0.01
7 6 -9 o 589.781 534.408 0.00 0.85974 0.03
4 11 -1 o 423.044 392.976 180.00 0.86343 0.02
12 4 -5 o 42.934 39.181 180.00 0.86343 0.00
1 11 -3 o 66.527 75.471 0.00 0.86687 0.00
2 -10 1 o 91.201 80.926 0.00 0.86333 0.00
12 -2 2 o 250.764 234.704 0.00 0.85954 0.01
8 9 2 o 954.858 1054.774 180.00 0.86658 0.04
0 6 -10 o 1379.405 1217.078 0.00 0.86320 0.06
5 8 -9 o 133.878 127.912 0.00 0.85931 0.01
3 2 -10 o 299.580 251.850 180.00 0.86276 0.01
1 1 -10 o 396.739 409.904 180.00 0.86622 0.02
12 3 4 o 89.833 91.696 180.00 0.85896 0.00
4 -6 -5 o 4.095 3.426 0.00 0.86262 0.00
6 10 -7 o 506.500 528.189 180.00 0.85886 0.02
12 -2 0 o 606.559 635.625 0.00 0.85874 0.03
3 -1 -9 o 765.861 750.806 0.00 0.86596 0.03
5 1 9 o 261.827 205.952 180.00 0.86226 0.01
7 3 -9 o 1075.879 1137.426 180.00 0.85844 0.05
13 4 -3 o 241.858 186.992 180.00 0.86218 0.01
12 5 -5 o 2.260 1.535 180.00 0.86211 0.00
2 4 8 o 1074.866 1011.776 0.00 0.86555 0.04
3 11 -1 o 0.179 0.087 0.00 0.86204 0.00
9 7 4 o 342.249 258.804 180.00 0.86204 0.01
7 0 -8 o 419.389 320.529 0.00 0.86203 0.02
3 -8 -3 o 224.528 236.199 180.00 0.85821 0.01
13 3 2 o 38.082 28.673 180.00 0.86189 0.00
13 1 2 o 249.736 263.400 0.00 0.85815 0.01
3 -3 10 o 1111.298 839.808 180.00 0.86187 0.05
5 11 -5 o 577.620 543.336 0.00 0.86507 0.02
3 -8 8 o 429.032 314.633 0.00 0.86166 0.02
8 10 0 o 225.866 208.912 0.00 0.86512 0.01
12 -1 -2 o 420.206 316.210 180.00 0.86159 0.02
1 11 -4 o 58.165 53.665 0.00 0.86505 0.00
6 11 -2 o 9.949 9.372 180.00 0.86501 0.00
2 11 -5 o 0.105 0.068 0.00 0.86482 0.00
11 -3 4 o 782.349 784.345 0.00 0.85743 0.04
6 3 8 o 237.670 182.167 180.00 0.86089 0.01
6 9 3 o 247.259 191.431 0.00 0.86082 0.01
9 10 -4 o 1.536 1.462 180.00 0.86408 0.00
0 2 9 o 1419.247 1713.893 0.00 0.86710 0.06
10 9 -5 o 37.564 29.784 0.00 0.86068 0.00
3 -2 10 o 28.415 21.967 180.00 0.86059 0.00
7 7 5 o 160.383 125.044 0.00 0.86056 0.01
1 -8 -4 o 1.768 1.601 0.00 0.85682 0.00
10 9 0 o 3.357 4.048 0.00 0.86681 0.00
10 -5 2 o 1534.954 1445.959 180.00 0.85655 0.07
12 7 -4 o 417.342 347.036 180.00 0.86020 0.02
1 4 8 o 1328.569 1271.024 180.00 0.86348 0.05
12 1 -4 o 1993.624 1751.276 0.00 0.85996 0.10
3 2 9 o 0.182 0.167 0.00 0.86331 0.00
1 11 -2 o 0.530 0.487 0.00 0.85971 0.00
10 8 2 o 151.278 136.930 180.00 0.86317 0.01
9 -3 7 o 66.107 63.508 180.00 0.85580 0.00
11 -2 5 o 14.852 14.340 180.00 0.85576 0.00
9 -6 3 o 0.039 0.020 0.00 0.85567 0.00
2 -1 10 o 166.650 135.421 180.00 0.86273 0.01
10 5 5 o 22.769 23.479 0.00 0.85915 0.00
0 10 1 o 685.965 659.811 180.00 0.85531 0.03
13 3 -3 o -0.052 0.074 180.00 0.85898 0.00
3 4 8 o 63.787 49.100 180.00 0.86237 0.00
6 -8 5 o 144.497 161.099 0.00 0.85890 0.01
4 3 -10 o 54.118 57.884 0.00 0.85889 0.00
2 -5 10 o 0.983 1.050 180.00 0.85888 0.00
9 -6 2 o 9.404 9.854 180.00 0.85876 0.00
9 6 -8 o 73.721 73.986 180.00 0.85494 0.00
6 -1 -8 o 0.242 0.011 180.00 0.86190 0.00
4 -6 9 o 140.191 153.989 0.00 0.85834 0.01
7 8 4 o 235.925 265.489 0.00 0.85826 0.01
10 -4 5 o 33.634 34.901 0.00 0.85447 0.00
11 -1 -4 o 60.152 64.618 180.00 0.85785 0.00
13 5 -3 o 350.410 352.289 180.00 0.85730 0.02
4 -9 0 o 696.111 684.986 180.00 0.85715 0.03
13 0 1 o 943.127 1053.274 180.00 0.85332 0.05
2 -9 -2 o 730.097 813.716 0.00 0.85326 0.03
10 -5 1 o 801.860 899.787 0.00 0.85323 0.04
12 6 2 o 135.044 110.903 180.00 0.86011 0.01
12 3 -5 o 198.153 184.836 0.00 0.85667 0.01
12 5 3 o 2.019 1.611 0.00 0.85663 0.00
5 -5 9 o 9.342 8.737 0.00 0.85645 0.00
11 8 -5 o 91.267 83.594 0.00 0.85641 0.00
5 11 -1 o 675.090 646.040 180.00 0.85962 0.03
9 6 5 o 364.203 325.068 180.00 0.85603 0.02
6 0 9 o 1398.294 1271.098 0.00 0.85598 0.06
7 -7 -1 o 83.962 89.976 0.00 0.85225 0.00
4 6 -10 o 3.570 3.747 0.00 0.85217 0.00
10 7 -7 o 48.168 50.695 180.00 0.85197 0.00
2 11 -1 o 2001.932 1840.394 180.00 0.85553 0.08
3 -3 -8 o 24.969 29.909 0.00 0.85879 0.00
9 10 -1 o 20.261 26.701 0.00 0.85866 0.00
5 -9 3 o 1024.401 968.760 180.00 0.85523 0.04
11 -2 -3 o 826.626 797.425 180.00 0.85517 0.04
3 -4 10 o 864.180 839.745 180.00 0.85511 0.04
10 -5 3 o 383.289 384.820 0.00 0.85119 0.02
8 1 8 o 3.418 3.411 180.00 0.85112 0.00
6 -5 -5 o 87.562 88.995 180.00 0.85477 0.00
0 9 3 o 17.802 17.808 180.00 0.85103 0.00
9 3 -8 o 1043.679 1040.390 180.00 0.85099 0.05
1 -2 -9 o 14.001 17.563 0.00 0.85793 0.00
7 -6 7 o 36.593 39.278 180.00 0.85442 0.00
4 -4 -7 o 344.866 380.728 180.00 0.85429 0.01
0 10 -7 o 10.453 11.170 0.00 0.85756 0.00
11 7 -6 o 235.962 235.016 0.00 0.85041 0.01
6 -4 -6 o 2345.515 2659.338 0.00 0.85394 0.10
1 -9 8 o 0.747 0.713 180.00 0.85702 0.00
10 -3 6 o 286.133 289.839 180.00 0.85000 0.01
7 10 1 o 679.587 628.653 0.00 0.85686 0.03
2 1 -10 o 38.549 35.681 0.00 0.85699 0.00
13 0 0 o 29.481 33.483 0.00 0.85353 0.00
4 -7 -4 o 1.350 1.383 0.00 0.84966 0.00
9 8 3 o 421.422 372.633 0.00 0.85653 0.02
8 8 -8 o 146.766 149.869 0.00 0.84955 0.01
1 -6 10 o 93.399 106.092 0.00 0.85313 0.00
9 -6 1 o 381.607 430.797 180.00 0.85310 0.02
2 -6 -6 o 23.114 26.050 180.00 0.85306 0.00
10 0 -6 o 94.409 107.220 0.00 0.85302 0.00
6 5 7 o 0.550 0.621 0.00 0.85293 0.00
0 4 8 o 197.095 166.649 180.00 0.85629 0.01
12 6 -5 o 153.860 172.254 0.00 0.85281 0.01
2 -7 -5 o 2.358 2.457 180.00 0.84916 0.00
8 1 -8 o 123.045 137.243 0.00 0.85261 0.01
13 5 1 o 25.734 22.640 0.00 0.85587 0.00
13 6 -1 o 281.028 235.474 180.00 0.85598 0.01
6 -8 0 o 1101.613 1209.904 180.00 0.85258 0.05
1 -8 9 o 358.378 401.020 180.00 0.85256 0.02
8 -1 -7 o 486.347 542.986 0.00 0.85256 0.02
11 2 -6 o 682.750 748.663 0.00 0.85248 0.03
7 11 -3 o 332.097 290.889 180.00 0.85569 0.01
13 1 -2 o 632.012 674.132 180.00 0.85216 0.03
6 -7 7 o 21.229 22.428 0.00 0.85213 0.00
7 7 -9 o 998.744 701.075 0.00 0.84447 0.04
6 1 -9 o 117.809 124.519 180.00 0.85203 0.01
7 -2 -7 o 155.394 161.447 180.00 0.85191 0.01
11 8 1 o 1224.126 1184.076 0.00 0.85517 0.05
13 4 2 o 838.839 860.568 180.00 0.85177 0.04
12 -1 4 o 250.973 255.901 0.00 0.84812 0.01
5 -9 2 o 2152.045 2182.572 0.00 0.85167 0.09
3 10 2 o 16.836 17.543 0.00 0.84804 0.00
7 -6 -3 o 1421.755 1471.992 0.00 0.84797 0.06
6 11 -5 o 124.827 126.618 0.00 0.85482 0.00
8 -7 2 o 55.039 55.339 0.00 0.85147 0.00
7 6 6 o 126.754 125.992 180.00 0.85145 0.01
8 10 -6 o 406.983 407.885 180.00 0.85139 0.02
13 6 -2 o 430.363 467.850 0.00 0.85462 0.02
1 11 -5 o 395.448 455.904 180.00 0.85442 0.02
8 -5 7 o 6.952 6.905 180.00 0.84736 0.00
8 -3 8 o 428.341 422.424 180.00 0.84735 0.02
4 4 8 o 242.187 277.192 180.00 0.85412 0.01
3 -7 9 o 878.957 852.393 180.00 0.85076 0.04
8 -7 3 o 332.717 325.787 0.00 0.85074 0.02
12 -2 3 o 2.024 1.685 180.00 0.84696 0.00
2 7 -10 o 871.915 783.606 0.00 0.84628 0.03
8 -6 6 o 1308.330 1189.341 0.00 0.84628 0.06
3 -10 3 o 30.529 35.578 0.00 0.85304 0.00
10 -4 -2 o 1256.939 1280.290 0.00 0.84975 0.06
10 2 -7 o 1.430 1.463 180.00 0.84974 0.00
11 4 5 o 130.074 110.883 0.00 0.84583 0.01
5 4 -10 o 390.162 328.551 0.00 0.84576 0.02
5 0 -9 o 2.542 2.847 0.00 0.85243 0.00
11 0 -5 o 227.513 240.154 0.00 0.84920 0.01
5 -2 -8 o 732.006 794.321 0.00 0.85223 0.03
11 9 -2 o 425.301 462.785 0.00 0.85227 0.02
5 5 -10 o 202.658 155.863 0.00 0.84530 0.01
6 -4 9 o 501.100 386.140 0.00 0.84526 0.02
9 -5 -2 o 38.978 41.216 180.00 0.84883 0.00
7 11 -4 o 430.755 454.807 180.00 0.85204 0.02
12 7 1 o 43.723 46.291 180.00 0.85217 0.00
11 -4 2 o 206.791 155.866 0.00 0.84506 0.01
4 10 2 o 104.035 110.292 180.00 0.84857 0.00
4 2 9 o 415.220 419.455 180.00 0.85184 0.02
9 10 -5 o 0.183 0.211 180.00 0.84838 0.00
6 -6 8 o 3.823 4.007 180.00 0.84836 0.00
1 7 -10 o 205.356 146.668 180.00 0.84476 0.01
13 0 2 o 53.069 35.995 0.00 0.84459 0.00
3 -1 10 o 1.356 1.317 0.00 0.85137 0.00
6 -6 -4 o 23.603 15.337 180.00 0.84445 0.00
13 2 -3 o 273.949 288.016 0.00 0.84798 0.01
9 -6 4 o 222.247 143.275 180.00 0.84412 0.01
11 -4 1 o 283.118 181.443 0.00 0.84410 0.01
6 11 -1 o 0.141 0.136 180.00 0.85081 0.00
3 -10 2 o 0.447 0.460 180.00 0.84754 0.00
0 11 -3 o 165.053 153.755 0.00 0.85071 0.01
11 9 -3 o 1130.479 1052.535 180.00 0.85078 0.05
7 11 -2 o 2088.757 1952.929 0.00 0.85068 0.08
4 -9 6 o 91.452 86.065 0.00 0.85066 0.00
3 -9 7 o 37.933 35.404 0.00 0.85057 0.00
5 -9 4 o 15.669 15.334 180.00 0.85016 0.00
3 11 -6 o 784.466 771.110 0.00 0.85007 0.03
12 8 -2 o 64.203 63.244 0.00 0.85010 0.00
4 11 -6 o 3.072 3.117 0.00 0.84984 0.00
3 -10 4 o 1.203 1.241 0.00 0.84996 0.00
3 7 -10 o 22.189 14.906 0.00 0.84290 0.00
6 8 -9 o 201.718 132.499 0.00 0.84290 0.01
2 10 2 o 1153.239 781.475 180.00 0.84262 0.04
0 11 -4 o 547.797 606.337 180.00 0.84930 0.02
7 -5 8 o 582.864 408.010 0.00 0.84239 0.02
7 9 -8 o 674.536 478.570 0.00 0.84234 0.03
2 -5 -7 o 1634.277 1450.126 0.00 0.84581 0.06
12 4 4 o 2.780 1.908 0.00 0.84213 0.00
12 -2 -1 o 94.866 76.744 180.00 0.84544 0.00
4 2 -10 o 300.293 246.770 180.00 0.84541 0.01
13 6 0 o 63.131 70.856 0.00 0.84870 0.00
13 0 -1 o 350.810 273.049 0.00 0.84522 0.02
7 10 -7 o 64.678 50.937 180.00 0.84161 0.00
5 -7 8 o 456.428 349.514 0.00 0.84516 0.02
10 -5 0 o 801.914 660.420 180.00 0.84153 0.04
7 -7 6 o 26.381 19.954 180.00 0.84501 0.00
1 0 10 o 12.582 14.458 180.00 0.84827 0.00
13 2 3 o 230.357 193.145 0.00 0.84137 0.01
7 9 3 o 1.101 0.601 0.00 0.84481 0.00
5 11 -6 o 20.728 13.693 180.00 0.84467 0.00
2 -10 0 o 0.322 0.244 180.00 0.84090 0.00
9 3 7 o 25.169 23.374 0.00 0.84080 0.00
0 0 10 o 0.124 0.130 0.00 0.84764 0.00
9 7 -8 o 645.926 570.192 180.00 0.84076 0.03
1 11 -1 o 102.969 66.226 0.00 0.84423 0.00
8 4 7 o 307.992 192.057 180.00 0.84419 0.01
5 10 2 o 308.643 193.921 180.00 0.84417 0.01
9 0 -7 o 53.970 32.988 180.00 0.84396 0.00
11 0 6 o 243.953 227.164 180.00 0.84016 0.01
8 -7 1 o 691.060 429.477 180.00 0.84371 0.03
0 11 -2 o 2038.048 1165.781 180.00 0.84364 0.08
11 1 6 o 54.100 51.897 0.00 0.83983 0.00
3 9 -9 o 232.227 228.744 0.00 0.83942 0.01
2 -10 6 o 129.793 125.302 180.00 0.84618 0.01
4 -2 10 o 0.402 0.066 0.00 0.84268 0.00
12 8 -3 o 0.601 0.543 180.00 0.84575 0.00
7 2 -9 o 457.398 313.856 180.00 0.84242 0.02
12 2 -5 o 43.532 31.226 0.00 0.84238 0.00
4 -3 10 o 32.891 23.755 0.00 0.84219 0.00
2 11 -6 o 1.728 1.370 0.00 0.84536 0.00
6 -3 -7 o 423.620 312.359 180.00 0.84206 0.02
8 -7 4 o 239.829 194.535 180.00 0.84159 0.01
13 6 -3 o 13.648 9.422 0.00 0.84475 0.00
3 10 -8 o 25.234 21.059 180.00 0.84154 0.00
11 -3 -2 o 223.161 185.897 0.00 0.84148 0.01
5 4 8 o 1252.742 1149.147 0.00 0.84123 0.05
3 7 6 o 43.895 39.638 180.00 0.84119 0.00
1 -4 -8 o 47.084 27.597 180.00 0.84434 0.00
11 9 -4 o 2.258 2.235 180.00 0.84090 0.00
3 -5 10 o 185.950 175.091 180.00 0.84086 0.01
2 -2 -9 o 237.443 130.288 180.00 0.84411 0.01
5 -8 7 o 5.127 5.257 0.00 0.84071 0.00
2 0 10 o 7.074 3.372 0.00 0.84397 0.00
4 -1 -9 o 72.944 37.957 180.00 0.84359 0.00
4 11 0 o 295.160 302.176 0.00 0.84030 0.01
7 11 -5 o 915.493 964.899 0.00 0.84007 0.04
3 1 -10 o 246.335 144.606 180.00 0.84313 0.01
12 8 -1 o 129.502 125.362 180.00 0.84597 0.01
5 -9 1 o 148.669 150.480 180.00 0.83979 0.01
2 7 6 o 330.723 333.799 180.00 0.83969 0.01
6 1 9 o 75.808 75.182 0.00 0.83932 0.00
11 9 -1 o 220.498 184.411 180.00 0.84523 0.01
1 0 -10 o 195.025 147.849 180.00 0.84212 0.01
10 9 1 o 115.452 87.384 0.00 0.84196 0.01
9 9 2 o 20.715 22.368 0.00 0.84013 0.00
1 -10 7 o 213.268 227.464 0.00 0.83997 0.01
9 10 0 o 323.724 338.929 180.00 0.83988 0.01
10 10 -3 o 255.349 262.268 180.00 0.83977 0.01
0 11 -5 o 4.570 4.385 180.00 0.83954 0.00
_reflns_number_total             3248
_reflns_limit_h_min              0
_reflns_limit_h_max              13
_reflns_limit_k_min              -10
_reflns_limit_k_max              11
_reflns_limit_l_min              -10
_reflns_limit_l_max              10
_reflns_d_resolution_high        0.839
_reflns_d_resolution_low         11.096

#--eof--eof--eof--eof--eof--eof--eof--eof--eof--eof--eof--eof--eof--eof--eof--#
