# Supplementary material for: Exploiting the Multifunctionality of M2+/Imidazole–Etidronates for Proton Conductivity (Zn2+) and Electrocatalysis (Co2+, Ni2+) toward the HER, OER, and ORR
Source: ACS Appl Mater Interfaces. 2022 Feb 22;14(9):11273–87. doi: 10.1021/acsami.1c21876 (PMC8915163; doi:10.1021/acsami.1c21876)
Supplement: Supplementary file 2 — am1c21876_si_002.zip [file am1c21876_si_002.zip › CoLIm-3.cif]

data_CoIMHEDP
_publ_contact_author_name        'Konstantinos D. Demadis'
_publ_contact_author_address     
;Crystal Engineering, Growth & Design Lab 
Department of Chemistry University of Crete 
PO BOX 2208 GR-71003 Voutes Campus 
Heraklion, Crete 
GREECE
;
_publ_contact_author_email       demadis@uoc.gr
_publ_contact_author_phone       '+30 2810 545051'
_publ_contact_author_fax         '+30 2810 545001'
loop_
_publ_author_name
_publ_author_address
'Armakola, E.'
;Crystal Engineering, Growth & Design Lab 
Department of Chemistry University of Crete 
PO BOX 2208 GR-71003 Voutes Campus 
Heraklion, Crete 
GREECE
;
'GjiKa, M.'
;Crystal Engineering, Growth & Design Lab 
Department of Chemistry University of Crete 
PO BOX 2208 GR-71003 Voutes Campus 
Heraklion, Crete 
GREECE
;
'Visa, A.'
;Institute of Chemistry Timisoara of the Romanian Academy, 
3000223 Timisoara
Romania
;
"V\'ilchez-C\'ozar, A."
;Dpto Qu\'imica Inorg\'anica, Cristalograf\'ia y Mineralog\'ia
Facultad de Ciencias, Campus de Teatinos s/n
29071 M\'alaga
Spain
;
"Bazaga-Garc\'ia, M."
;Dpto Qu\'imica Inorg\'anica, Cristalograf\'ia y Mineralog\'ia
Facultad de Ciencias, Campus de Teatinos s/n
29071 M\'alaga
Spain
;
'Colodrero, R.M.P'
;Dpto Qu\'imica Inorg\'anica, Cristalograf\'ia y Mineralog\'ia
Facultad de Ciencias, Campus de Teatinos s/n
29071 M\'alaga
Spain
;
'Olivera-Pastor, P.'
;Dpto Qu\'imica Inorg\'anica, Cristalograf\'ia y Mineralog\'ia
Facultad de Ciencias, Campus de Teatinos s/n
29071 M\'alaga
Spain
;
'Choquesillo-Lazarte, D.'
;Laboratorios de Estudios Cristalogr\'aficos, IACT
CSIC-Universidad de Granada
18100 Granada
Spain
;
'Cabeza, A.'
;Dpto Qu\'imica Inorg\'anica, Cristalograf\'ia y Mineralog\'ia
Facultad de Ciencias, Campus de Teatinos s/n
29071 M\'alaga
Spain
;
'Demadis, K.D.'
;Crystal Engineering, Growth & Design Lab 
Department of Chemistry University of Crete
 PO BOX 2208 GR-71003 Voutes Campus 
Heraklion, Crete 
GREECE
;
_audit_creation_date             2016-02-01
_audit_creation_method           
;
Olex2 1.2
(compiled 2015.09.30 svn.r3233 for OlexSys, GUI svn.r5103)
;
_publ_section_references         
;
Dolomanov, O.V., Bourhis, L.J., Gildea, R.J, Howard, J.A.K. & Puschmann, H.
 (2009), J. Appl. Cryst. 42, 339-341.

Sheldrick, G.M. (2008). Acta Cryst. A64, 112-122.

Sheldrick, G.M. (2015). Acta Cryst. A71, 3-8.
;
_chemical_name_systematic        ?
_chemical_name_common            ?
_chemical_formula_moiety         'C22 H40 Co4 N12 O18 P4, 2(H2 O)'
_chemical_formula_sum            'C22 H44 Co4 N12 O20 P4'
_chemical_formula_weight         1156.29
_chemical_melting_point          ?
_exptl_crystal_description       prism
_exptl_crystal_colour            violet
_diffrn_ambient_temperature      99.9
loop_
_atom_type_symbol
_atom_type_description
_atom_type_scat_dispersion_real
_atom_type_scat_dispersion_imag
_atom_type_scat_source
C C 0.0033 0.0016 'International Tables Vol C Tables 4.2.6.8 and 6.1.1.4'
H H 0.0000 0.0000 'International Tables Vol C Tables 4.2.6.8 and 6.1.1.4'
Co Co 0.3494 0.9721 'International Tables Vol C Tables 4.2.6.8 and 6.1.1.4'
N N 0.0061 0.0033 'International Tables Vol C Tables 4.2.6.8 and 6.1.1.4'
O O 0.0106 0.0060 'International Tables Vol C Tables 4.2.6.8 and 6.1.1.4'
P P 0.1023 0.0942 'International Tables Vol C Tables 4.2.6.8 and 6.1.1.4'

_shelx_space_group_comment       
;
The symmetry employed for this shelxl refinement is uniquely defined
by the following loop, which should always be used as a source of
symmetry information in preference to the above space-group names.
They are only intended as comments.
;
_space_group_crystal_system      triclinic
_space_group_IT_number           2
_space_group_name_H-M_alt        'P -1'
_space_group_name_Hall           '-P 1'
_chemical_absolute_configuration ?
loop_
_space_group_symop_operation_xyz
'x, y, z'
'-x, -y, -z'

_cell_length_a                   10.1384(7)
_cell_length_b                   10.3942(6)
_cell_length_c                   10.7260(7)
_cell_angle_alpha                79.087(2)
_cell_angle_beta                 85.240(2)
_cell_angle_gamma                66.411(2)
_cell_volume                     1017.10(11)
_cell_formula_units_Z            1
_cell_measurement_reflns_used    9895
_cell_measurement_temperature    100(2)
_cell_measurement_theta_max      27.604
_cell_measurement_theta_min      2.404
_shelx_estimated_absorpt_T_max   0.866
_shelx_estimated_absorpt_T_min   0.836
_exptl_absorpt_coefficient_mu    1.853
_exptl_absorpt_correction_T_max  0.7456
_exptl_absorpt_correction_T_min  0.6280
_exptl_absorpt_correction_type   multi-scan
_exptl_absorpt_process_details   
;
SADABS-2014/5 (Bruker,2014/5) was used for absorption correction.
wR2(int) was 0.0837 before and 0.0529 after correction.
The Ratio of minimum to maximum transmission is 0.8423.
The \l/2 correction factor is Not present.
;
_exptl_absorpt_special_details   ?
_exptl_crystal_density_diffrn    1.888
_exptl_crystal_density_meas      ?
_exptl_crystal_density_method    ?
_exptl_crystal_F_000             588
_exptl_crystal_size_max          0.1
_exptl_crystal_size_mid          0.08
_exptl_crystal_size_min          0.08
_exptl_transmission_factor_max   ?
_exptl_transmission_factor_min   ?
_diffrn_reflns_av_R_equivalents  0.0553
_diffrn_reflns_av_unetI/netI     0.0328
_diffrn_reflns_Laue_measured_fraction_full 1.000
_diffrn_reflns_Laue_measured_fraction_max 0.996
_diffrn_reflns_limit_h_max       13
_diffrn_reflns_limit_h_min       -13
_diffrn_reflns_limit_k_max       13
_diffrn_reflns_limit_k_min       -13
_diffrn_reflns_limit_l_max       13
_diffrn_reflns_limit_l_min       -13
_diffrn_reflns_number            30881
_diffrn_reflns_point_group_measured_fraction_full 1.000
_diffrn_reflns_point_group_measured_fraction_max 0.996
_diffrn_reflns_theta_full        25.242
_diffrn_reflns_theta_max         27.587
_diffrn_reflns_theta_min         2.170
_diffrn_detector_area_resol_mean ?
_diffrn_measured_fraction_theta_full 1.000
_diffrn_measured_fraction_theta_max 0.996
_diffrn_measurement_device_type  'Bruker D8 Venture'
_diffrn_measurement_method       '\w and \f scans'
_diffrn_radiation_monochromator  multilayer
_diffrn_radiation_probe          ?
_diffrn_radiation_type           MoK\a
_diffrn_radiation_wavelength     0.71073
_diffrn_source                   'high brilliance microfocus sealed tube'
_diffrn_standards_number         0
_reflns_Friedel_coverage         0.000
_reflns_Friedel_fraction_full    .
_reflns_Friedel_fraction_max     .
_reflns_number_gt                3939
_reflns_number_total             4696
_reflns_special_details          
;
 Reflections were merged by SHELXL according to the crystal
 class for the calculation of statistics and refinement.
 
 _reflns_Friedel_fraction is defined as the number of unique
 Friedel pairs measured divided by the number that would be
 possible theoretically, ignoring centric projections and
 systematic absences.
;
_reflns_threshold_expression     'I > 2\s(I)'
_computing_cell_refinement       'Bruker Apex2, 2014'
_computing_data_collection       'Bruker Apex2, 2014'
_computing_data_reduction        'SAINT v8.34A (Bruker, 2013)'
_computing_molecular_graphics    'Olex2 (Dolomanov et al., 2009)'
_computing_publication_material  'Olex2 (Dolomanov et al., 2009)'
_computing_structure_refinement  'XL (Sheldrick, 2008)'
_computing_structure_solution    'XT (Sheldrick, 2015)'
_refine_diff_density_max         0.463
_refine_diff_density_min         -0.820
_refine_diff_density_rms         0.096
_refine_ls_extinction_coef       .
_refine_ls_extinction_method     none
_refine_ls_goodness_of_fit_ref   1.079
_refine_ls_hydrogen_treatment    mixed
_refine_ls_matrix_type           full
_refine_ls_number_parameters     296
_refine_ls_number_reflns         4696
_refine_ls_number_restraints     1
_refine_ls_R_factor_all          0.0400
_refine_ls_R_factor_gt           0.0282
_refine_ls_restrained_S_all      1.079
_refine_ls_shift/su_max          0.001
_refine_ls_shift/su_mean         0.000
_refine_ls_structure_factor_coef Fsqd
_refine_ls_weighting_details     
'w=1/[\s^2^(Fo^2^)+(0.0273P)^2^+0.9854P] where P=(Fo^2^+2Fc^2^)/3'
_refine_ls_weighting_scheme      calc
_refine_ls_wR_factor_gt          0.0631
_refine_ls_wR_factor_ref         0.0671
_refine_special_details          ?
_olex2_refinement_description    
;
1. Fixed Uiso
 At 1.2 times of:
  All C(H) groups, All C(H,H) groups, All N(H) groups
 At 1.5 times of:
  All C(H,H,H) groups, All O(H) groups, All O(H,H) groups
2. Restrained distances
 O4-H4
 0.87 with sigma of 0.01
3. Uiso/Uaniso restraints and constraints
Uanis(C7A) = Uanis(C7B)
Uanis(N6B) = Uanis(N6A)
4. Others
 Sof(N6B)=Sof(H6B)=Sof(C7B)=Sof(H7B)=Sof(H8BB)=1-FVAR(1)
 Sof(N6A)=Sof(H6A)=Sof(C7A)=Sof(H7A)=Sof(H8AA)=FVAR(1)
5.a Free rotating group:
 O10(H10D,H10E)
5.b Rotating group:
 O9(H9A,H9B), O8(H8A,H8B)
5.c Aromatic/amide H refined with riding coordinates:
 N4(H4A), N2(H2), C3(H3), C5(H5), C2(H2A), C4(H4B), C6(H6), C1(H1), C9(H9),
 N6B(H6B), C7B(H7B), N6A(H6A), C7A(H7A), C8(H8BB), C8(H8AA)
5.d Idealised Me refined as rotating group:
 C10(H10A,H10B,H10C)
;
_atom_sites_solution_hydrogens   mixed
_atom_sites_solution_primary     ?
_atom_sites_solution_secondary   ?
loop_
_atom_site_label
_atom_site_type_symbol
_atom_site_fract_x
_atom_site_fract_y
_atom_site_fract_z
_atom_site_U_iso_or_equiv
_atom_site_adp_type
_atom_site_occupancy
_atom_site_site_symmetry_order
_atom_site_calc_flag
_atom_site_refinement_flags_posn
_atom_site_refinement_flags_adp
_atom_site_refinement_flags_occupancy
_atom_site_disorder_assembly
_atom_site_disorder_group
Co1 Co 0.13700(3) 0.62761(3) 0.38167(3) 0.00520(8) Uani 1 1 d . . . . .
Co2 Co 0.16727(3) 0.35991(3) 0.97960(3) 0.00815(8) Uani 1 1 d . . . . .
P1 P 0.10876(6) 0.46607(5) 0.67596(5) 0.00501(11) Uani 1 1 d . . . . .
P2 P 0.10437(6) 0.17877(5) 0.80039(5) 0.00606(12) Uani 1 1 d . . . . .
O3 O -0.05587(16) 0.52808(15) 0.65719(14) 0.0068(3) Uani 1 1 d . . . . .
O1 O 0.18205(16) 0.53250(15) 0.56892(14) 0.0067(3) Uani 1 1 d . . . . .
O2 O 0.15174(17) 0.47773(15) 0.80427(14) 0.0083(3) Uani 1 1 d . . . . .
O5 O 0.16998(17) 0.17966(15) 0.92374(14) 0.0091(3) Uani 1 1 d . . . . .
O7 O -0.05890(16) 0.26420(15) 0.79838(14) 0.0066(3) Uani 1 1 d . . . . .
O9 O 0.15217(17) 0.27669(16) 1.17324(14) 0.0099(3) Uani 1 1 d . . . . .
H9A H 0.0919 0.2324 1.1840 0.015 Uiso 1 1 d GR . . . .
H9B H 0.1199 0.3463 1.2190 0.015 Uiso 1 1 d GR . . . .
O8 O 0.09359(18) 0.56918(16) 1.02846(15) 0.0126(3) Uani 1 1 d . . . . .
H8A H 0.0937 0.6317 0.9608 0.019 Uiso 1 1 d GR . . . .
H8B H 0.0876 0.5628 1.1114 0.019 Uiso 1 1 d GR . . . .
O10 O 0.03515(18) -0.16342(16) 0.87162(16) 0.0132(3) Uani 1 1 d . . . . .
H10D H -0.0244 -0.1362 0.9337 0.020 Uiso 1 1 d G . . . .
H10E H 0.0633 -0.0957 0.8373 0.020 Uiso 1 1 d G . . . .
O6 O 0.15057(17) 0.02802(15) 0.77472(15) 0.0098(3) Uani 1 1 d . . . . .
O4 O 0.09638(16) 0.26914(15) 0.55782(14) 0.0073(3) Uani 1 1 d D . . . .
H4 H 0.107(3) 0.325(2) 0.4920(16) 0.011 Uiso 1 1 d DR . . . .
N5 N 0.3886(2) 0.28464(19) 0.99793(18) 0.0110(4) Uani 1 1 d . . . . .
N1 N 0.1732(2) 0.80045(18) 0.42295(17) 0.0085(4) Uani 1 1 d . . . . .
N3 N 0.3475(2) 0.51548(19) 0.32729(17) 0.0091(4) Uani 1 1 d . . . . .
N4 N 0.5839(2) 0.4350(2) 0.33833(19) 0.0136(4) Uani 1 1 d . . . . .
H4A H 0.6700 0.4305 0.3525 0.016 Uiso 1 1 calc R . . . .
N2 N 0.1770(2) 0.95677(18) 0.53381(18) 0.0111(4) Uani 1 1 d . . . . .
H2 H 0.1671 1.0016 0.5981 0.013 Uiso 1 1 calc R . . . .
C7 C 0.1722(2) 0.2759(2) 0.6656(2) 0.0066(4) Uani 1 1 d . . . . .
C3 C 0.2248(3) 0.8936(2) 0.3471(2) 0.0127(5) Uani 1 1 d . . . . .
H3 H 0.2536 0.8906 0.2608 0.015 Uiso 1 1 calc R . . . .
C5 C 0.5540(3) 0.3350(2) 0.2931(2) 0.0152(5) Uani 1 1 d . . . . .
H5 H 0.6215 0.2480 0.2707 0.018 Uiso 1 1 calc R . . . .
C10 C 0.3347(2) 0.2069(2) 0.6485(2) 0.0119(5) Uani 1 1 d . . . . .
H10A H 0.3633 0.2551 0.5699 0.018 Uiso 1 1 calc GR . . . .
H10B H 0.3633 0.1060 0.6437 0.018 Uiso 1 1 calc GR . . . .
H10C H 0.3821 0.2151 0.7208 0.018 Uiso 1 1 calc GR . . . .
C2 C 0.2282(3) 0.9905(2) 0.4152(2) 0.0147(5) Uani 1 1 d . . . . .
H2A H 0.2595 1.0659 0.3864 0.018 Uiso 1 1 calc R . . . .
C4 C 0.4579(2) 0.5410(2) 0.3570(2) 0.0114(5) Uani 1 1 d . . . . .
H4B H 0.4491 0.6241 0.3878 0.014 Uiso 1 1 calc R . . . .
C6 C 0.4085(3) 0.3853(2) 0.2867(2) 0.0130(5) Uani 1 1 d . . . . .
H6 H 0.3563 0.3381 0.2585 0.016 Uiso 1 1 calc R . . . .
C1 C 0.1448(2) 0.8437(2) 0.5347(2) 0.0091(4) Uani 1 1 d . . . . .
H1 H 0.1066 0.8000 0.6060 0.011 Uiso 1 1 calc R . . . .
C9 C 0.4843(3) 0.3431(3) 0.9448(2) 0.0159(5) Uani 1 1 d . . . . .
H9 H 0.4580 0.4363 0.8967 0.019 Uiso 1 1 calc R . . . .
N6B N 0.6067(6) 0.1120(6) 1.0200(5) 0.0133(8) Uani 0.476(5) 1 d . . P A 2
H6B H 0.6765 0.0270 1.0366 0.016 Uiso 0.476(5) 1 calc R . P A 2
C7B C 0.4651(10) 0.1459(9) 1.0338(7) 0.0117(11) Uani 0.476(5) 1 d . . P A 2
H7B H 0.4237 0.0786 1.0656 0.014 Uiso 0.476(5) 1 calc R . P A 2
N6A N 0.6106(5) 0.1511(5) 1.0596(5) 0.0133(8) Uani 0.524(5) 1 d . . P A 1
H6A H 0.6832 0.0838 1.1036 0.016 Uiso 0.524(5) 1 calc R . P A 1
C7A C 0.4730(8) 0.1670(8) 1.0743(7) 0.0117(11) Uani 0.524(5) 1 d . . P A 1
H7A H 0.4398 0.1039 1.1308 0.014 Uiso 0.524(5) 1 calc R . P A 1
C8 C 0.6203(3) 0.2504(3) 0.9703(3) 0.0250(6) Uani 1 1 d . . . . .
H8BB H 0.7055 0.2686 0.9592 0.030 Uiso 0.476(5) 1 calc R . P A 2
H8AA H 0.7057 0.2562 0.9311 0.030 Uiso 0.524(5) 1 calc R . P A 1

loop_
_atom_site_aniso_label
_atom_site_aniso_U_11
_atom_site_aniso_U_22
_atom_site_aniso_U_33
_atom_site_aniso_U_23
_atom_site_aniso_U_13
_atom_site_aniso_U_12
Co1 0.00509(15) 0.00561(13) 0.00518(15) -0.00041(10) -0.00119(11) -0.00240(11)
Co2 0.00799(16) 0.00898(14) 0.00630(15) -0.00080(11) -0.00186(11) -0.00198(11)
P1 0.0049(3) 0.0055(2) 0.0051(3) -0.00046(19) -0.0010(2) -0.0025(2)
P2 0.0060(3) 0.0057(2) 0.0061(3) 0.00096(19) -0.0014(2) -0.0025(2)
O3 0.0049(8) 0.0069(7) 0.0089(8) -0.0013(6) -0.0010(6) -0.0027(6)
O1 0.0070(8) 0.0078(7) 0.0059(7) 0.0007(6) -0.0010(6) -0.0041(6)
O2 0.0104(8) 0.0095(7) 0.0062(7) -0.0004(6) -0.0015(6) -0.0054(6)
O5 0.0099(8) 0.0102(7) 0.0078(8) 0.0013(6) -0.0031(6) -0.0051(6)
O7 0.0064(8) 0.0089(7) 0.0045(7) 0.0006(5) -0.0008(6) -0.0035(6)
O9 0.0105(8) 0.0108(7) 0.0091(8) -0.0022(6) 0.0008(6) -0.0049(6)
O8 0.0213(9) 0.0115(7) 0.0046(8) 0.0000(6) -0.0005(7) -0.0067(7)
O10 0.0161(9) 0.0133(8) 0.0127(9) -0.0012(6) 0.0032(7) -0.0094(7)
O6 0.0116(8) 0.0057(7) 0.0113(8) -0.0005(6) 0.0010(6) -0.0032(6)
O4 0.0098(8) 0.0076(7) 0.0055(7) -0.0001(6) -0.0014(6) -0.0048(6)
N5 0.0099(10) 0.0125(9) 0.0106(10) -0.0007(7) -0.0025(8) -0.0045(8)
N1 0.0078(9) 0.0086(8) 0.0089(9) -0.0007(7) -0.0017(7) -0.0029(7)
N3 0.0074(9) 0.0118(9) 0.0079(9) -0.0007(7) 0.0001(7) -0.0041(7)
N4 0.0054(10) 0.0180(10) 0.0180(11) -0.0017(8) -0.0018(8) -0.0054(8)
N2 0.0122(10) 0.0076(8) 0.0135(10) -0.0036(7) -0.0040(8) -0.0024(7)
C7 0.0072(11) 0.0080(9) 0.0054(10) -0.0013(8) -0.0021(8) -0.0034(8)
C3 0.0181(13) 0.0111(10) 0.0098(11) 0.0002(8) -0.0004(9) -0.0075(9)
C5 0.0110(12) 0.0139(11) 0.0195(13) -0.0044(9) -0.0009(10) -0.0028(9)
C10 0.0083(11) 0.0112(10) 0.0145(12) -0.0003(9) -0.0005(9) -0.0029(9)
C2 0.0172(13) 0.0118(11) 0.0174(13) -0.0010(9) -0.0018(10) -0.0085(9)
C4 0.0098(12) 0.0144(11) 0.0118(11) -0.0011(9) -0.0009(9) -0.0068(9)
C6 0.0104(12) 0.0138(11) 0.0160(12) -0.0058(9) -0.0008(9) -0.0045(9)
C1 0.0084(11) 0.0082(10) 0.0096(11) -0.0010(8) -0.0027(8) -0.0020(8)
C9 0.0198(13) 0.0167(11) 0.0132(12) -0.0006(9) 0.0029(10) -0.0107(10)
N6B 0.0096(13) 0.011(2) 0.015(3) -0.0003(13) -0.0039(16) 0.0000(14)
C7B 0.0115(16) 0.013(2) 0.012(4) -0.001(2) -0.003(3) -0.0058(15)
N6A 0.0096(13) 0.011(2) 0.015(3) -0.0003(13) -0.0039(16) 0.0000(14)
C7A 0.0115(16) 0.013(2) 0.012(4) -0.001(2) -0.003(3) -0.0058(15)
C8 0.0128(13) 0.0437(16) 0.0187(14) 0.0049(12) -0.0026(10) -0.0153(12)

_geom_special_details            
;
 All esds (except the esd in the dihedral angle between two l.s. planes)
 are estimated using the full covariance matrix.  The cell esds are taken
 into account individually in the estimation of esds in distances, angles
 and torsion angles; correlations between esds in cell parameters are only
 used when they are defined by crystal symmetry.  An approximate (isotropic)
 treatment of cell esds is used for estimating esds involving l.s. planes.
;
loop_
_geom_bond_atom_site_label_1
_geom_bond_atom_site_label_2
_geom_bond_distance
_geom_bond_site_symmetry_2
_geom_bond_publ_flag
Co1 O3 2.2015(15) 2_566 ?
Co1 O1 2.0637(14) . ?
Co1 O7 2.0832(14) 2_566 ?
Co1 O4 2.2689(16) 2_566 ?
Co1 N1 2.1008(18) . ?
Co1 N3 2.0768(19) . ?
Co2 O2 2.0208(15) . ?
Co2 O5 2.0618(15) . ?
Co2 O9 2.1116(15) . ?
Co2 O8 2.1518(15) . ?
Co2 N5 2.0730(19) . ?
P1 O3 1.5451(15) . ?
P1 O1 1.5219(15) . ?
P1 O2 1.5178(16) . ?
P1 C7 1.840(2) . ?
P2 O5 1.5326(16) . ?
P2 O7 1.5334(16) . ?
P2 O6 1.5181(15) . ?
P2 C7 1.850(2) . ?
O3 Co1 2.2015(14) 2_566 ?
O7 Co1 2.0832(14) 2_566 ?
O9 H9A 0.8891 . ?
O9 H9B 0.8890 . ?
O8 H8A 0.8782 . ?
O8 H8B 0.8781 . ?
O10 H10D 0.8696 . ?
O10 H10E 0.8702 . ?
O4 Co1 2.2689(16) 2_566 ?
O4 H4 0.856(10) . ?
O4 C7 1.467(2) . ?
N5 C9 1.373(3) . ?
N5 C7B 1.332(9) . ?
N5 C7A 1.341(8) . ?
N1 C3 1.383(3) . ?
N1 C1 1.328(3) . ?
N3 C4 1.325(3) . ?
N3 C6 1.383(3) . ?
N4 H4A 0.8800 . ?
N4 C5 1.369(3) . ?
N4 C4 1.342(3) . ?
N2 H2 0.8800 . ?
N2 C2 1.370(3) . ?
N2 C1 1.338(3) . ?
C7 C10 1.522(3) . ?
C3 H3 0.9500 . ?
C3 C2 1.363(3) . ?
C5 H5 0.9500 . ?
C5 C6 1.356(3) . ?
C10 H10A 0.9800 . ?
C10 H10B 0.9800 . ?
C10 H10C 0.9800 . ?
C2 H2A 0.9500 . ?
C4 H4B 0.9500 . ?
C6 H6 0.9500 . ?
C1 H1 0.9500 . ?
C9 H9 0.9500 . ?
C9 C8 1.343(4) . ?
N6B H6B 0.8800 . ?
N6B C7B 1.337(11) . ?
N6B C8 1.492(6) . ?
C7B H7B 0.9500 . ?
N6A H6A 0.8800 . ?
N6A C7A 1.337(9) . ?
N6A C8 1.298(6) . ?
C7A H7A 0.9500 . ?
C8 H8BB 0.9500 . ?
C8 H8AA 0.9500 . ?

loop_
_geom_angle_atom_site_label_1
_geom_angle_atom_site_label_2
_geom_angle_atom_site_label_3
_geom_angle
_geom_angle_site_symmetry_1
_geom_angle_site_symmetry_3
_geom_angle_publ_flag
O3 Co1 O4 79.95(5) 2_566 2_566 ?
O1 Co1 O3 93.45(5) . 2_566 ?
O1 Co1 O7 171.27(6) . 2_566 ?
O1 Co1 O4 87.42(6) . 2_566 ?
O1 Co1 N1 88.12(6) . . ?
O1 Co1 N3 91.37(7) . . ?
O7 Co1 O3 84.48(6) 2_566 2_566 ?
O7 Co1 O4 83.87(6) 2_566 2_566 ?
O7 Co1 N1 92.35(6) 2_566 . ?
N1 Co1 O3 169.16(6) . 2_566 ?
N1 Co1 O4 89.43(6) . 2_566 ?
N3 Co1 O3 94.87(6) . 2_566 ?
N3 Co1 O7 97.25(7) . 2_566 ?
N3 Co1 O4 174.58(6) . 2_566 ?
N3 Co1 N1 95.81(7) . . ?
O2 Co2 O5 97.01(6) . . ?
O2 Co2 O9 168.10(6) . . ?
O2 Co2 O8 80.08(6) . . ?
O2 Co2 N5 97.69(7) . . ?
O5 Co2 O9 91.96(6) . . ?
O5 Co2 O8 162.03(6) . . ?
O5 Co2 N5 95.01(7) . . ?
O9 Co2 O8 88.98(6) . . ?
N5 Co2 O9 89.25(7) . . ?
N5 Co2 O8 102.94(7) . . ?
O3 P1 C7 105.77(9) . . ?
O1 P1 O3 111.28(8) . . ?
O1 P1 C7 107.06(9) . . ?
O2 P1 O3 113.35(9) . . ?
O2 P1 O1 110.77(9) . . ?
O2 P1 C7 108.24(9) . . ?
O5 P2 O7 111.25(9) . . ?
O5 P2 C7 109.12(9) . . ?
O7 P2 C7 103.97(9) . . ?
O6 P2 O5 111.15(9) . . ?
O6 P2 O7 114.34(9) . . ?
O6 P2 C7 106.54(9) . . ?
P1 O3 Co1 113.65(8) . 2_566 ?
P1 O1 Co1 136.00(9) . . ?
P1 O2 Co2 133.53(9) . . ?
P2 O5 Co2 124.53(8) . . ?
P2 O7 Co1 113.27(8) . 2_566 ?
Co2 O9 H9A 110.7 . . ?
Co2 O9 H9B 110.4 . . ?
H9A O9 H9B 108.3 . . ?
Co2 O8 H8A 110.1 . . ?
Co2 O8 H8B 109.7 . . ?
H8A O8 H8B 139.0 . . ?
H10D O10 H10E 109.5 . . ?
Co1 O4 H4 105.5(17) 2_566 . ?
C7 O4 Co1 101.65(11) . 2_566 ?
C7 O4 H4 109.8(18) . . ?
C9 N5 Co2 130.51(16) . . ?
C7B N5 Co2 120.0(4) . . ?
C7B N5 C9 106.6(4) . . ?
C7A N5 Co2 127.0(4) . . ?
C7A N5 C9 102.4(4) . . ?
C3 N1 Co1 130.59(15) . . ?
C1 N1 Co1 124.08(15) . . ?
C1 N1 C3 105.31(18) . . ?
C4 N3 Co1 123.07(15) . . ?
C4 N3 C6 105.01(19) . . ?
C6 N3 Co1 129.98(15) . . ?
C5 N4 H4A 126.2 . . ?
C4 N4 H4A 126.2 . . ?
C4 N4 C5 107.5(2) . . ?
C2 N2 H2 126.0 . . ?
C1 N2 H2 126.0 . . ?
C1 N2 C2 107.92(19) . . ?
P1 C7 P2 111.35(11) . . ?
O4 C7 P1 105.97(13) . . ?
O4 C7 P2 102.02(13) . . ?
O4 C7 C10 111.46(17) . . ?
C10 C7 P1 112.45(15) . . ?
C10 C7 P2 112.89(15) . . ?
N1 C3 H3 125.2 . . ?
C2 C3 N1 109.5(2) . . ?
C2 C3 H3 125.2 . . ?
N4 C5 H5 127.0 . . ?
C6 C5 N4 106.1(2) . . ?
C6 C5 H5 127.0 . . ?
C7 C10 H10A 109.5 . . ?
C7 C10 H10B 109.5 . . ?
C7 C10 H10C 109.5 . . ?
H10A C10 H10B 109.5 . . ?
H10A C10 H10C 109.5 . . ?
H10B C10 H10C 109.5 . . ?
N2 C2 H2A 127.0 . . ?
C3 C2 N2 105.9(2) . . ?
C3 C2 H2A 127.0 . . ?
N3 C4 N4 111.5(2) . . ?
N3 C4 H4B 124.2 . . ?
N4 C4 H4B 124.2 . . ?
N3 C6 H6 125.1 . . ?
C5 C6 N3 109.9(2) . . ?
C5 C6 H6 125.1 . . ?
N1 C1 N2 111.3(2) . . ?
N1 C1 H1 124.3 . . ?
N2 C1 H1 124.3 . . ?
N5 C9 H9 124.7 . . ?
C8 C9 N5 110.6(2) . . ?
C8 C9 H9 124.7 . . ?
C7B N6B H6B 127.6 . . ?
C7B N6B C8 104.7(5) . . ?
C8 N6B H6B 127.6 . . ?
N5 C7B N6B 112.3(7) . . ?
N5 C7B H7B 123.8 . . ?
N6B C7B H7B 123.8 . . ?
C7A N6A H6A 125.3 . . ?
C8 N6A H6A 125.3 . . ?
C8 N6A C7A 109.3(5) . . ?
N5 C7A H7A 124.9 . . ?
N6A C7A N5 110.3(6) . . ?
N6A C7A H7A 124.9 . . ?
C9 C8 N6B 104.1(3) . . ?
C9 C8 H8BB 127.9 . . ?
C9 C8 H8AA 127.2 . . ?
N6B C8 H8BB 127.9 . . ?
N6A C8 C9 105.6(3) . . ?
N6A C8 H8AA 127.2 . . ?

loop_
_geom_hbond_atom_site_label_D
_geom_hbond_atom_site_label_H
_geom_hbond_atom_site_label_A
_geom_hbond_distance_DH
_geom_hbond_distance_HA
_geom_hbond_distance_DA
_geom_hbond_angle_DHA
_geom_hbond_site_symmetry_A
O9 H9A O10 0.89 1.89 2.717(2) 154.5 2_557
O9 H9B O3 0.89 1.93 2.810(2) 170.3 2_567
O8 H8A O10 0.88 2.03 2.826(2) 150.4 1_565
O8 H8B O7 0.88 2.11 2.682(2) 122.2 2_567
O10 H10E O6 0.87 1.84 2.700(2) 171.1 .
O4 H4 O3 0.856(10) 1.932(13) 2.748(2) 159(2) 2_566
N4 H4A O1 0.88 1.98 2.810(2) 157.9 2_666
N2 H2 O6 0.88 1.95 2.784(3) 157.6 1_565
N6A H6A O6 0.88 2.03 2.888(5) 165.0 2_657

_shelx_SHELXL_version_number     2014/7
_olex2_submission_special_instructions 'No special instructions were received'

# start Validation Reply Form
_vrf_PLAT417_CoIMHEDP            
;
PROBLEM: Short Inter D-H..H-D       H9A    ..  H10D    ..       2.06 Ang.  
RESPONSE: This is a consequence of a strong hydrogen bond
;

# end Validation Reply Form
