# Supplementary material for: Exploiting the Multifunctionality of M2+/Imidazole–Etidronates for Proton Conductivity (Zn2+) and Electrocatalysis (Co2+, Ni2+) toward the HER, OER, and ORR
Source: ACS Appl Mater Interfaces. 2022 Feb 22;14(9):11273–87. doi: 10.1021/acsami.1c21876 (PMC8915163; doi:10.1021/acsami.1c21876)
Supplement: Supplementary file 2 — am1c21876_si_002.zip [file am1c21876_si_002.zip › NiLIm-0.cif]

data_Ni-HEDP-Im_anhydrous_publ

#=============================================================================
# this information describes the project, paper etc. for the CIF             #
# Acta Cryst. Section C papers and editorial correspondence is generated     #
# from the information in this section                                       #
#                                                                            #
#   (from)   CIF submission form for Rietveld refinements (Acta Cryst. C)    #
#                                                 Version 14 December 1998   #
#=============================================================================
# 1. SUBMISSION DETAILS

_publ_contact_author_name        
'Konstantinos D. Demadis' # Name of author for correspondence
_publ_contact_author_address     # Address of author for correspondence
;Crystal Engineering, Growth & Design Lab 
Department of Chemistry University of Crete 
PO BOX 2208 GR-71003 Voutes Campus 
Heraklion, Crete 
GREECE
;
_publ_contact_author_email       demadis@uoc.gr
_publ_contact_author_phone       '+30 2810 545051'
_publ_contact_author_fax         '+30 2810 545001'
loop_
_publ_author_name
_publ_author_address
'Armakola, E.'
;Crystal Engineering, Growth & Design Lab 
Department of Chemistry University of Crete 
PO BOX 2208 GR-71003 Voutes Campus 
Heraklion, Crete 
GREECE
;
'GjiKa, M.'
;Crystal Engineering, Growth & Design Lab 
Department of Chemistry University of Crete 
PO BOX 2208 GR-71003 Voutes Campus 
Heraklion, Crete 
GREECE
;
'Visa, A.'
;Institute of Chemistry Timisoara of the Romanian Academy, 
3000223 Timisoara
Romania
;
"V\'ilchez-C\'ozar, A."
;Dpto Qu\'imica Inorg\'anica, Cristalograf\'ia y Mineralog\'ia
Facultad de Ciencias, Campus de Teatinos s/n
29071 M\'alaga
Spain
;
"Bazaga-Garc\'ia, M."
;Dpto Qu\'imica Inorg\'anica, Cristalograf\'ia y Mineralog\'ia
Facultad de Ciencias, Campus de Teatinos s/n
29071 M\'alaga
Spain
;
'Colodrero, R.M.P'
;Dpto Qu\'imica Inorg\'anica, Cristalograf\'ia y Mineralog\'ia
Facultad de Ciencias, Campus de Teatinos s/n
29071 M\'alaga
Spain
;
'Olivera-Pastor, P.'
;Dpto Qu\'imica Inorg\'anica, Cristalograf\'ia y Mineralog\'ia
Facultad de Ciencias, Campus de Teatinos s/n
29071 M\'alaga
Spain
;
'Choquesillo-Lazarte, D.'
;Laboratorios de Estudios Cristalogr\'aficos, IACT
CSIC-Universidad de Granada
18100 Granada
Spain
;
'Cabeza, A.'
;Dpto Qu\'imica Inorg\'anica, Cristalograf\'ia y Mineralog\'ia
Facultad de Ciencias, Campus de Teatinos s/n
29071 M\'alaga
Spain
;
'Demadis, K.D.'
;Crystal Engineering, Growth & Design Lab 
Department of Chemistry University of Crete
 PO BOX 2208 GR-71003 Voutes Campus 
Heraklion, Crete 
GREECE
;

_pd_block_id                     2021-09-30T19:41|Ni-HEDP-Im_anhydrous|X'pert|

_audit_creation_method           'from EXP file using GSAS2CIF'
_audit_creation_date             2021-09-30T19:41
_audit_author_name               X'pert
_audit_update_record             
; 2021-09-30T19:41  Initial CIF as created by GSAS2CIF
;

_publ_contact_letter             
; ?
;
_publ_requested_coeditor_name    ?
_publ_requested_category         ? # Acta C: one of CI/CM/CO/FI/FM/FO

#==============================================================================

# 2. PROCESSING SUMMARY (IUCr Office Use Only)

_journal_data_validation_number  ?

_journal_date_recd_electronic    ?
_journal_date_to_coeditor        ?
_journal_date_from_coeditor      ?
_journal_date_accepted           ?
_journal_date_printers_first     ?
_journal_date_printers_final     ?
_journal_date_proofs_out         ?
_journal_date_proofs_in          ?
_journal_coeditor_name           ?
_journal_coeditor_code           ?
_journal_coeditor_notes          
; ?
;
_journal_techeditor_code         ?
_journal_techeditor_notes        
; ?
;
_journal_coden_ASTM              ?
_journal_name_full               ?
_journal_year                    ?
_journal_volume                  ?
_journal_issue                   ?
_journal_page_first              ?
_journal_page_last               ?
_journal_paper_category          ?
_journal_suppl_publ_number       ?
_journal_suppl_publ_pages        ?

#==============================================================================

# 3. TITLE AND AUTHOR LIST

_publ_section_title              
; ?
;
_publ_section_title_footnote     
; ?
;
loop_
_publ_author_footnote
; ?
;

#==============================================================================

# 4. TEXT

_publ_section_synopsis           
;  ?
;
_publ_section_abstract           
; ?
;
_publ_section_comment            
; ?
;
_publ_section_exptl_prep         
# Details of the preparation of the sample(s)
# should be given here.
; ?
;
_publ_section_exptl_refinement   
; ?
;
_publ_section_references         
; ?
;
_publ_section_figure_captions    
; ?
;
_publ_section_acknowledgements   
; ?
;

#=============================================================================
# 5. OVERALL REFINEMENT & COMPUTING DETAILS

_refine_special_details          
; ?
;
_pd_proc_ls_special_details      
; ?
;

# The following items are used to identify the programs used.
_computing_molecular_graphics    ?
_computing_publication_material  ?

_refine_ls_weighting_scheme      ?
_refine_ls_weighting_details     ?
_refine_ls_hydrogen_treatment    ?
_refine_ls_extinction_method     ?
_refine_ls_extinction_coef       ?
_refine_ls_number_constraints    ?

_refine_ls_restrained_S_all      ?
_refine_ls_restrained_S_obs      ?

#==============================================================================
# 6. SAMPLE PREPARATION DATA

# (In the unusual case where multiple samples are used in a single
#  Rietveld study, this information should be moved into the phase
#  blocks)

# The following three fields describe the preparation of the material.
# The cooling rate is in K/min.  The pressure at which the sample was
# prepared is in kPa.  The temperature of preparation is in K.

_pd_prep_cool_rate               ?
_pd_prep_pressure                ?
_pd_prep_temperature             ?

_pd_char_colour                  yellow # use ICDD colour descriptions
_refine_ls_shift/su_max          0.04
_refine_ls_shift/su_mean         0.05
_computing_structure_refinement  GSAS
_refine_ls_number_parameters     164
_refine_ls_goodness_of_fit_all   4.11
_refine_ls_number_restraints     95
_refine_ls_matrix_type           full
#==============================================================================
# 7. CHEMICAL, STRUCTURAL AND CRYSTAL DATA

_pd_char_particle_morphology     ?

_chemical_name_systematic        ?
_chemical_name_common            ?
_chemical_formula_moiety         'C11 N6 Ni2 O7 P2'

# If you change Z, be sure to change all 3 of the following
_chemical_formula_sum            'C11 N6 Ni2 O7 P2'
_chemical_compound_source        ? # for minerals and
_chemical_formula_structural     ?
_chemical_formula_analytical     ?
_chemical_melting_point          ?
_exptl_crystal_description       polycrystalline

_diffrn_ambient_temperature      298
_space_group_crystal_system      triclinic
_space_group_IT_number           2
_space_group_name_H-M_alt        'P -1'
_space_group_name_Hall           '-P 1'
_chemical_absolute_configuration ?
loop_
_symmetry_equiv_pos_site_id
_symmetry_equiv_pos_as_xyz
1 +x,+y,+z
-1 -x,-y,-z

_exptl_crystal_F_000             ?
_exptl_crystal_density_diffrn    1.970
_exptl_crystal_density_meas      ?
_exptl_crystal_density_method    ?

_cell_measurement_temperature    298

_cell_special_details            
; ?
;

_geom_special_details            ?

# The following item identifies the program(s) used (if appropriate).
_computing_structure_solution    ?

#==============================================================================

# 8. Phase information from GSAS

_pd_phase_name                   'from CO-HEDP-IM_ANHIDRO'
_cell_length_a                   10.6650(7)
_cell_length_b                   9.8894(16)
_cell_length_c                   9.8937(13)
_cell_angle_alpha                117.938(5)
_cell_angle_beta                 108.779(7)
_cell_angle_gamma                90.842(9)
_cell_volume                     855.55(19)

# ATOMIC COORDINATES AND DISPLACEMENT PARAMETERS


loop_
_atom_site_type_symbol
_atom_site_label
_atom_site_fract_x
_atom_site_fract_y
_atom_site_fract_z
_atom_site_occupancy
_atom_site_thermal_displace_type
_atom_site_U_iso_or_equiv
_atom_site_symmetry_multiplicity
Ni Ni2a 0.9937(11) -0.0232(22) 0.0200(23) 0.5 Uiso 0.007 2
Ni Ni1 0.6421(8) 0.0922(16) 0.2707(15) 1.0 Uiso 0.007 2
P P1 0.6726(12) -0.0141(17) -0.0777(19) 1.0 Uiso 0.007 2
P P2 0.8822(12) 0.2731(18) 0.2502(19) 1.0 Uiso 0.007 2
O O1 0.6391(27) -0.0799(24) 0.0240(26) 1.0 Uiso 0.007 2
O O2 0.7987(8) -0.0704(23) -0.1131(23) 1.0 Uiso 0.007 2
O O3 0.5619(15) -0.0442(34) -0.2376(22) 1.0 Uiso 0.007 2
C C10 0.7206(14) 0.1948(17) 0.0719(20) 1.0 Uiso 0.007 2
O O4 0.6242(20) 0.2274(29) 0.1481(29) 1.0 Uiso 0.007 2
O O6 0.9000(24) 0.4501(18) 0.333(4) 1.0 Uiso 0.007 2
O O5 0.9906(14) 0.1949(26) 0.1852(28) 1.0 Uiso 0.007 2
O O7 0.8512(20) 0.220(5) 0.363(4) 1.0 Uiso 0.007 2
C C11 0.712(5) 0.277(7) -0.023(7) 1.0 Uiso 0.007 2
N N1 0.6817(30) -0.068(4) 0.361(4) 1.0 Uiso 0.007 2
N N2 0.6642(30) -0.081(5) 0.5737(31) 1.0 Uiso 0.007 2
C C1 0.6443(17) 0.0070(20) 0.496(6) 1.0 Uiso 0.007 2
C C2 0.7104(26) -0.2098(32) 0.484(5) 1.0 Uiso 0.007 2
C C3 0.7242(24) -0.2012(32) 0.354(4) 1.0 Uiso 0.007 2
N N6a 0.9826(22) -0.380(6) 0.128(17) 0.5 Uiso 0.007 2
N N5a 1.0007(20) -0.160(18) 0.116(20) 0.5 Uiso 0.007 2
C C7a 0.9661(17) -0.321(19) 0.023(6) 0.5 Uiso 0.007 2
C C8a 1.0378(23) -0.120(7) 0.281(15) 0.5 Uiso 0.007 2
C C9a 1.0272(16) -0.256(17) 0.287(10) 0.5 Uiso 0.007 2
N N3 0.6496(22) 0.2966(33) 0.4816(14) 1.0 Uiso 0.007 2
N N4 0.6085(18) 0.438(5) 0.7082(18) 1.0 Uiso 0.007 2
C C4 0.6872(33) 0.5389(26) 0.6934(25) 1.0 Uiso 0.007 2
C C5 0.5845(26) 0.287(4) 0.5776(28) 1.0 Uiso 0.007 2
C C6 0.7107(23) 0.450(5) 0.5514(27) 1.0 Uiso 0.007 2
Ni Ni2b 1.0008(14) 0.0321(24) -0.0314(26) 0.5 Uiso 0.007 2
N N6b 1.011(4) 0.309(7) -0.242(14) 0.5 Uiso 0.007 2
N N5b 1.003(5) 0.126(17) -0.172(13) 0.5 Uiso 0.007 2
C C7b 1.0127(24) 0.285(15) -0.115(6) 0.5 Uiso 0.007 2
C C9b 0.996(4) 0.053(6) -0.333(14) 0.5 Uiso 0.007 2
C C6b 1.0014(32) 0.166(15) -0.376(6) 0.5 Uiso 0.007 2
_chemical_formula_weight         507.50
_cell_formula_units_Z            2

# MOLECULAR GEOMETRY

loop_
_geom_bond_atom_site_label_1
_geom_bond_atom_site_label_2
_geom_bond_distance
_geom_bond_site_symmetry_1
_geom_bond_site_symmetry_2
_geom_bond_publ_flag
Ni2a Ni2a 0.77(7) . -1_755 N
Ni2a O2 1.977(10) . 1_555 N
Ni2a O2 2.107(16) . -1_755 N
Ni2a O5 2.014(10) . 1_555 N
Ni2a O5 2.008(10) . -1_755 N
Ni2a N5a 1.975(10) . 1_555 N
Ni2a Ni2b 0.921(34) . 1_555 N
Ni2a Ni2b 0.17(5) . -1_755 N
Ni2a N5b 2.17(6) . -1_755 N
Ni1 O1 2.216(18) . 1_555 N
Ni1 O3 2.106(17) . -1_655 N
Ni1 O4 2.162(18) . 1_555 N
Ni1 O7 2.220(17) . 1_555 N
Ni1 N1 2.137(19) . 1_555 N
Ni1 N3 2.093(15) . 1_555 N
P1 O1 1.550(10) . 1_555 N
P1 O2 1.543(9) . 1_555 N
P1 O3 1.527(9) . 1_555 N
P1 C10 1.827(10) . 1_555 N
P2 C10 1.845(10) . 1_555 N
P2 O4 2.557(17) . 1_555 N
P2 O6 1.522(10) . 1_555 N
P2 O5 1.546(9) . 1_555 N
P2 O7 1.550(10) . 1_555 N
O1 Ni1 2.216(18) . 1_555 N
O1 P1 1.550(10) . 1_555 N
O2 Ni2a 1.977(10) . 1_555 N
O2 Ni2a 2.107(16) . -1_755 N
O2 P1 1.543(9) . 1_555 N
O2 Ni2b 2.091(17) . 1_555 N
O2 Ni2b 2.065(15) . -1_755 N
O3 Ni1 2.106(17) . -1_655 N
O3 P1 1.527(9) . 1_555 N
C10 P1 1.827(10) . 1_555 N
C10 P2 1.845(10) . 1_555 N
C10 O4 1.418(10) . 1_555 N
C10 C11 1.483(10) . 1_555 N
O4 Ni1 2.162(18) . 1_555 N
O4 P2 2.557(17) . 1_555 N
O4 C10 1.418(10) . 1_555 N
O6 P2 1.522(10) . 1_555 N
O5 Ni2a 2.014(10) . 1_555 N
O5 Ni2a 2.008(10) . -1_755 N
O5 P2 1.546(9) . 1_555 N
O5 Ni2b 2.029(18) . 1_555 N
O5 Ni2b 2.063(17) . -1_755 N
O7 Ni1 2.220(17) . 1_555 N
O7 P2 1.550(10) . 1_555 N
C11 C10 1.483(10) . 1_555 N
N1 Ni1 2.137(19) . 1_555 N
N1 C1 1.391(10) . 1_555 N
N1 C3 1.382(10) . 1_555 N
N2 C1 1.380(10) . 1_555 N
N2 C2 1.377(10) . 1_555 N
C1 N1 1.391(10) . 1_555 N
C1 N2 1.380(10) . 1_555 N
C1 C2 2.228(15) . 1_555 N
C2 N2 1.377(10) . 1_555 N
C2 C1 2.228(15) . 1_555 N
C2 C3 1.381(10) . 1_555 N
C3 N1 1.382(10) . 1_555 N
C3 C2 1.381(10) . 1_555 N
N6a C7a 1.378(10) . 1_555 N
N6a C9a 1.380(10) . 1_555 N
N6a N6b 0.99(25) . -1_755 N
N6a C7b 1.01(22) . -1_755 N
N5a Ni2a 1.975(10) . 1_555 N
N5a C7a 1.386(10) . 1_555 N
N5a C8a 1.391(10) . 1_555 N
N5a Ni2b 1.81(5) . -1_755 N
N5a N5b 0.51(32) . -1_755 N
N5a C7b 1.24(22) . -1_755 N
N5a C9b 1.88(29) . -1_755 N
C7a N6a 1.378(10) . 1_555 N
C7a N5a 1.386(10) . 1_555 N
C7a C8a 2.238(15) . 1_555 N
C7a C9a 2.231(15) . 1_555 N
C7a N6b 2.05(19) . -1_755 N
C7a N5b 1.73(27) . -1_755 N
C7a C7b 0.76(9) . -1_755 N
C8a N5a 1.391(10) . 1_555 N
C8a C7a 2.238(15) . 1_555 N
C8a C9a 1.377(10) . 1_555 N
C8a N6b 1.76(11) . -1_755 N
C8a N5b 0.99(17) . -1_755 N
C8a C7b 1.59(13) . -1_755 N
C8a C9b 0.80(15) . -1_755 N
C8a C6b 1.39(20) . -1_755 N
C9a N6a 1.380(10) . 1_555 N
C9a C7a 2.231(15) . 1_555 N
C9a C8a 1.377(10) . 1_555 N
C9a N6b 0.54(12) . -1_755 N
C9a N5b 2.04(8) . -1_755 N
C9a C7b 1.49(12) . -1_755 N
C9a C9b 1.87(17) . -1_755 N
C9a C6b 1.05(21) . -1_755 N
N3 Ni1 2.093(15) . 1_555 N
N3 C5 1.377(10) . 1_555 N
N3 C6 1.382(10) . 1_555 N
N4 C4 1.385(10) . 1_555 N
N4 C5 1.388(10) . 1_555 N
C4 N4 1.385(10) . 1_555 N
C4 C6 1.373(10) . 1_555 N
C5 N3 1.377(10) . 1_555 N
C5 N4 1.388(10) . 1_555 N
C6 N3 1.382(10) . 1_555 N
C6 C4 1.373(10) . 1_555 N
Ni2b Ni2a 0.921(34) . 1_555 N
Ni2b Ni2a 0.17(5) . -1_755 N
Ni2b O2 2.091(17) . 1_555 N
Ni2b O2 2.065(15) . -1_755 N
Ni2b O5 2.029(18) . 1_555 N
Ni2b O5 2.063(17) . -1_755 N
Ni2b N5a 1.81(5) . -1_755 N
Ni2b Ni2b 1.08(6) . -1_755 N
Ni2b N5b 2.009(20) . 1_555 N
N6b N6a 0.99(25) . -1_755 N
N6b C7a 2.05(19) . -1_755 N
N6b C8a 1.76(11) . -1_755 N
N6b C9a 0.54(12) . -1_755 N
N6b C7b 1.378(10) . 1_555 N
N6b C6b 1.384(10) . 1_555 N
N5b Ni2a 2.17(6) . -1_755 N
N5b N5a 0.51(32) . -1_755 N
N5b C7a 1.73(27) . -1_755 N
N5b C8a 0.99(17) . -1_755 N
N5b C9a 2.04(8) . -1_755 N
N5b Ni2b 2.009(20) . 1_555 N
N5b C7b 1.383(10) . 1_555 N
N5b C9b 1.385(10) . 1_555 N
C7b N6a 1.01(22) . -1_755 N
C7b N5a 1.24(22) . -1_755 N
C7b C7a 0.76(9) . -1_755 N
C7b C8a 1.59(13) . -1_755 N
C7b C9a 1.49(12) . -1_755 N
C7b N6b 1.378(10) . 1_555 N
C7b N5b 1.383(10) . 1_555 N
C7b C6b 2.240(15) . 1_555 N
C9b N5a 1.88(29) . -1_755 N
C9b C8a 0.80(15) . -1_755 N
C9b C9a 1.87(17) . -1_755 N
C9b N5b 1.385(10) . 1_555 N
C9b C6b 1.375(10) . 1_555 N
C6b C8a 1.39(20) . -1_755 N
C6b C9a 1.05(21) . -1_755 N
C6b N6b 1.384(10) . 1_555 N
C6b C7b 2.240(15) . 1_555 N
C6b C9b 1.375(10) . 1_555 N

loop_
_geom_angle_atom_site_label_1
_geom_angle_atom_site_label_2
_geom_angle_atom_site_label_3
_geom_angle
_geom_angle_site_symmetry_1
_geom_angle_site_symmetry_2
_geom_angle_site_symmetry_3
_geom_angle_publ_flag
Ni2a Ni2a O2 88.9(19) -1_755 . 1_555 N
Ni2a Ni2a O2 69.8(15) -1_755 . -1_755 N
Ni2a Ni2a O5 78.6(14) -1_755 . 1_555 N
Ni2a Ni2a O5 79.5(15) -1_755 . -1_755 N
Ni2a Ni2a N5a 166(4) -1_755 . 1_555 N
Ni2a Ni2a Ni2b 5.1(13) -1_755 . 1_555 N
Ni2a Ni2a Ni2b 152(9) -1_755 . -1_755 N
O2 Ni2a O2 158.6(18) 1_555 . -1_755 N
O2 Ni2a O5 93.7(6) 1_555 . 1_555 N
O2 Ni2a O5 85.9(6) 1_555 . -1_755 N
O2 Ni2a N5a 101.5(15) 1_555 . 1_555 N
O2 Ni2a Ni2b 83.9(13) 1_555 . 1_555 N
O2 Ni2a Ni2b 119(9) 1_555 . -1_755 N
O2 Ni2a O5 82.4(6) -1_755 . 1_555 N
O2 Ni2a O5 90.1(6) -1_755 . -1_755 N
O2 Ni2a N5a 99.6(14) -1_755 . 1_555 N
O2 Ni2a Ni2b 74.7(13) -1_755 . 1_555 N
O2 Ni2a Ni2b 82(8) -1_755 . -1_755 N
O5 Ni2a O5 158.0(19) 1_555 . -1_755 N
O5 Ni2a N5a 109(6) 1_555 . 1_555 N
O5 Ni2a Ni2b 77.8(14) 1_555 . 1_555 N
O5 Ni2a Ni2b 105(6) 1_555 . -1_755 N
O5 Ni2a N5a 92(6) -1_755 . 1_555 N
O5 Ni2a Ni2b 80.3(14) -1_755 . 1_555 N
O5 Ni2a Ni2b 95(6) -1_755 . -1_755 N
N5a Ni2a Ni2b 171(5) 1_555 . 1_555 N
N5a Ni2a Ni2b 17(8) 1_555 . -1_755 N
Ni2b Ni2a Ni2b 157(9) 1_555 . -1_755 N
O3 Ni1 N3 83.6(11) -1_655 . 1_555 N
O1 P1 O2 109.1(12) 1_555 . 1_555 N
O1 P1 O3 118.5(12) 1_555 . 1_555 N
O1 P1 C10 101.0(10) 1_555 . 1_555 N
O2 P1 O3 109.4(11) 1_555 . 1_555 N
O2 P1 C10 108.1(10) 1_555 . 1_555 N
O3 P1 C10 110.2(11) 1_555 . 1_555 N
C10 P2 O6 106.1(11) 1_555 . 1_555 N
C10 P2 O5 107.1(10) 1_555 . 1_555 N
C10 P2 O7 102.2(10) 1_555 . 1_555 N
O6 P2 O5 118.8(12) 1_555 . 1_555 N
O6 P2 O7 108.4(12) 1_555 . 1_555 N
O5 P2 O7 112.7(13) 1_555 . 1_555 N
Ni2a O2 Ni2a 21.4(18) 1_555 . -1_755 N
Ni2a O2 P1 135.2(10) 1_555 . 1_555 N
Ni2a O2 Ni2b 26.0(10) 1_555 . 1_555 N
Ni2a O2 Ni2b 4.2(14) 1_555 . -1_755 N
Ni2a O2 P1 137.1(10) -1_755 . 1_555 N
Ni2a O2 Ni2b 4.6(13) -1_755 . 1_555 N
Ni2a O2 Ni2b 25.5(9) -1_755 . -1_755 N
P1 O2 Ni2b 135.9(11) 1_555 . 1_555 N
P1 O2 Ni2b 134.5(12) 1_555 . -1_755 N
Ni2b O2 Ni2b 30.1(16) 1_555 . -1_755 N
Ni1 O3 P1 119.4(12) -1_655 . 1_555 N
P1 C10 P2 119.9(10) 1_555 . 1_555 N
P1 C10 O4 105.6(12) 1_555 . 1_555 N
P1 C10 C11 106.8(27) 1_555 . 1_555 N
P2 C10 O4 102.4(11) 1_555 . 1_555 N
P2 C10 C11 110.6(26) 1_555 . 1_555 N
O4 C10 C11 111.4(14) 1_555 . 1_555 N
Ni2a O5 Ni2a 22.0(19) 1_555 . -1_755 N
Ni2a O5 P2 134.1(14) 1_555 . 1_555 N
Ni2a O5 Ni2b 26.3(10) 1_555 . 1_555 N
Ni2a O5 Ni2b 4.6(13) 1_555 . -1_755 N
Ni2a O5 P2 140.3(10) -1_755 . 1_555 N
Ni2a O5 Ni2b 4.8(13) -1_755 . 1_555 N
Ni2a O5 Ni2b 26.1(10) -1_755 . -1_755 N
P2 O5 Ni2b 138.2(11) 1_555 . 1_555 N
P2 O5 Ni2b 134.1(16) 1_555 . -1_755 N
Ni2b O5 Ni2b 30.6(16) 1_555 . -1_755 N
C1 N1 C3 108.3(10) 1_555 . 1_555 N
C1 N2 C2 107.9(10) 1_555 . 1_555 N
N1 C1 N2 107.7(10) 1_555 . 1_555 N
N2 C2 C3 108.9(10) 1_555 . 1_555 N
N1 C3 C2 107.2(10) 1_555 . 1_555 N
C7a N6a C9a 108.0(10) 1_555 . 1_555 N
C7a N6a N6b 119(5) 1_555 . -1_755 N
C7a N6a C7b 33(5) 1_555 . -1_755 N
C9a N6a N6b 19(4) 1_555 . -1_755 N
C9a N6a C7b 75(5) 1_555 . -1_755 N
N6b N6a C7b 87(8) -1_755 . -1_755 N
Ni2a N5a C7a 123(13) 1_555 . 1_555 N
Ni2a N5a C8a 129(13) 1_555 . 1_555 N
Ni2a N5a Ni2b 1.6(5) 1_555 . -1_755 N
Ni2a N5a N5b 106(21) 1_555 . -1_755 N
Ni2a N5a C7b 156(13) 1_555 . -1_755 N
C7a N5a C8a 107.4(10) 1_555 . 1_555 N
C7a N5a Ni2b 124(13) 1_555 . -1_755 N
C7a N5a N5b 126(9) 1_555 . -1_755 N
C7a N5a C7b 33(4) 1_555 . -1_755 N
C8a N5a Ni2b 129(13) 1_555 . -1_755 N
C8a N5a N5b 31(11) 1_555 . -1_755 N
C8a N5a C7b 74(4) 1_555 . -1_755 N
Ni2b N5a N5b 105(21) -1_755 . -1_755 N
Ni2b N5a C7b 157(14) -1_755 . -1_755 N
N5b N5a C7b 96(11) -1_755 . -1_755 N
N6a C7a N5a 108.3(10) 1_555 . 1_555 N
N6a C7a N5b 96(5) 1_555 . -1_755 N
N6a C7a C7b 46(16) 1_555 . -1_755 N
N5a C7a N5b 14(6) 1_555 . -1_755 N
N5a C7a C7b 63(16) 1_555 . -1_755 N
N5b C7a C7b 51(20) -1_755 . -1_755 N
N5a C8a C9a 108.0(10) 1_555 . 1_555 N
N5a C8a N6b 96(7) 1_555 . -1_755 N
N5a C8a N5b 15(16) 1_555 . -1_755 N
N5a C8a C7b 48(7) 1_555 . -1_755 N
N5a C8a C9b 116(21) 1_555 . -1_755 N
N5a C8a C6b 139(6) 1_555 . -1_755 N
C9a C8a N6b 14.3(31) 1_555 . -1_755 N
C9a C8a N5b 118(11) 1_555 . -1_755 N
C9a C8a C7b 60(7) 1_555 . -1_755 N
C9a C8a C9b 116(24) 1_555 . -1_755 N
C9a C8a C6b 45(12) 1_555 . -1_755 N
N6b C8a N5b 105(7) -1_755 . -1_755 N
N6b C8a C7b 48.3(25) -1_755 . -1_755 N
N6b C8a C9b 116(15) -1_755 . -1_755 N
N6b C8a C6b 51(4) -1_755 . -1_755 N
N5b C8a C7b 59(7) -1_755 . -1_755 N
N5b C8a C9b 100(9) -1_755 . -1_755 N
N5b C8a C6b 138(5) -1_755 . -1_755 N
C7b C8a C9b 136.7(24) -1_755 . -1_755 N
C7b C8a C6b 97(6) -1_755 . -1_755 N
C9b C8a C6b 72(15) -1_755 . -1_755 N
N6a C9a C8a 108.3(10) 1_555 . 1_555 N
N6a C9a N6b 36(23) 1_555 . -1_755 N
N6a C9a C7b 41(8) 1_555 . -1_755 N
N6a C9a C6b 145.3(20) 1_555 . -1_755 N
C8a C9a N6b 127(7) 1_555 . -1_755 N
C8a C9a C7b 67(8) 1_555 . -1_755 N
C8a C9a C6b 68(16) 1_555 . -1_755 N
N6b C9a C7b 68(12) -1_755 . -1_755 N
N6b C9a C6b 117(17) -1_755 . -1_755 N
C7b C9a C6b 123(8) -1_755 . -1_755 N
Ni1 N3 C5 118.9(27) 1_555 . 1_555 N
Ni1 N3 C6 132.3(28) 1_555 . 1_555 N
C5 N3 C6 108.8(10) 1_555 . 1_555 N
C4 N4 C5 109.8(10) 1_555 . 1_555 N
N4 C4 C6 106.4(10) 1_555 . 1_555 N
N3 C5 N4 106.2(10) 1_555 . 1_555 N
N3 C6 C4 108.9(10) 1_555 . 1_555 N
Ni2a Ni2b Ni2a 23(9) 1_555 . -1_755 N
Ni2a Ni2b O2 70.1(11) 1_555 . 1_555 N
Ni2a Ni2b O2 79.8(13) 1_555 . -1_755 N
Ni2a Ni2b O5 75.9(12) 1_555 . 1_555 N
Ni2a Ni2b O5 73.6(12) 1_555 . -1_755 N
Ni2a Ni2b N5a 171(6) 1_555 . -1_755 N
Ni2a Ni2b Ni2b 3.6(9) 1_555 . -1_755 N
Ni2a Ni2b N5b 172(4) 1_555 . 1_555 N
Ni2a Ni2b O2 93(9) -1_755 . 1_555 N
Ni2a Ni2b O2 57(8) -1_755 . -1_755 N
Ni2a Ni2b O5 80(6) -1_755 . 1_555 N
Ni2a Ni2b O5 71(6) -1_755 . -1_755 N
Ni2a Ni2b N5a 161(8) -1_755 . -1_755 N
Ni2a Ni2b Ni2b 20(8) -1_755 . -1_755 N
Ni2a Ni2b N5b 158(10) -1_755 . 1_555 N
O2 Ni2b O2 149.9(16) 1_555 . -1_755 N
O2 Ni2b O5 89.9(8) 1_555 . 1_555 N
O2 Ni2b O5 81.6(7) 1_555 . -1_755 N
O2 Ni2b N5a 105.8(14) 1_555 . -1_755 N
O2 Ni2b Ni2b 73.6(15) 1_555 . -1_755 N
O2 Ni2b N5b 105.4(16) 1_555 . 1_555 N
O2 Ni2b O5 83.0(7) -1_755 . 1_555 N
O2 Ni2b O5 89.7(7) -1_755 . -1_755 N
O2 Ni2b N5a 104.0(15) -1_755 . -1_755 N
O2 Ni2b Ni2b 76.3(15) -1_755 . -1_755 N
O2 Ni2b N5b 104.5(18) -1_755 . 1_555 N
O5 Ni2b O5 149.4(16) 1_555 . -1_755 N
O5 Ni2b N5a 97(7) 1_555 . -1_755 N
O5 Ni2b Ni2b 76.5(17) 1_555 . -1_755 N
O5 Ni2b N5b 111(5) 1_555 . 1_555 N
O5 Ni2b N5a 114(7) -1_755 . -1_755 N
O5 Ni2b Ni2b 73.0(16) -1_755 . -1_755 N
O5 Ni2b N5b 100(5) -1_755 . 1_555 N
N5a Ni2b Ni2b 173(7) -1_755 . -1_755 N
N5a Ni2b N5b 14(10) -1_755 . 1_555 N
Ni2b Ni2b N5b 173(6) -1_755 . 1_555 N
N6a N6b C8a 105(9) -1_755 . -1_755 N
N6a N6b C9a 125(26) -1_755 . -1_755 N
N6a N6b C7b 47(13) -1_755 . 1_555 N
N6a N6b C6b 155(13) -1_755 . 1_555 N
C8a N6b C9a 39(6) -1_755 . -1_755 N
C8a N6b C7b 60(6) -1_755 . 1_555 N
C8a N6b C6b 51(7) -1_755 . 1_555 N
C9a N6b C7b 91(10) -1_755 . 1_555 N
C9a N6b C6b 43(18) -1_755 . 1_555 N
C7b N6b C6b 108.4(10) 1_555 . 1_555 N
N5a N5b C7a 40(12) -1_755 . -1_755 N
N5a N5b C8a 133(26) -1_755 . -1_755 N
N5a N5b Ni2b 60(12) -1_755 . 1_555 N
N5a N5b C7b 63(21) -1_755 . 1_555 N
N5a N5b C9b 168(20) -1_755 . 1_555 N
C7a N5b C8a 107(12) -1_755 . -1_755 N
C7a N5b Ni2b 98(5) -1_755 . 1_555 N
C7a N5b C7b 25(9) -1_755 . 1_555 N
C7a N5b C9b 133(9) -1_755 . 1_555 N
C8a N5b Ni2b 147(5) -1_755 . 1_555 N
C8a N5b C7b 82(6) -1_755 . 1_555 N
C8a N5b C9b 35(7) -1_755 . 1_555 N
Ni2b N5b C7b 123(12) 1_555 . 1_555 N
Ni2b N5b C9b 129(12) 1_555 . 1_555 N
C7b N5b C9b 108.3(10) 1_555 . 1_555 N
N6a C7b N5a 174(7) -1_755 . -1_755 N
N6a C7b C7a 101(18) -1_755 . -1_755 N
N6a C7b C8a 117(9) -1_755 . -1_755 N
N6a C7b C9a 64(8) -1_755 . -1_755 N
N6a C7b N6b 46(15) -1_755 . 1_555 N
N6a C7b N5b 154(15) -1_755 . 1_555 N
N5a C7b C7a 84(17) -1_755 . -1_755 N
N5a C7b C8a 57(7) -1_755 . -1_755 N
N5a C7b C9a 110(9) -1_755 . -1_755 N
N5a C7b N6b 129(13) -1_755 . 1_555 N
N5a C7b N5b 21(14) -1_755 . 1_555 N
C7a C7b C8a 142(23) -1_755 . -1_755 N
C7a C7b C9a 165(24) -1_755 . -1_755 N
C7a C7b N6b 146(26) -1_755 . 1_555 N
C7a C7b N5b 104(28) -1_755 . 1_555 N
C8a C7b C9a 53.0(29) -1_755 . -1_755 N
C8a C7b N6b 72(7) -1_755 . 1_555 N
C8a C7b N5b 38(5) -1_755 . 1_555 N
C9a C7b N6b 21(4) -1_755 . 1_555 N
C9a C7b N5b 91(7) -1_755 . 1_555 N
N6b C7b N5b 107.5(10) 1_555 . 1_555 N
C8a C9b N5b 45(11) -1_755 . 1_555 N
C8a C9b C6b 74(13) -1_755 . 1_555 N
N5b C9b C6b 107.8(10) 1_555 . 1_555 N
C8a C6b C9a 67(6) -1_755 . -1_755 N
C8a C6b N6b 79(5) -1_755 . 1_555 N
C8a C6b C9b 34(5) -1_755 . 1_555 N
C9a C6b N6b 20.6(28) -1_755 . 1_555 N
C9a C6b C9b 100(5) -1_755 . 1_555 N
N6b C6b C9b 108.0(10) 1_555 . 1_555 N

# Powder diffraction data for histogram  1
#==============================================================================
# 9. INSTRUMENT CHARACTERIZATION

_exptl_special_details           
; ?
;

# if regions of the data are excluded, the reason(s) are supplied here:
_pd_proc_info_excluded_regions   
; ?
;

# The following item is used to identify the equipment used to record
# the powder pattern when the diffractogram was measured at a laboratory
# other than the authors' home institution, e.g. when neutron or synchrotron
# radiation is used.

_pd_instr_location               
; ?
;
_pd_calibration_special_details  
# description of the method used
# to calibrate the instrument
; ?
;
_diffrn_radiation_probe          x-ray
_diffrn_radiation_type           'Cu K\a~1~'
_diffrn_radiation_wavelength     1.5406
_diffrn_source                   'sealed x-ray tube'
_diffrn_source_type              "PANalytical X'Pert PRO MPD"
_diffrn_source_target            ?
_diffrn_measurement_device_type  "PANalytical X'Pert PRO MPD"
_diffrn_detector                 ?
_diffrn_detector_type            ? # make or model of detector

_pd_meas_scan_method             ? # options are 'step', 'cont',
# 'tof', 'fixed' or
# 'disp' (= dispersive)
_pd_meas_special_details         
;  ?
;

# The following two items identify the program(s) used (if appropriate).
_computing_data_collection       ?
_computing_data_reduction        ?

# Describe any processing performed on the data, prior to refinement.
# For example: a manual Lp correction or a precomputed absorption correction
_pd_proc_info_data_reduction     ?

# The following item is used for angular dispersive measurements only.

_diffrn_radiation_monochromator  ?

# The following items are used to define the size of the instrument.
# Not all distances are appropriate for all instrument types.

_pd_instr_dist_src/mono          ?
_pd_instr_dist_mono/spec         ?
_pd_instr_dist_src/spec          ?
_pd_instr_dist_spec/anal         ?
_pd_instr_dist_anal/detc         ?
_pd_instr_dist_spec/detc         ?

# 10. Specimen size and mounting information

# The next three fields give the specimen dimensions in mm.  The equatorial
# plane contains the incident and diffracted beam.

_pd_spec_size_axial              ? # perpendicular to
# equatorial plane

_pd_spec_size_equat              ? # parallel to
# scattering vector
# in transmission

_pd_spec_size_thick              ? # parallel to
# scattering vector
# in reflection

_pd_spec_mounting                
# This field should be
# used to give details of the
# container.
; ?
;

_pd_spec_mount_mode              ? # options are 'reflection'
# or 'transmission'

_pd_spec_shape                   ? # options are 'cylinder'
# 'flat_sheet' or 'irregular'


loop_
_atom_type_symbol
_atom_type_number_in_cell
_atom_type_scat_dispersion_real
_atom_type_scat_dispersion_imag
_atom_type_scat_Cromer_Mann_a1
_atom_type_scat_Cromer_Mann_a2
_atom_type_scat_Cromer_Mann_a3
_atom_type_scat_Cromer_Mann_a4
_atom_type_scat_Cromer_Mann_b1
_atom_type_scat_Cromer_Mann_b2
_atom_type_scat_Cromer_Mann_b3
_atom_type_scat_Cromer_Mann_b4
_atom_type_scat_Cromer_Mann_c
_atom_type_scat_source
Ni 4.0 0.000 0.000 12.8376 3.87850 7.29200 0.25650 4.44380 12.1763 2.38000
66.3421 1.03410 International_Tables_Vol_C
P 4.0 0.000 0.000 6.43450 1.90670 4.17910 27.1570 1.78000 0.52600 1.49080
68.1645 1.11490 International_Tables_Vol_C
O 14.0 0.000 0.000 3.04850 13.2771 2.28680 5.70110 1.54630 0.32390 0.86700
32.9089 0.25080 International_Tables_Vol_C
C 22.0 0.000 0.000 2.31000 20.8439 1.02000 10.2075 1.58860 0.56870 0.86500
51.6512 0.21560 International_Tables_Vol_C
N 12.0 0.000 0.000 12.2126 0.00570 3.13220 9.89330 2.01250 28.9975 1.16630
0.58260 -11.529 International_Tables_Vol_C
_diffrn_radiation_polarisn_ratio ?
_pd_proc_ls_prof_R_factor        0.0607
_pd_proc_ls_prof_wR_factor       0.0865
_pd_proc_ls_prof_wR_expected     0.0242
_refine_ls_R_Fsqd_factor         0.04751

_pd_proc_ls_background_function  
;   GSAS Background function number 1 with 36 terms.
 Shifted Chebyshev function of 1st kind
      1:    25934.5     2:   -25911.1     3:    9344.87     4:   -3033.03    
      5:    1707.84     6:   -368.167     7:   -2780.97     8:    3078.14    
      9:   -1652.19    10:   -359.088    11:    1167.44    12:   -621.716    
     13:    416.091    14:    6.13933    15:   -356.570    16:    343.448    
     17:    776.896    18:   -1080.37    19:   -186.935    20:    812.641    
     21:   -688.799    22:    151.756    23:    270.834    24:   -302.913    
     25:    160.009    26:   -690.607    27:    142.341    28:    183.640    
     29:   -347.507    30:   -402.076    31:    210.415    32:    631.888    
     33:   -280.930    34:   -447.045    35:    1091.98    36:   -636.449    
;

_exptl_absorpt_process_details   
;   GSAS Absorption/surface roughness correction: function number 0
 No correction is applied.
;
_exptl_absorpt_correction_T_min  1.00000
_exptl_absorpt_correction_T_max  1.00000
_pd_proc_ls_profile_function     
;
 CW Profile function number 4 with  27 terms
 Pseudovoigt profile coefficients as parameterized in
 P. Thompson, D.E. Cox & J.B. Hastings (1987). J. Appl. Cryst.,20,79-83.
 Asymmetry correction of L.W. Finger, D.E. Cox & A. P. Jephcoat (1994).
 J. Appl. Cryst.,27,892-900.
 Microstrain broadening by P.W. Stephens,  (1999). J. Appl. Cryst.,32,281-289.
 #1(GU)   =    0.000 #2(GV)   =    0.000 #3(GW)   =   13.997
 #4(GP)   =    0.000 #5(LX)   =    1.028 #6(ptec) =     0.00
 #7(trns) =     0.00 #8(shft) =   0.0000 #9(sfec) =     0.00
 #10(S/L) =   0.0161 #11(H/L) =   0.0156 #12(eta) =   0.9991
 Peak tails are ignored  where the intensity is below 0.0030 times the peak
   Aniso. broadening axis   0.0   0.0   1.0
;
_pd_proc_ls_peak_cutoff          0.00300
_pd_proc_info_datetime           2021-09-30T19:41:25
_pd_calc_method                  'Rietveld Refinement'

#---- raw/calc data loop -----
_pd_meas_2theta_range_min        3.0094
_pd_meas_2theta_range_max        89.9814
_pd_meas_2theta_range_inc        0.017
_pd_proc_2theta_range_min        3.03142
_pd_proc_2theta_range_max        90.00341
_pd_proc_2theta_range_inc        0.017
_pd_meas_number_of_points        5117
_pd_proc_number_of_points        5117

loop_
_refln_index_h
_refln_index_k
_refln_index_l
_refln_observed_status
_refln_F_squared_meas
_refln_F_squared_calc
_refln_phase_calc
_refln_d_spacing
_gsas_i100_meas
0 1 0 o 30154.924 29991.531 0.00 8.56409 100.00
1 0 0 o 948.617 965.317 0.00 9.89761 6.96
0 1 -1 o 20332.555 20520.287 0.00 8.32229 79.24
0 0 1 o 1559.370 1670.934 0.00 8.11264 2.27
1 0 -1 o 466.158 487.498 0.00 7.87354 1.13
1 -1 0 o 4802.949 4349.758 180.00 7.22189 26.97
1 1 -1 o 20.974 5.299 0.00 7.06329 0.05
1 1 0 o 2421.301 2967.520 0.00 5.92230 2.54
1 -1 1 o 2776.809 2760.376 0.00 5.84722 6.25
0 2 -1 o 9935.423 10116.191 0.00 4.94159 12.93
1 0 1 o 17136.346 16524.986 0.00 5.37035 21.85
1 -1 -1 o 399.563 400.336 0.00 5.03239 0.30
2 0 -1 o 2372.646 2510.970 0.00 5.16510 2.49
1 2 -1 o 1816.215 1745.374 0.00 4.41829 1.52
0 2 0 o 2417.671 2508.944 0.00 4.28204 1.52
1 1 -2 o 2244.546 2012.522 0.00 4.88154 1.20
2 0 0 o 647.623 690.250 0.00 4.94881 0.85
0 1 -2 o 3128.098 3178.418 0.00 4.68138 3.01
0 1 1 o 928.496 964.580 0.00 4.81020 0.57
1 -2 1 o 7321.142 6844.607 180.00 4.42407 15.59
1 -2 0 o 2.428 2.495 180.00 4.24830 0.01
2 -1 0 o 800.688 824.906 0.00 4.70734 0.88
2 1 -1 o 3541.523 3683.198 0.00 4.65919 2.64
1 0 -2 o 2256.997 2465.815 0.00 4.36676 0.72
1 2 -2 o 7660.677 6517.094 0.00 4.12545 5.06
0 2 -2 o 3737.635 3646.473 0.00 4.16115 3.91
2 -1 -1 o 17702.838 17872.295 0.00 4.21936 21.23
0 0 2 o 17.171 15.991 180.00 4.05632 0.01
2 1 -2 o 2372.871 1828.264 180.00 4.12689 2.23
2 -1 1 o 1893.773 2016.967 180.00 3.93828 2.80
2 0 -2 o 47.368 47.431 0.00 3.93677 0.00
1 2 0 o 2891.350 2607.144 180.00 3.67399 1.90
1 -1 2 o 183.853 185.925 0.00 3.78746 0.01
2 1 0 o 254.262 264.091 0.00 3.95890 0.17
2 -2 0 o 327.204 324.957 0.00 3.61094 0.07
0 3 -1 o 6658.395 6381.509 0.00 3.24899 3.20
1 1 1 o 7185.980 6999.909 0.00 3.85280 2.55
2 2 -1 o 326.281 334.732 0.00 3.49392 0.06
2 0 1 o 5680.655 5658.085 0.00 3.66204 4.96
2 -2 1 o 577.524 608.282 0.00 3.49964 0.64
1 -2 2 o 20506.398 19472.727 0.00 3.59989 18.16
2 2 -2 o 7364.996 7161.354 0.00 3.53164 2.66
1 -3 1 o 94.964 102.543 0.00 3.15904 0.06
0 3 -2 o 2908.025 2599.750 0.00 3.20842 1.71
1 -2 -1 o 13254.116 13139.351 0.00 3.33127 6.66
1 3 -1 o 402.935 228.241 180.00 3.01955 0.17
1 3 -2 o 51.824 72.822 0.00 3.11865 0.03
3 0 -1 o 220.117 206.104 0.00 3.55217 0.16
1 0 2 o 399.966 383.649 180.00 3.34213 0.37
1 1 -3 o 5318.024 5100.779 0.00 3.25690 1.16
0 2 1 o 30.321 26.347 180.00 3.18606 0.01
1 -1 -2 o 23180.182 22847.164 0.00 3.32985 7.37
0 3 0 o 1689.556 1681.452 0.00 2.85470 0.54
3 -1 0 o 4431.506 4384.462 0.00 3.30592 3.73
1 -3 0 o 2326.078 2329.260 0.00 2.89994 1.25
2 1 -3 o 55.393 83.597 180.00 3.13491 0.01
3 0 -2 o 1372.483 1156.031 0.00 3.21045 0.86
2 -2 -1 o 2318.416 3167.447 0.00 3.12919 0.99
3 -1 -1 o 11787.886 11246.971 0.00 3.27438 11.60
2 -1 -2 o 200.846 169.765 0.00 3.20091 0.07
1 -3 2 o 3178.487 2539.519 0.00 2.98957 1.68
3 0 0 o 49449.99 48406.86 0.00 3.29920 39.65
0 1 -3 o 171.618 89.188 180.00 3.05409 0.08
3 1 -2 o 133.894 127.692 180.00 3.22947 0.06
3 1 -1 o 41.962 35.939 180.00 3.28792 0.09
1 2 -3 o 9681.018 8760.540 0.00 3.21619 2.94
0 2 -3 o 1975.359 2102.717 0.00 3.08691 0.92
2 2 0 o 64.020 66.109 0.00 2.96115 0.02
2 -3 1 o 0.427 0.329 0.00 2.81614 0.01
2 -1 2 o 3137.594 3296.971 0.00 2.95904 1.63
0 1 2 o 310.809 543.596 0.00 3.11299 0.06
2 3 -2 o 2567.649 2518.100 0.00 2.78524 0.48
1 0 -3 o 7425.706 7374.077 0.00 2.89713 1.31
2 2 -3 o 142.297 47.982 180.00 3.03136 0.05
2 -2 2 o 10.218 12.829 180.00 2.92361 0.01
2 -3 0 o 3769.361 3565.549 0.00 2.71635 1.58
3 -2 0 o 4081.055 4146.926 0.00 2.90625 3.11
2 0 -3 o 23.870 23.912 180.00 2.86355 0.00
2 1 1 o 652.748 411.838 180.00 2.98899 0.29
3 -1 1 o 4511.758 4445.798 0.00 2.88535 2.43
2 3 -1 o 53.133 59.245 180.00 2.62579 0.03
1 3 0 o 289.495 366.568 180.00 2.60887 0.21
1 3 -3 o 13215.293 13214.568 0.00 2.81332 4.06
0 4 -2 o 2084.668 1887.211 0.00 2.47079 0.59
1 2 1 o 1988.901 1956.453 0.00 2.80243 0.26
3 2 -2 o 1731.052 1746.073 0.00 2.86285 0.64
3 1 -3 o 1633.747 1592.490 0.00 2.77725 0.37
3 -1 -2 o 2270.307 2286.397 0.00 2.82358 1.01
3 1 0 o 31309.547 30582.279 0.00 2.89262 13.05
0 4 -1 o 2855.193 2836.359 0.00 2.38512 0.63
3 -2 1 o 2065.724 2133.149 0.00 2.74595 0.89
0 3 -3 o 98.354 97.030 180.00 2.77410 0.02
3 2 -1 o 3699.740 3842.248 0.00 2.74180 0.94
1 -4 1 o 188.363 187.677 180.00 2.37969 0.06
0 0 3 o 4986.808 4419.833 0.00 2.70421 0.78
1 -2 3 o 198.720 201.176 0.00 2.73561 0.05
1 -1 3 o 957.312 754.449 180.00 2.66726 0.34
3 -2 -1 o 26.437 25.446 0.00 2.72614 0.02
1 4 -2 o 307.604 306.198 180.00 2.39631 0.06
2 0 2 o 1392.959 1003.076 180.00 2.68518 0.71
2 3 -3 o 714.075 791.627 0.00 2.64292 0.14
2 -3 2 o 1047.544 1156.457 180.00 2.60779 0.61
1 -4 2 o 470.886 470.040 0.00 2.39815 0.11
3 0 1 o 7625.974 7323.947 0.00 2.72287 3.26
3 0 -3 o 2435.716 2503.896 0.00 2.62451 0.48
3 2 -3 o 142.967 100.312 180.00 2.65946 0.05
1 1 2 o 12.548 11.350 0.00 2.70556 0.00
1 -3 -1 o 20915.555 19346.490 0.00 2.43971 5.28
1 4 -1 o 2012.161 1782.074 180.00 2.26225 0.50
1 -3 3 o 1529.423 1538.015 0.00 2.54858 0.49
4 0 -1 o 1314.474 1019.324 0.00 2.65900 0.60
2 -3 -1 o 97.261 96.867 0.00 2.38807 0.01
4 0 -2 o 5519.366 6851.021 0.00 2.58255 1.80
2 -4 1 o 967.173 932.198 0.00 2.24844 0.26
3 -3 0 o 1571.047 1632.004 0.00 2.40730 0.81
2 -2 -2 o 1147.234 654.203 180.00 2.51620 0.38
1 -2 -2 o 16385.545 15268.451 0.00 2.53834 3.23
1 4 -3 o 4977.139 5338.170 0.00 2.33581 1.15
4 -1 -1 o 3383.815 3984.675 0.00 2.57525 1.53
3 3 -2 o 90.889 88.126 0.00 2.38766 0.02
0 3 1 o 1305.908 1399.072 0.00 2.35001 0.28
3 -3 1 o 2820.318 2923.019 0.00 2.40844 1.12
1 2 -4 o 76.333 69.832 180.00 2.46196 0.03
0 4 -3 o 823.916 876.328 180.00 2.34266 0.21
1 -4 0 o 2085.190 2080.785 0.00 2.18383 0.49
2 4 -2 o 423.422 425.707 0.00 2.20914 0.03
2 1 -4 o 3585.356 3473.748 0.00 2.38923 0.50
4 -1 0 o 143.636 77.331 0.00 2.51350 0.08
1 1 -4 o 35.118 34.925 0.00 2.37711 0.01
4 1 -2 o 1256.758 1327.503 0.00 2.55268 0.25
2 2 -4 o 2.567 2.388 180.00 2.44077 0.00
2 -1 -3 o 600.418 618.968 180.00 2.42951 0.14
3 -2 2 o 215.116 215.249 0.00 2.37532 0.06
0 4 0 o 4824.823 4951.512 0.00 2.14102 1.00
2 3 0 o 279.903 250.611 0.00 2.28482 0.05
1 0 3 o 270.624 258.259 180.00 2.39204 0.05
3 -1 2 o 8728.109 8972.961 0.00 2.36279 3.49
4 0 0 o 571.309 523.728 180.00 2.47440 0.30
2 -4 2 o 779.955 794.834 180.00 2.21204 0.27
2 4 -3 o 815.768 827.143 0.00 2.20986 0.10
3 2 0 o 6562.027 6322.417 0.00 2.39440 1.21
1 -1 -3 o 3230.034 3679.985 0.00 2.41629 0.42
0 2 -4 o 633.191 662.298 0.00 2.34069 0.06
2 -2 3 o 4196.871 4545.080 0.00 2.33938 1.15
3 3 -3 o 149.012 163.321 0.00 2.35443 0.04
4 -1 -2 o 1919.569 1909.770 0.00 2.39957 0.46
4 1 -1 o 3461.482 1516.899 180.00 2.50504 1.40
2 -4 0 o 782.638 784.488 0.00 2.12415 0.10
0 2 2 o 485.299 504.762 0.00 2.40510 0.05
3 3 -1 o 5639.229 5756.525 0.00 2.23154 0.77
2 2 1 o 430.825 427.160 0.00 2.37985 0.04
4 -2 0 o 3.253 3.956 180.00 2.35367 0.00
1 -4 3 o 7342.676 7588.393 0.00 2.22740 2.15
3 -2 -2 o 2537.216 2709.769 0.00 2.34981 0.62
4 1 -3 o 5466.021 5508.280 0.00 2.37049 1.23
3 1 -4 o 453.389 425.874 0.00 2.27153 0.03
2 -1 3 o 1058.951 971.026 0.00 2.26845 0.14
0 1 -4 o 1496.307 1488.134 0.00 2.24067 0.12
3 -1 -3 o 6930.999 6930.363 0.00 2.30647 1.25
4 0 -3 o 1092.974 1071.013 0.00 2.30131 0.23
2 4 -1 o 1205.196 1107.132 180.00 2.06098 0.18
3 1 1 o 691.704 698.527 0.00 2.37751 0.14
3 -3 -1 o 93.964 96.890 0.00 2.21887 0.03
0 5 -2 o 4871.941 4999.775 0.00 1.96976 0.86
4 -2 -1 o 1148.422 1162.283 0.00 2.31000 0.26
1 3 -4 o 9001.271 9776.739 0.00 2.35531 1.74
3 -3 2 o 3645.432 3811.953 0.00 2.22155 1.36
2 -3 3 o 2247.725 2199.204 0.00 2.24513 0.68
4 2 -2 o 677.045 738.830 0.00 2.32959 0.10
3 2 -4 o 317.322 308.886 0.00 2.28723 0.01
1 3 1 o 1459.032 1483.851 0.00 2.15886 0.13
2 0 -4 o 1302.359 1287.992 0.00 2.18338 0.11
4 -1 1 o 979.496 782.368 180.00 2.25777 0.60
1 4 0 o 413.476 411.575 0.00 2.01196 0.01
0 3 -4 o 6310.784 5142.847 0.00 2.27548 1.42
0 1 3 o 7332.883 6064.689 0.00 2.27301 0.74
2 3 -4 o 856.834 865.947 180.00 2.30750 0.12
1 -5 2 o 91.050 91.099 0.00 1.94943 0.02
1 5 -2 o 378.223 368.929 180.00 1.91479 0.04
4 -2 1 o 431.104 451.530 180.00 2.21398 0.25
2 1 2 o 3323.223 3194.686 0.00 2.29147 0.41
3 -4 1 o 2859.495 2656.097 0.00 2.04362 0.86
4 2 -3 o 4532.659 3728.386 0.00 2.26823 0.76
0 5 -1 o 7111.301 6870.518 0.00 1.87612 1.11
1 -2 4 o 2467.243 2513.771 180.00 2.12971 0.48
1 0 -4 o 436.550 452.444 180.00 2.15052 0.04
3 0 2 o 3270.130 3279.706 0.00 2.19120 0.88
1 -5 1 o 4.907 4.424 0.00 1.88902 0.00
3 0 -4 o 2489.872 2473.008 0.00 2.11419 0.25
4 2 -1 o 2.671 2.904 0.00 2.21108 0.00
1 5 -3 o 157.154 152.485 180.00 1.93350 0.03
4 1 0 o 327.091 276.782 0.00 2.26086 0.07
0 5 -3 o 1221.943 1232.869 180.00 1.95458 0.24
3 4 -2 o 787.236 823.984 0.00 1.97612 0.09
3 4 -3 o 957.238 940.164 180.00 2.01344 0.10
3 -4 0 o 438.755 467.442 0.00 1.98421 0.15
1 4 -4 o 13092.727 12890.937 0.00 2.11851 2.35
4 -3 0 o 0.923 1.065 180.00 2.08510 0.01
1 2 2 o 4.015 3.294 180.00 2.17719 0.00
1 -1 4 o 884.321 759.359 180.00 2.03362 0.14
4 0 1 o 10242.014 10546.516 0.00 2.15362 2.64
3 3 -4 o 154.199 155.321 0.00 2.15280 0.00
4 1 -4 o 74.197 62.245 0.00 2.07237 0.02
2 -5 1 o 3867.709 3831.169 0.00 1.83560 0.70
2 4 -4 o 126.169 120.454 180.00 2.06273 0.01
1 -3 4 o 320.605 329.101 180.00 2.10158 0.05
4 -1 -3 o 1902.460 1993.588 0.00 2.09911 0.42
1 -5 3 o 4833.016 4755.531 0.00 1.90199 0.95
2 -4 3 o 93.438 76.586 180.00 2.03565 0.04
1 5 -1 o 481.616 487.673 0.00 1.80075 0.03
4 -2 -2 o 2834.068 2818.023 0.00 2.10968 0.62
2 0 3 o 1537.099 1438.361 0.00 2.07076 0.14
0 0 4 o 5162.190 4621.928 0.00 2.02816 0.40
4 -3 1 o 1765.079 1610.569 0.00 2.04501 0.76
1 -4 -1 o 8391.073 8123.129 0.00 1.91331 1.07
3 -4 2 o 1413.368 1478.352 0.00 1.97923 0.32
0 4 -4 o 1.612 1.575 180.00 2.08057 0.00
2 -3 -2 o 2060.664 1946.451 180.00 2.01799 0.41
2 -5 2 o 7.864 6.252 0.00 1.86029 0.01
2 -4 -1 o 1359.391 1323.687 180.00 1.90401 0.32
4 3 -2 o 265.906 231.433 0.00 2.03140 0.04
4 2 -4 o 7.078 5.317 0.00 2.06345 0.00
2 5 -2 o 79.755 85.137 180.00 1.80137 0.02
2 5 -3 o 1607.538 1541.428 0.00 1.84538 0.14
4 -3 -1 o 3707.535 3910.117 0.00 1.99486 0.78
3 3 0 o 864.120 902.189 0.00 1.97410 0.07
5 0 -2 o 388.019 366.592 180.00 2.11636 0.16
4 3 -3 o 5162.394 4866.980 0.00 2.04960 0.63
3 -2 3 o 3958.840 4303.521 0.00 1.99110 1.18
1 -3 -2 o 4622.355 4626.668 0.00 2.01013 0.52
5 -1 -1 o 5374.744 5755.196 0.00 2.09098 1.53
2 2 -5 o 3877.644 4096.936 0.00 1.97149 0.31
4 0 -4 o 478.752 502.748 180.00 1.96839 0.07
1 1 3 o 85.077 76.303 180.00 2.05741 0.01
1 2 -5 o 164.723 165.187 180.00 1.94744 0.01
5 0 -1 o 15103.548 14526.877 0.00 2.11271 4.27
2 4 0 o 0.827 0.764 180.00 1.83700 0.00
0 4 1 o 30.537 28.761 0.00 1.85406 0.00
2 -2 -3 o 1386.172 1256.375 0.00 2.02379 0.15
4 -2 2 o 5114.011 5348.250 0.00 1.96914 1.18
3 -3 -2 o 11286.880 11340.144 0.00 1.94606 2.02
5 -1 -2 o 2007.789 1566.822 180.00 2.03139 0.67
3 4 -1 o 1284.140 1263.130 0.00 1.83844 0.08
5 1 -2 o 1524.371 1455.012 0.00 2.07854 0.30
5 0 -3 o 3521.689 3832.779 180.00 1.98858 0.87
1 -5 0 o 921.072 894.886 0.00 1.74681 0.09
2 1 -5 o 3612.812 3603.767 0.00 1.89323 0.22
5 -1 0 o 11222.012 10790.250 0.00 2.01829 3.25
3 -3 3 o 948.250 957.402 180.00 1.94907 0.25
2 3 1 o 4214.728 4034.384 0.00 1.93000 0.35
3 -1 3 o 1415.558 1339.321 0.00 1.92981 0.29
3 2 1 o 172.015 168.392 180.00 2.01533 0.03
1 5 -4 o 3897.012 3599.955 0.00 1.84859 0.51
5 1 -3 o 371.456 369.973 180.00 2.01338 0.07
1 -4 4 o 2648.345 2723.589 180.00 1.96257 0.60
4 -1 2 o 2680.412 2686.336 0.00 1.94459 0.43
3 2 -5 o 1410.331 1332.044 0.00 1.91986 0.12
0 5 0 o 72.897 72.786 180.00 1.71282 0.01
3 -2 -3 o 7154.858 7518.652 0.00 1.96858 0.94
3 4 -4 o 16.252 14.182 180.00 1.93290 0.01
1 -2 -3 o 434.279 482.306 0.00 1.99727 0.04
2 -2 4 o 2017.124 2017.670 0.00 1.89373 0.30
2 -5 0 o -0.301 0.280 0.00 1.72773 0.01
0 3 2 o 6287.606 5969.449 0.00 1.92511 0.56
3 -4 -1 o 1580.641 1631.515 0.00 1.82899 0.29
4 3 -1 o 81.237 80.943 0.00 1.90001 0.01
3 1 -5 o 41.548 36.886 180.00 1.86227 0.00
4 2 0 o 329.361 347.420 0.00 1.97945 0.03
4 -3 2 o 768.596 771.353 0.00 1.89452 0.13
0 5 -4 o 3212.728 3139.842 180.00 1.83754 0.53
1 1 -5 o 79.212 65.985 0.00 1.85677 0.01
1 3 -5 o 4128.535 4156.060 180.00 1.94416 0.46
0 2 -5 o 410.474 384.208 0.00 1.85539 0.02
5 -2 -1 o 89.764 92.492 180.00 1.95866 0.09
3 -5 1 o 399.326 403.568 0.00 1.73096 0.07
0 6 -2 o 8597.521 8529.430 0.00 1.62450 1.00
2 -5 3 o 1343.104 1316.022 180.00 1.79166 0.29
2 -1 -4 o 9929.218 9388.909 0.00 1.91873 0.81
2 3 -5 o 215.391 217.755 0.00 1.95053 0.01
5 0 0 o 1758.263 1898.935 0.00 1.97952 0.32
5 -2 0 o 1959.860 1979.122 0.00 1.94977 0.38
2 5 -1 o 187.370 180.177 180.00 1.68291 0.01
4 3 -4 o 962.811 977.578 0.00 1.94570 0.11
4 -4 1 o 461.744 502.387 180.00 1.82122 0.13
2 -3 4 o 5262.958 5246.909 0.00 1.88942 0.97
2 5 -4 o 2218.574 2287.234 180.00 1.79746 0.24
3 -1 -4 o 2466.070 2446.627 0.00 1.88675 0.24
3 1 2 o 0.194 0.209 180.00 1.94368 0.00
5 1 -1 o 5040.217 5181.750 0.00 2.01363 0.88
0 6 -3 o 21.629 22.540 0.00 1.64720 0.00
4 -4 0 o 17.616 18.323 0.00 1.80547 0.00
4 1 1 o 16174.068 16400.715 0.00 1.95252 2.62
1 -6 2 o 42.223 42.004 180.00 1.62292 0.00
1 0 4 o 50.372 48.856 0.00 1.85568 0.00
4 4 -3 o 7644.170 8075.555 0.00 1.79898 0.73
0 3 -5 o 1488.195 1419.977 0.00 1.86758 0.14
1 -1 -4 o 286.044 283.308 180.00 1.88059 0.02
3 5 -3 o 1551.309 1558.385 180.00 1.71443 0.12
5 2 -3 o 847.161 787.450 180.00 1.93252 0.13
3 -4 3 o 122.467 142.382 0.00 1.82120 0.05
3 -5 2 o 5835.176 5954.384 0.00 1.72723 1.18
3 3 -5 o 5.145 5.051 0.00 1.88467 0.00
2 2 2 o 13670.421 12846.552 0.00 1.92640 1.22
1 4 1 o 659.934 647.770 0.00 1.74326 0.04
5 1 -4 o 380.554 352.539 0.00 1.84963 0.03
5 2 -2 o 3292.344 3153.744 0.00 1.93553 0.45
1 6 -3 o 399.440 397.312 180.00 1.62442 0.03
1 6 -2 o 33.819 33.381 180.00 1.58389 0.00
2 -1 4 o -1.249 0.128 180.00 1.81118 0.00
3 5 -2 o 798.610 809.614 0.00 1.65745 0.05
5 -1 -3 o 920.279 853.357 180.00 1.86879 0.26
1 -5 4 o 1035.352 876.741 180.00 1.76747 0.22
1 5 0 o 1968.529 1989.166 0.00 1.63427 0.12
4 -2 -3 o 701.096 604.296 0.00 1.84948 0.13
4 -3 -2 o 1977.050 2183.912 0.00 1.81681 0.33
4 4 -2 o 166.256 161.081 180.00 1.74696 0.01
5 -1 1 o 1344.292 1152.000 180.00 1.84853 0.39
0 1 -5 o 592.289 526.908 0.00 1.76354 0.04
5 -2 -2 o 269.158 230.333 180.00 1.86122 0.08
0 2 3 o 6728.307 6934.876 0.00 1.89788 0.44
4 2 -5 o 337.120 397.320 0.00 1.80851 0.05
1 -6 3 o 1413.367 1406.173 0.00 1.62528 0.18
5 -2 1 o 3528.926 3406.732 0.00 1.83861 0.95
4 1 -5 o 36.405 29.199 180.00 1.77299 0.00
3 -5 0 o 553.037 556.755 180.00 1.66046 0.09
4 0 2 o 4125.845 4250.302 0.00 1.83102 0.54
1 -6 1 o 1339.402 1353.406 180.00 1.55954 0.17
4 -1 -4 o 75.181 77.178 180.00 1.79428 0.01
5 0 -4 o 460.525 448.392 0.00 1.78776 0.02
5 -3 0 o 708.588 736.150 0.00 1.80224 0.06
2 -4 4 o 5590.871 6096.810 0.00 1.79995 1.01
5 2 -4 o 1927.114 2080.793 0.00 1.82883 0.26
3 5 -4 o 747.900 720.896 180.00 1.69805 0.06
4 -4 2 o 558.447 530.247 0.00 1.74982 0.12
2 0 -5 o 2058.177 2004.382 0.00 1.74615 0.09
1 4 -5 o 44.571 30.224 0.00 1.84829 0.01
0 6 -1 o 800.182 822.504 0.00 1.54360 0.08
4 -4 -1 o 6216.440 6212.250 0.00 1.70885 1.03
2 6 -3 o 176.392 177.112 180.00 1.56213 0.04
3 0 3 o 629.554 611.698 0.00 1.79012 0.06
1 3 2 o 837.589 778.761 180.00 1.78861 0.07
2 -6 2 o 4.006 3.932 0.00 1.57952 0.00
2 1 3 o 7906.374 8585.746 0.00 1.82772 0.69
1 -2 5 o 0.632 1.225 0.00 1.72078 0.00
2 4 -5 o 125.086 120.503 180.00 1.83906 0.01
4 4 -4 o 6943.414 5959.579 0.00 1.76582 0.63
3 0 -5 o 381.566 393.382 180.00 1.73381 0.03
1 -3 5 o 47.693 46.695 180.00 1.74272 0.01
5 1 0 o 316.801 282.412 0.00 1.85002 0.04
5 2 -1 o 5885.744 5799.610 0.00 1.83653 0.75
1 6 -4 o 31.642 31.506 0.00 1.60187 0.00
0 1 4 o 2503.389 2273.032 0.00 1.78372 0.13
5 -3 -1 o 58.587 55.064 0.00 1.76809 0.01
5 -3 1 o 420.519 405.933 0.00 1.75075 0.06
2 -6 1 o 4422.806 4480.764 0.00 1.53748 0.50
0 4 -5 o 2892.860 3072.197 0.00 1.79548 0.34
1 0 -5 o 1958.359 1940.369 0.00 1.70572 0.11
5 3 -3 o 39.945 31.348 180.00 1.77861 0.01
0 6 -4 o 3052.141 2957.283 180.00 1.60421 0.34
5 0 1 o 16.286 13.505 0.00 1.77682 0.00
3 4 0 o 116.247 120.439 0.00 1.65283 0.01
2 6 -2 o 96.893 95.148 180.00 1.50977 0.01
2 -4 -2 o 142.861 140.145 0.00 1.66564 0.01
5 3 -2 o 3893.810 3878.525 0.00 1.74165 0.35
4 -2 3 o 34.542 34.547 0.00 1.70953 0.00
4 3 -5 o 349.443 319.515 180.00 1.76600 0.02
2 -5 -1 o 11.310 10.987 180.00 1.57406 0.00
3 4 -5 o 9.512 5.970 0.00 1.77045 0.00
1 -5 -1 o 1615.556 1580.173 0.00 1.57019 0.10
1 -4 -2 o 542.399 566.897 0.00 1.65061 0.03
3 -5 3 o 88.477 94.502 180.00 1.65063 0.02
4 3 0 o 551.576 553.927 0.00 1.70980 0.02
4 -5 1 o 1818.017 1742.485 180.00 1.59896 0.39
4 -3 3 o 2722.757 2598.535 0.00 1.69395 0.43
3 3 1 o 187.702 188.675 0.00 1.70801 0.02
2 -6 3 o 1104.658 1100.920 180.00 1.56366 0.13
1 6 -1 o 2622.640 2569.148 0.00 1.49296 0.16
4 4 -1 o 5.995 6.094 180.00 1.62924 0.00
2 6 -4 o 1731.925 1766.631 180.00 1.55933 0.16
3 -2 4 o 2432.652 2278.415 0.00 1.67217 0.30
4 0 -5 o 2457.005 2296.418 0.00 1.67188 0.18
1 5 -5 o 2330.462 2170.756 0.00 1.69479 0.31
3 -3 4 o 2309.737 2102.110 0.00 1.68017 0.40
3 -4 -2 o 10040.086 10266.890 0.00 1.63459 1.13
6 0 -2 o 219.509 185.358 0.00 1.77609 0.03
1 -6 4 o 4.255 4.246 0.00 1.56584 0.00
3 5 -1 o 2787.861 2896.434 0.00 1.54635 0.15
2 -3 -3 o 2633.516 2559.795 0.00 1.69966 0.20
2 0 4 o 811.228 745.137 0.00 1.67107 0.07
6 -1 -1 o 537.497 511.160 0.00 1.74857 0.14
2 -5 4 o 1074.550 1118.752 0.00 1.65641 0.14
5 3 -4 o 1796.054 1909.477 180.00 1.73306 0.17
1 2 3 o 252.511 214.280 180.00 1.75415 0.02
1 -1 5 o 1988.316 2034.548 0.00 1.63642 0.11
2 5 -5 o 14.396 6.627 0.00 1.67655 0.01
5 1 -5 o 638.658 661.568 0.00 1.64778 0.03
6 -1 -2 o 4524.650 4746.522 0.00 1.73707 0.83
4 -1 3 o 572.852 590.291 0.00 1.65950 0.07
4 5 -3 o 401.432 392.036 0.00 1.56708 0.03
2 2 -6 o 5692.394 5727.278 0.00 1.62845 0.31
5 -2 -3 o 2004.854 1931.315 0.00 1.69743 0.26
6 0 -3 o 1392.313 1434.046 0.00 1.72170 0.13
5 -2 2 o 522.480 487.887 180.00 1.66905 0.11
1 -4 5 o 613.518 584.284 180.00 1.69495 0.07
3 -6 1 o 22.135 20.455 0.00 1.48195 0.01
6 0 -1 o 1338.913 1285.338 0.00 1.74860 0.30
4 -5 2 o 3.119 2.958 180.00 1.57749 0.00
5 2 -5 o 668.798 661.054 0.00 1.66528 0.03
5 -1 -4 o 7099.801 6996.164 0.00 1.66497 0.75
5 -4 0 o 83.285 83.281 0.00 1.62228 0.00
0 5 1 o 25.439 24.599 180.00 1.52853 0.01
3 -3 -3 o 3057.872 2814.053 0.00 1.67746 0.27
4 -5 0 o 3804.718 3860.524 0.00 1.56020 0.53
6 1 -3 o 4590.922 4927.531 0.00 1.72560 0.60
2 5 0 o 1501.257 1486.040 0.00 1.52786 0.09
2 4 1 o 11024.989 10633.864 0.00 1.60616 0.65
4 2 1 o 5044.396 5330.473 0.00 1.72445 0.40
2 3 -6 o 2259.141 2427.764 0.00 1.64786 0.13
3 2 -6 o 2014.184 1963.380 180.00 1.61829 0.10
3 -5 -1 o 6952.821 7147.558 0.00 1.53932 0.85
3 6 -3 o 1699.252 1660.305 180.00 1.47276 0.11
3 -6 2 o 894.845 886.372 0.00 1.50348 0.09
1 -6 0 o 6409.551 6469.535 0.00 1.45396 0.52
1 2 -6 o 1599.567 1535.678 0.00 1.59564 0.09
0 5 -5 o 0.741 0.613 0.00 1.66446 0.00
0 0 5 o 474.132 464.401 180.00 1.62253 0.03
0 4 2 o 2985.371 2890.401 0.00 1.59303 0.15
5 -3 -2 o 60.441 62.840 180.00 1.66141 0.02
2 -6 0 o 123.716 124.487 0.00 1.44997 0.01
1 -3 -3 o 1040.457 923.611 0.00 1.67282 0.08
5 -3 2 o 2.299 2.650 0.00 1.63295 0.00
3 -1 4 o 946.417 926.185 0.00 1.60479 0.05
4 -4 3 o 6090.796 5926.622 0.00 1.61777 1.05
5 -1 2 o 19.436 19.723 0.00 1.64356 0.00
4 5 -4 o 5248.799 4990.457 0.00 1.57226 0.36
5 -4 1 o 739.657 726.304 0.00 1.61383 0.08
3 -4 4 o 112.620 112.364 180.00 1.62627 0.02
0 7 -3 o 174.012 170.213 0.00 1.41050 0.01
1 3 -6 o 54.268 53.041 0.00 1.62380 0.01
6 1 -2 o 3.629 3.644 180.00 1.74110 0.00
3 2 2 o 74.290 71.188 0.00 1.69421 0.00
4 4 -5 o 4528.481 4738.246 180.00 1.66021 0.31
6 -1 0 o 9446.905 8531.316 0.00 1.68286 1.93
1 7 -3 o 76.887 76.932 180.00 1.38981 0.00
6 -2 -1 o 176.288 159.535 0.00 1.67992 0.04
3 6 -4 o 3356.185 3234.383 180.00 1.48538 0.21
3 -2 -4 o 964.236 1050.708 0.00 1.65437 0.08
2 -2 -4 o 4575.661 4522.857 0.00 1.66493 0.25
1 1 4 o 2009.586 2169.143 0.00 1.65235 0.09
3 5 -5 o 10.591 7.868 180.00 1.61417 0.01
3 3 -6 o 304.802 305.192 180.00 1.62718 0.01
2 -2 5 o 944.939 900.904 180.00 1.57066 0.08
2 1 -6 o 197.089 205.523 0.00 1.55568 0.01
3 1 -6 o 341.808 359.969 180.00 1.55553 0.02
5 4 -3 o 273.293 264.978 0.00 1.59775 0.02
5 3 -1 o 33.304 33.339 0.00 1.63602 0.00
2 -3 5 o 50.691 46.539 0.00 1.59671 0.01
1 -7 2 o 3173.534 3175.245 180.00 1.38215 0.28
4 1 2 o 6.360 0.310 180.00 1.66814 0.01
4 5 -2 o 174.894 173.438 180.00 1.50709 0.01
0 6 0 o 1245.015 1217.149 180.00 1.42735 0.09
5 2 0 o 145.619 126.473 0.00 1.67500 0.02
6 -2 0 o 314.217 341.908 0.00 1.65296 0.05
6 -1 -3 o 9456.712 10349.439 0.00 1.65262 1.33
6 1 -4 o 56.831 69.488 180.00 1.63918 0.03
0 7 -2 o 1416.027 1404.473 0.00 1.37699 0.10
4 -3 -3 o 4242.780 4031.686 0.00 1.61161 0.59
5 -4 -1 o 0.000 0.000 180.00 1.56870 0.00
2 3 2 o 14656.338 15040.446 0.00 1.63134 0.87
4 2 -6 o 1.133 0.045 0.00 1.56746 0.00
1 -7 3 o 24.947 24.567 180.00 1.40307 0.01
6 0 -4 o 859.828 832.306 0.00 1.60523 0.08
1 6 -5 o 556.860 542.767 0.00 1.52348 0.05
2 6 -1 o 148.886 146.110 180.00 1.41704 0.00
4 -4 -2 o 4854.882 4782.959 0.00 1.56459 0.70
6 -2 -2 o 10514.120 10867.066 0.00 1.63719 1.78
3 6 -2 o 8058.557 7790.617 0.00 1.41532 0.45
5 0 -5 o 3107.982 2941.829 0.00 1.57471 0.23
3 -6 3 o 44.955 44.278 0.00 1.47469 0.00
0 3 -6 o 3607.067 3710.749 180.00 1.56046 0.28
5 3 -5 o 2692.711 2632.995 0.00 1.62186 0.19
6 2 -3 o 2031.212 2078.843 0.00 1.66303 0.23
5 4 -2 o 1831.378 1917.103 0.00 1.54363 0.10
1 7 -4 o 338.600 346.486 0.00 1.39472 0.03
6 0 0 o 9476.711 10674.402 0.00 1.64960 1.46
0 2 -6 o 1743.905 1714.732 180.00 1.52704 0.10
5 4 -4 o 2838.472 2719.375 180.00 1.59279 0.20
1 -5 5 o 1899.094 1828.268 180.00 1.59278 0.21
5 1 1 o 412.426 471.756 0.00 1.64818 0.06
1 7 -2 o 27.969 28.126 180.00 1.34626 0.00
6 1 -1 o 46.964 37.253 180.00 1.67999 0.01
2 -6 4 o 17.617 17.385 0.00 1.49479 0.00
4 -2 -4 o 267.415 258.975 0.00 1.60045 0.02
2 -1 -5 o 1345.400 1280.533 0.00 1.57286 0.05
3 -1 -5 o 103.840 94.094 0.00 1.57283 0.01
1 -2 -4 o -0.053 0.001 180.00 1.62962 0.00
0 7 -4 o 146.918 144.522 0.00 1.40267 0.04
1 1 -6 o 3137.348 3042.333 0.00 1.51876 0.13
4 1 -6 o 3276.294 3176.442 0.00 1.51833 0.15
3 -6 0 o 722.169 689.879 0.00 1.41610 0.10
3 1 3 o 3205.905 3097.453 0.00 1.61612 0.21
2 -4 5 o 692.052 646.533 0.00 1.56866 0.11
2 6 -5 o 155.853 155.653 180.00 1.50222 0.00
4 -5 -1 o 2932.223 2855.866 0.00 1.47303 0.32
1 5 1 o 979.622 1002.361 180.00 1.45736 0.07
2 4 -6 o 79.265 68.780 180.00 1.60810 0.02
0 6 -5 o 0.100 0.081 0.00 1.50930 0.00
1 4 -6 o 338.537 331.749 180.00 1.59510 0.02
6 2 -2 o 314.410 356.423 0.00 1.64396 0.05
6 2 -4 o 1509.318 1458.904 0.00 1.61473 0.11
5 -4 2 o 104.637 112.595 180.00 1.54610 0.02
0 3 3 o 1755.721 1709.542 0.00 1.60340 0.06
2 -7 2 o 648.209 642.827 0.00 1.36089 0.06
4 3 -6 o 495.480 474.259 0.00 1.56648 0.03
2 7 -3 o 118.869 119.235 0.00 1.34448 0.00
4 -5 3 o 1219.665 1217.506 0.00 1.50252 0.15
3 -5 4 o 2145.969 2103.153 180.00 1.52632 0.30
1 -7 1 o 61.139 60.700 0.00 1.32529 0.00
4 0 3 o 342.030 364.557 180.00 1.55921 0.05
2 -7 3 o 1341.319 1323.935 180.00 1.36880 0.12
4 -1 -5 o 3057.239 3081.743 0.00 1.53453 0.18
6 -3 0 o 142.487 132.494 0.00 1.56911 0.03
6 -2 1 o 9530.428 9256.166 0.00 1.56549 1.57
5 0 2 o 1316.300 1299.135 0.00 1.56424 0.13
6 -3 -1 o 1355.235 1342.249 0.00 1.56385 0.23
6 -1 1 o 7769.391 7822.688 0.00 1.56262 1.08
1 0 5 o 1567.180 1529.055 0.00 1.51373 0.05
2 7 -4 o 4132.674 4085.168 180.00 1.36046 0.32
1 6 0 o 45.084 42.461 180.00 1.37482 0.01
3 4 -6 o 3670.143 3440.154 180.00 1.57958 0.23
4 -6 1 o 18.278 18.199 0.00 1.40297 0.00
2 -1 5 o 36.043 35.060 0.00 1.49782 0.01
1 -1 -5 o 1197.703 1206.198 0.00 1.53461 0.04
4 5 -5 o 45.241 44.924 180.00 1.52103 0.00
0 4 -6 o 2335.149 2558.645 180.00 1.54345 0.22
1 4 2 o 1520.704 1516.625 180.00 1.50503 0.09
1 -7 4 o 0.721 0.822 180.00 1.38293 0.00
0 7 -1 o 85.701 85.599 180.00 1.31019 0.00
3 6 -5 o 345.027 350.764 0.00 1.44969 0.02
2 2 3 o 5984.225 5861.729 0.00 1.59564 0.36
4 -6 2 o 665.106 647.891 180.00 1.40807 0.08
5 -5 1 o 1530.580 1557.760 0.00 1.46031 0.16
6 1 -5 o 1948.715 1907.426 180.00 1.50944 0.17
5 -5 0 o 500.816 505.346 0.00 1.44438 0.06
4 4 0 o 516.818 505.891 0.00 1.48057 0.01
4 -3 4 o 357.014 346.530 180.00 1.49275 0.05
2 -7 1 o 2261.837 2256.530 0.00 1.31698 0.17
4 -2 4 o 138.347 131.905 180.00 1.47952 0.01
4 6 -3 o 302.602 297.597 180.00 1.37013 0.01
6 -1 -4 o 241.313 234.286 0.00 1.52274 0.02
3 5 0 o 946.900 902.103 0.00 1.41031 0.06
1 -6 5 o 1678.292 1722.142 180.00 1.46249 0.15
6 3 -3 o 169.724 193.428 0.00 1.55306 0.02
5 -2 3 o 1791.867 1723.046 0.00 1.48656 0.19
5 2 -6 o 3.132 3.126 0.00 1.48643 0.00
4 5 -1 o 9.570 9.567 0.00 1.40897 0.00
3 0 4 o 3676.621 3639.453 0.00 1.49699 0.21
5 4 -5 o 2.129 2.121 0.00 1.53034 0.00
5 -3 3 o 956.500 906.253 0.00 1.48384 0.13
6 -3 1 o 2803.543 2694.942 0.00 1.51828 0.42
6 -2 -3 o 5365.482 5582.433 0.00 1.53900 0.64
1 -3 6 o 59.110 54.842 180.00 1.47043 0.02
4 6 -4 o 1952.208 2018.479 0.00 1.39262 0.10
5 -3 -3 o 2052.914 1982.204 0.00 1.51608 0.17
0 2 4 o 940.005 1016.502 0.00 1.55649 0.03
5 -2 -4 o 5835.244 5598.152 0.00 1.51471 0.49
6 2 -5 o 1927.349 1820.226 180.00 1.51469 0.17
3 0 -6 o 636.811 653.048 0.00 1.45559 0.03
0 1 -6 o 1094.197 1116.302 180.00 1.45205 0.05
3 4 1 o 1179.407 1222.032 0.00 1.46392 0.08
5 1 -6 o 332.037 341.602 0.00 1.45143 0.02
6 3 -4 o 2663.872 2776.740 0.00 1.53909 0.18
4 -6 0 o 7384.097 7331.171 0.00 1.35818 0.77
6 2 -1 o 390.045 385.984 0.00 1.56395 0.03
3 -7 2 o 905.523 903.852 0.00 1.31665 0.09
2 -5 -2 o 574.960 556.178 0.00 1.41055 0.03
2 0 -6 o 3.184 3.250 180.00 1.44857 0.00
6 1 0 o 8510.423 8488.604 0.00 1.56339 0.93
2 -5 5 o 454.723 444.500 0.00 1.49435 0.05
5 5 -3 o 2114.682 2042.562 0.00 1.42190 0.11
6 -3 -2 o 10788.592 10924.523 0.00 1.50411 1.47
5 -4 -2 o 11.963 11.959 0.00 1.46939 0.00
4 3 1 o 1312.099 1283.280 0.00 1.51183 0.05
2 1 4 o 625.162 605.754 0.00 1.50989 0.04
2 -6 -1 o 78.357 78.582 180.00 1.33793 0.00
5 5 -4 o 3957.825 3937.908 180.00 1.43939 0.22
4 4 -6 o 44.279 37.112 0.00 1.51568 0.01
4 -4 4 o 580.811 611.299 180.00 1.46181 0.10
3 -3 5 o 4986.090 5093.548 0.00 1.45000 0.46
6 0 -5 o 697.536 724.475 180.00 1.45988 0.05
1 7 -5 o 2.269 2.035 180.00 1.35980 0.00
1 -2 6 o 6617.133 6484.468 0.00 1.43541 0.38
3 -5 -2 o 2852.438 2904.718 0.00 1.39788 0.18
6 3 -2 o 7.411 7.356 180.00 1.51200 0.00
5 4 -1 o 23.250 23.537 0.00 1.44638 0.00
2 5 -6 o 301.765 290.996 0.00 1.52073 0.02
6 0 1 o 2636.759 2577.565 0.00 1.51046 0.25
5 3 -6 o 1130.639 1050.567 0.00 1.47800 0.06
1 -5 -2 o 2241.457 2339.325 0.00 1.39501 0.15
1 -6 -1 o 2282.910 2264.910 0.00 1.33003 0.13
1 5 -6 o 101.693 101.335 180.00 1.51783 0.00
4 0 -6 o 2648.970 2592.823 0.00 1.43178 0.11
5 -1 -5 o 1403.944 1436.277 0.00 1.46566 0.09
5 -5 2 o 108.363 104.338 180.00 1.43015 0.03
6 -4 0 o 267.686 276.233 0.00 1.45312 0.06
1 -4 6 o -0.687 0.137 0.00 1.46344 0.00
3 6 -1 o 2712.300 2683.448 0.00 1.32710 0.13
5 3 0 o 463.808 448.854 0.00 1.49413 0.04
3 -6 4 o 480.616 477.478 180.00 1.40350 0.04
2 -4 -3 o 4427.925 4520.180 0.00 1.45029 0.24
2 7 -5 o 5065.324 5093.328 180.00 1.33898 0.29
2 -7 4 o 41.496 41.582 180.00 1.33882 0.00
3 -2 5 o 1339.863 1308.803 0.00 1.42362 0.08
1 3 3 o 24.699 26.593 180.00 1.50585 0.01
0 1 5 o 29.708 30.813 180.00 1.46578 0.00
3 -4 -3 o 789.666 799.240 0.00 1.44340 0.04
3 7 -4 o 2758.143 2748.509 180.00 1.30529 0.12
2 5 1 o 2077.108 2047.376 0.00 1.36836 0.06
0 7 -5 o 1674.121 1670.725 180.00 1.35547 0.13
5 -4 3 o 216.720 214.833 180.00 1.43874 0.03
3 5 -6 o 601.471 571.402 180.00 1.48878 0.04
7 0 -2 o 2246.306 2190.729 0.00 1.52291 0.21
4 -1 4 o 1480.366 1436.834 180.00 1.42542 0.14
7 -1 -2 o 1792.832 1813.439 0.00 1.50601 0.18
3 -4 5 o 188.766 186.965 0.00 1.43576 0.01
5 -1 3 o 5583.016 5708.396 0.00 1.44619 0.52
1 0 -6 o 1140.530 1102.855 0.00 1.41200 0.03
7 0 -3 o 462.582 477.042 0.00 1.50373 0.05
3 -7 3 o 0.232 0.229 180.00 1.31318 0.00
4 6 -2 o 896.059 896.100 180.00 1.31290 0.03
4 6 -5 o 1342.406 1296.014 0.00 1.37498 0.09
6 -4 1 o 788.764 769.521 0.00 1.43320 0.10
5 -5 -1 o 254.642 263.492 180.00 1.38658 0.03
6 -2 2 o 3268.755 3317.976 0.00 1.44268 0.41
2 3 -7 o 17.589 14.206 0.00 1.40849 0.00
4 -6 3 o 59.345 58.953 0.00 1.37220 0.00
0 5 -6 o 293.096 269.835 0.00 1.48065 0.02
3 -6 -1 o 2459.063 2445.142 0.00 1.32176 0.16
7 -1 -1 o 3857.553 3835.238 0.00 1.49767 0.47
5 2 1 o 282.750 277.418 0.00 1.49611 0.02
6 -4 -1 o 6745.555 6596.472 0.00 1.42754 0.96
4 2 2 o 730.533 697.552 180.00 1.49449 0.08
3 3 2 o 7550.167 6950.077 0.00 1.47546 0.41
6 3 -5 o 1.164 1.137 0.00 1.47425 0.00
2 6 0 o 1887.359 1880.224 0.00 1.30443 0.07
2 2 -7 o 2485.823 2422.143 180.00 1.37712 0.08
5 5 -2 o 1071.949 1057.610 0.00 1.36469 0.04
3 3 -7 o 2773.552 2641.785 180.00 1.40828 0.12
0 6 1 o 875.426 873.379 0.00 1.29927 0.03
3 2 -7 o 662.835 668.361 180.00 1.38306 0.03
1 -4 -3 o 984.828 957.800 0.00 1.42668 0.06
7 1 -3 o 932.736 935.993 0.00 1.49841 0.09
4 -5 -2 o 42.620 41.946 0.00 1.35917 0.00
6 -3 2 o 10447.421 10202.727 0.00 1.42589 1.50
7 -1 -3 o 1553.728 1673.818 0.00 1.46432 0.23
2 -6 5 o 258.096 269.979 0.00 1.39144 0.02
5 5 -5 o 1225.614 1157.558 180.00 1.41266 0.06
6 4 -3 o 11.408 11.382 180.00 1.42151 0.00
6 4 -4 o 141.458 139.584 0.00 1.43143 0.00
0 5 2 o 2239.154 2243.884 0.00 1.35390 0.07
7 0 -1 o 3408.043 3277.873 0.00 1.48991 0.42
3 -3 -4 o 3.960 4.057 0.00 1.44776 0.00
7 0 -4 o 214.276 208.573 0.00 1.43784 0.03
4 -4 -3 o 501.721 479.122 0.00 1.40726 0.04
2 6 -6 o 19.996 19.564 180.00 1.40666 0.00
1 -7 5 o 1733.118 1710.958 180.00 1.32668 0.14
7 1 -4 o 42.884 43.230 180.00 1.45485 0.00
4 -5 4 o 66.087 67.901 0.00 1.39422 0.00
7 -2 -1 o 2944.984 3102.941 0.00 1.46108 0.31
5 1 2 o 2504.333 2554.302 0.00 1.45180 0.16
5 0 -6 o 19.891 19.314 0.00 1.38138 0.00
1 3 -7 o 3198.718 3160.171 0.00 1.38100 0.14
2 4 2 o 395.921 397.219 0.00 1.40122 0.01
1 6 -6 o 17.896 8.087 0.00 1.41087 0.01
2 -3 -4 o 5832.421 6026.254 0.00 1.44768 0.26
6 -1 2 o 493.794 471.846 0.00 1.41939 0.05
1 -1 6 o 3720.911 3646.258 0.00 1.36660 0.17
3 7 -5 o 1941.452 1936.814 180.00 1.29626 0.11
2 0 5 o 1946.541 2076.793 0.00 1.39564 0.12
1 2 4 o 781.401 804.914 0.00 1.45959 0.01
4 2 -7 o 2467.647 2425.293 0.00 1.36250 0.09
4 1 3 o 413.401 391.872 180.00 1.43324 0.03
7 1 -2 o 4993.081 4919.356 0.00 1.49286 0.50
7 -1 0 o 566.944 579.268 0.00 1.44166 0.08
6 -2 -4 o 74.746 68.421 180.00 1.41179 0.01
7 -2 0 o 652.718 631.575 180.00 1.42950 0.14
4 3 -7 o 755.429 743.416 0.00 1.38041 0.02
7 -2 -2 o 2144.045 2223.162 0.00 1.44654 0.26
5 4 -6 o 1225.652 1208.698 0.00 1.42826 0.06
4 5 -6 o 1547.093 1526.615 180.00 1.42808 0.06
6 3 -1 o 1328.784 1314.251 0.00 1.42765 0.07
5 -6 1 o 4513.203 4516.770 0.00 1.31173 0.50
6 2 -6 o 2559.225 2738.367 180.00 1.38863 0.14
1 2 -7 o 933.783 945.682 0.00 1.34567 0.03
2 -3 6 o 568.012 557.279 180.00 1.36750 0.03
4 -3 -4 o 1930.614 1832.466 0.00 1.41782 0.12
1 -5 6 o 112.089 104.357 0.00 1.41616 0.01
6 1 -6 o 70.524 68.572 0.00 1.36587 0.01
3 6 -6 o 140.652 135.583 0.00 1.37515 0.01
3 -5 5 o 150.658 156.070 180.00 1.38428 0.03
3 -1 5 o 1079.611 1064.695 0.00 1.36276 0.05
2 4 -7 o 409.895 405.287 0.00 1.40287 0.03
5 -5 3 o 15.196 15.196 180.00 1.36172 0.00
3 -2 -5 o 72.921 66.834 180.00 1.40987 0.00
3 2 3 o 10944.959 11237.195 0.00 1.44194 0.54
2 -4 6 o 194.486 183.582 0.00 1.36781 0.04
6 -1 -5 o 54.431 52.216 180.00 1.37780 0.00
6 -3 -3 o 170.270 167.932 0.00 1.40645 0.01
0 6 -6 o 316.677 332.357 0.00 1.38705 0.02
3 4 -7 o 1682.601 1767.932 180.00 1.39626 0.06
6 2 0 o 6099.986 6364.333 0.00 1.44631 0.45
2 -2 6 o 57.645 57.357 0.00 1.33363 0.00
2 -2 -5 o 730.180 721.545 0.00 1.40339 0.02
6 -4 2 o 4870.661 4714.710 0.00 1.37297 0.60
0 0 6 o 131.162 133.195 180.00 1.35211 0.01
1 4 -7 o 62.020 61.662 0.00 1.38182 0.00
6 4 -2 o 80.651 77.351 0.00 1.37090 0.01
7 2 -4 o 100.206 94.227 0.00 1.43078 0.02
4 -2 -5 o 5928.094 6331.821 0.00 1.38829 0.29
5 -6 2 o 23.557 23.547 0.00 1.30546 0.00
6 1 1 o 975.865 944.291 0.00 1.42228 0.07
7 2 -3 o 4369.605 4568.083 0.00 1.44972 0.37
3 1 -7 o 801.667 790.382 0.00 1.32616 0.02
0 4 3 o 2361.417 2278.991 0.00 1.37675 0.08
1 -3 -4 o 1091.604 1021.911 0.00 1.41760 0.04
6 -4 -2 o 2460.990 2428.165 0.00 1.36307 0.20
5 0 3 o 2914.003 2831.428 0.00 1.37229 0.17
6 4 -5 o 259.545 267.357 0.00 1.39808 0.01
7 -3 -1 o 5031.314 5452.063 0.00 1.38900 0.57
0 3 -7 o 1584.651 1561.239 180.00 1.33035 0.07
1 1 5 o 1306.980 1270.287 0.00 1.37794 0.03
6 -5 1 o 675.412 659.044 0.00 1.32786 0.10
6 3 -6 o 8658.271 8231.022 180.00 1.37563 0.46
6 -5 0 o 164.405 159.920 0.00 1.32654 0.03
7 -1 -4 o 157.882 160.127 0.00 1.38380 0.01
2 1 -7 o 7.567 7.916 0.00 1.31558 0.00
7 1 -5 o 3166.121 3024.648 0.00 1.37371 0.25
7 0 0 o 1015.755 930.333 0.00 1.41394 0.14
7 1 -1 o 82.534 83.067 0.00 1.43976 0.01
7 -2 -3 o 93.782 109.198 0.00 1.38975 0.02
4 1 -7 o 790.734 795.370 0.00 1.31326 0.03
7 -3 0 o 820.923 802.242 0.00 1.38033 0.08
5 -3 4 o 2685.237 2657.342 0.00 1.33189 0.22
3 -1 -6 o 1281.072 1297.529 0.00 1.33876 0.04
5 2 -7 o 565.323 565.672 180.00 1.31878 0.01
5 -4 -3 o 459.880 462.434 0.00 1.34799 0.01
0 4 -7 o 8139.143 8221.882 180.00 1.33662 0.45
4 -1 -6 o 1615.073 1585.081 0.00 1.32557 0.05
4 4 -7 o 1082.405 1062.531 0.00 1.36314 0.04
5 -3 -4 o 2499.397 2462.146 0.00 1.36305 0.15
3 1 4 o 4198.765 4062.524 0.00 1.37175 0.18
7 2 -5 o 29.178 27.301 0.00 1.37160 0.00
2 3 3 o 773.585 843.874 0.00 1.39558 0.03
4 -6 4 o 0.336 0.159 0.00 1.30389 0.00
6 0 2 o 1954.077 1904.182 0.00 1.36144 0.20
4 -3 5 o 45.257 45.932 0.00 1.31371 0.01
4 0 4 o 385.122 394.600 180.00 1.34259 0.03
7 -2 1 o 13.631 13.210 180.00 1.35998 0.00
7 0 -5 o 5317.460 5406.541 0.00 1.34164 0.39
5 -5 -2 o 1033.182 1026.841 180.00 1.30045 0.17
7 2 -2 o 746.601 735.013 0.00 1.42348 0.04
5 3 -7 o 4140.744 4050.915 180.00 1.32948 0.16
4 4 1 o 1322.433 1297.984 0.00 1.32918 0.05
5 4 0 o 753.749 733.453 180.00 1.32835 0.04
2 -1 -6 o 69.458 68.232 180.00 1.32779 0.00
5 -2 4 o 5148.784 5178.924 0.00 1.31710 0.43
1 -2 -5 o 5234.275 5091.797 0.00 1.36998 0.16
5 -4 4 o 8528.242 8611.316 0.00 1.31505 0.93
5 -2 -5 o 196.768 199.518 0.00 1.34228 0.01
7 -3 -2 o 304.771 298.614 0.00 1.35810 0.03
6 0 -6 o 326.854 328.405 0.00 1.31226 0.01
4 6 -6 o 3073.231 3049.510 180.00 1.32146 0.11
5 5 -6 o 934.745 963.698 0.00 1.34849 0.04
6 5 -4 o 15.912 16.030 180.00 1.31170 0.00
1 -6 6 o 633.879 644.351 180.00 1.33918 0.05
4 -4 5 o 605.939 602.881 180.00 1.30829 0.05
7 -1 1 o 30.762 30.937 0.00 1.35229 0.00
2 -5 6 o 41.058 40.877 0.00 1.33448 0.02
7 -3 1 o 379.320 378.177 180.00 1.33420 0.05
3 -6 5 o 329.492 326.394 180.00 1.30646 0.03
6 -5 2 o 4186.897 4187.115 0.00 1.29488 0.47
7 3 -4 o 1006.469 954.814 0.00 1.37131 0.09
6 -3 3 o 104.149 105.021 180.00 1.31276 0.01
7 3 -3 o 1301.602 1277.286 0.00 1.36911 0.07
6 -2 3 o 61.121 60.988 180.00 1.30937 0.01
1 5 -7 o 1.010 1.160 0.00 1.34795 0.00
0 3 4 o 801.233 785.835 0.00 1.36272 0.03
2 5 -7 o 52.108 50.071 180.00 1.36154 0.00
5 3 1 o 4.295 4.648 0.00 1.34514 0.00
2 2 4 o 872.289 900.440 0.00 1.35278 0.04
7 -4 0 o 5243.886 5180.900 0.00 1.30454 0.60
3 5 -7 o 3359.456 3501.599 180.00 1.34972 0.13
6 5 -5 o 297.995 297.093 0.00 1.30147 0.01
4 3 2 o 502.324 489.509 180.00 1.33232 0.03
1 4 3 o 732.949 729.042 0.00 1.30825 0.01
6 4 -6 o 2077.945 2020.884 180.00 1.32973 0.09
7 3 -5 o 595.153 610.039 0.00 1.33576 0.06
7 -4 -1 o 5074.830 5086.863 0.00 1.29590 0.54
0 5 -7 o 10185.429 10287.844 180.00 1.31113 0.61
7 2 -1 o 74.320 69.706 180.00 1.35880 0.01
7 1 0 o 1060.620 1103.526 180.00 1.35270 0.12
5 4 -7 o 247.993 246.815 180.00 1.30876 0.01
7 3 -2 o 306.067 298.529 0.00 1.32969 0.01
6 3 0 o 3459.105 3476.884 0.00 1.31963 0.18
7 -2 -4 o 1109.792 1096.719 0.00 1.30410 0.08
0 2 5 o 1173.255 1202.676 180.00 1.31500 0.04
5 2 2 o 4147.623 4007.125 0.00 1.32747 0.19
7 0 1 o 2.101 3.972 180.00 1.31274 0.01
7 -3 -3 o 1172.505 1173.963 0.00 1.29487 0.13
4 5 -7 o 2.084 2.232 180.00 1.31439 0.00
8 0 -3 o 642.096 602.781 180.00 1.32739 0.09
8 -1 -2 o 13.432 12.842 0.00 1.32359 0.00
6 2 1 o 953.059 975.347 0.00 1.31573 0.06
8 -1 -3 o 136.967 135.905 0.00 1.30521 0.00
8 0 -2 o 1815.369 1718.589 180.00 1.32950 0.22
8 -1 -1 o 143.807 132.121 180.00 1.30743 0.05
8 1 -4 o 100.919 101.015 0.00 1.29841 0.00
4 2 3 o 844.541 833.975 180.00 1.30237 0.05
8 1 -3 o 553.773 573.144 180.00 1.31834 0.05
8 0 -1 o 2131.669 2153.263 0.00 1.29713 0.15
8 1 -2 o 498.484 486.531 0.00 1.30415 0.04
_reflns_number_total             821
_reflns_limit_h_min              0
_reflns_limit_h_max              8
_reflns_limit_k_min              -7
_reflns_limit_k_max              7
_reflns_limit_l_min              -7
_reflns_limit_l_max              6
_reflns_d_resolution_high        1.295
_reflns_d_resolution_low         9.898

#--eof--eof--eof--eof--eof--eof--eof--eof--eof--eof--eof--eof--eof--eof--eof--#
