# Supplementary material for: Exploiting the Multifunctionality of M2+/Imidazole–Etidronates for Proton Conductivity (Zn2+) and Electrocatalysis (Co2+, Ni2+) toward the HER, OER, and ORR
Source: ACS Appl Mater Interfaces. 2022 Feb 22;14(9):11273–87. doi: 10.1021/acsami.1c21876 (PMC8915163; doi:10.1021/acsami.1c21876)
Supplement: Supplementary file 2 — am1c21876_si_002.zip [file am1c21876_si_002.zip › NiLIm-3.cif]

data_Kostas_C4-Ni-Im
_publ_contact_author_name        'Konstantinos D. Demadis'
_publ_contact_author_address     
;Crystal Engineering, Growth & Design Lab 
Department of Chemistry University of Crete 
PO BOX 2208 GR-71003 Voutes Campus 
Heraklion, Crete 
GREECE
;
_publ_contact_author_email       demadis@uoc.gr
_publ_contact_author_phone       '+30 2810 545051'
_publ_contact_author_fax         '+30 2810 545001'
loop_
_publ_author_name
_publ_author_address
'Armakola, E.'
;Crystal Engineering, Growth & Design Lab 
Department of Chemistry University of Crete 
PO BOX 2208 GR-71003 Voutes Campus 
Heraklion, Crete 
GREECE
;
'GjiKa, M.'
;Crystal Engineering, Growth & Design Lab 
Department of Chemistry University of Crete 
PO BOX 2208 GR-71003 Voutes Campus 
Heraklion, Crete 
GREECE
;
'Visa, A.'
;Institute of Chemistry Timisoara of the Romanian Academy, 
3000223 Timisoara
Romania
;
"V\'ilchez-C\'ozar, A."
;Dpto Qu\'imica Inorg\'anica, Cristalograf\'ia y Mineralog\'ia
Facultad de Ciencias, Campus de Teatinos s/n
29071 M\'alaga
Spain
;
"Bazaga-Garc\'ia, M."
;Dpto Qu\'imica Inorg\'anica, Cristalograf\'ia y Mineralog\'ia
Facultad de Ciencias, Campus de Teatinos s/n
29071 M\'alaga
Spain
;
'Colodrero, R.M.P'
;Dpto Qu\'imica Inorg\'anica, Cristalograf\'ia y Mineralog\'ia
Facultad de Ciencias, Campus de Teatinos s/n
29071 M\'alaga
Spain
;
'Olivera-Pastor, P.'
;Dpto Qu\'imica Inorg\'anica, Cristalograf\'ia y Mineralog\'ia
Facultad de Ciencias, Campus de Teatinos s/n
29071 M\'alaga
Spain
;
'Choquesillo-Lazarte, D.'
;Laboratorios de Estudios Cristalogr\'aficos, IACT
CSIC-Universidad de Granada
18100 Granada
Spain
;
'Cabeza, A.'
;Dpto Qu\'imica Inorg\'anica, Cristalograf\'ia y Mineralog\'ia
Facultad de Ciencias, Campus de Teatinos s/n
29071 M\'alaga
Spain
;
'Demadis, K.D.'
;Crystal Engineering, Growth & Design Lab 
Department of Chemistry University of Crete
 PO BOX 2208 GR-71003 Voutes Campus 
Heraklion, Crete 
GREECE
;
_audit_creation_date             2020-11-14
_audit_creation_method           
;
Olex2 1.3
(compiled 2020.07.31 svn.rc2a77460 for OlexSys, GUI svn.r6145)
;
_shelx_SHELXL_version_number     2018/3
_audit_contact_author_address    ?
_audit_contact_author_email      ?
_audit_contact_author_phone      ?
_publ_contact_author_id_orcid    ?
_publ_section_references         
;
Dolomanov, O.V., Bourhis, L.J., Gildea, R.J, Howard, J.A.K. & Puschmann, H.
 (2009), J. Appl. Cryst. 42, 339-341.

Sheldrick, G.M. (2008). Acta Cryst. A64, 112-122.
;
_chemical_name_common            ?
_chemical_name_systematic        
;
 ?
;
_chemical_formula_moiety         'C22 H40 N12 Ni4 O18 P4, 2(H2 O)'
_chemical_formula_sum            'C22 H44 N12 Ni4 O20 P4'
_chemical_formula_weight         1155.41
_chemical_melting_point          ?
loop_
_atom_type_symbol
_atom_type_description
_atom_type_scat_dispersion_real
_atom_type_scat_dispersion_imag
_atom_type_scat_source
C C 0.0033 0.0016 'International Tables Vol C Tables 4.2.6.8 and 6.1.1.4'
H H 0.0000 0.0000 'International Tables Vol C Tables 4.2.6.8 and 6.1.1.4'
N N 0.0061 0.0033 'International Tables Vol C Tables 4.2.6.8 and 6.1.1.4'
Ni Ni 0.3393 1.1124 'International Tables Vol C Tables 4.2.6.8 and 6.1.1.4'
O O 0.0106 0.0060 'International Tables Vol C Tables 4.2.6.8 and 6.1.1.4'
P P 0.1023 0.0942 'International Tables Vol C Tables 4.2.6.8 and 6.1.1.4'

_shelx_space_group_comment       
;
The symmetry employed for this shelxl refinement is uniquely defined
by the following loop, which should always be used as a source of
symmetry information in preference to the above space-group names.
They are only intended as comments.
;
_space_group_crystal_system      triclinic
_space_group_IT_number           2
_space_group_name_H-M_alt        'P -1'
_space_group_name_Hall           '-P 1'
loop_
_space_group_symop_operation_xyz
'x, y, z'
'-x, -y, -z'

_cell_length_a                   10.0592(7)
_cell_length_b                   10.3786(7)
_cell_length_c                   10.6733(7)
_cell_angle_alpha                79.626(3)
_cell_angle_beta                 85.776(3)
_cell_angle_gamma                65.791(2)
_cell_volume                     999.69(12)
_cell_formula_units_Z            1
_cell_measurement_reflns_used    7421
_cell_measurement_temperature    100(2)
_cell_measurement_theta_max      27.466
_cell_measurement_theta_min      2.671
_shelx_estimated_absorpt_T_max   0.849
_shelx_estimated_absorpt_T_min   0.817
_exptl_absorpt_coefficient_mu    2.109
_exptl_absorpt_correction_T_max  0.7456
_exptl_absorpt_correction_T_min  0.6624
_exptl_absorpt_correction_type   multi-scan
_exptl_absorpt_process_details   
;
SADABS-2012/1 (Bruker,2012) was used for absorption correction.
wR2(int) was 0.0617 before and 0.0497 after correction.
The Ratio of minimum to maximum transmission is 0.8884.
The \l/2 correction factor is 0.0000.
;
_exptl_absorpt_special_details   ?
_exptl_crystal_colour            green
_exptl_crystal_colour_primary    green
_exptl_crystal_density_diffrn    1.919
_exptl_crystal_density_meas      ?
_exptl_crystal_density_method    ?
_exptl_crystal_description       block
_exptl_crystal_F_000             592
_exptl_crystal_size_max          0.1
_exptl_crystal_size_mid          0.1
_exptl_crystal_size_min          0.08
_exptl_special_details           
;
 ?
;
_exptl_transmission_factor_max   ?
_exptl_transmission_factor_min   ?
_diffrn_reflns_av_R_equivalents  0.0433
_diffrn_reflns_av_unetI/netI     0.0368
_diffrn_reflns_Laue_measured_fraction_full 0.992
_diffrn_reflns_Laue_measured_fraction_max 0.989
_diffrn_reflns_limit_h_max       12
_diffrn_reflns_limit_h_min       -12
_diffrn_reflns_limit_k_max       13
_diffrn_reflns_limit_k_min       -13
_diffrn_reflns_limit_l_max       13
_diffrn_reflns_limit_l_min       -13
_diffrn_reflns_number            18013
_diffrn_reflns_point_group_measured_fraction_full 0.992
_diffrn_reflns_point_group_measured_fraction_max 0.989
_diffrn_reflns_theta_full        25.242
_diffrn_reflns_theta_max         27.525
_diffrn_reflns_theta_min         2.402
_diffrn_ambient_temperature      100(2)
_diffrn_detector_area_resol_mean ?
_diffrn_measured_fraction_theta_full 0.992
_diffrn_measured_fraction_theta_max 0.989
_diffrn_measurement_device_type  'Bruker D8 Venture'
_diffrn_measurement_method       '\f and \w scans'
_diffrn_radiation_type           MoK\a
_diffrn_radiation_wavelength     0.71073
_diffrn_source                   ?
_reflns_Friedel_coverage         0.000
_reflns_Friedel_fraction_full    .
_reflns_Friedel_fraction_max     .
_reflns_number_gt                3775
_reflns_number_total             4550
_reflns_special_details          
;
 Reflections were merged by SHELXL according to the crystal
 class for the calculation of statistics and refinement.
 
 _reflns_Friedel_fraction is defined as the number of unique
 Friedel pairs measured divided by the number that would be
 possible theoretically, ignoring centric projections and
 systematic absences.
;
_reflns_threshold_expression     'I > 2\s(I)'
_computing_cell_refinement       'Bruker Apex2, 2014'
_computing_data_collection       'Bruker Apex2, 2014'
_computing_data_reduction        'SAINT v8.34A (Bruker, 2013)'
_computing_molecular_graphics    'Olex2 1.3 (Dolomanov et al., 2009)'
_computing_publication_material  'Olex2 1.3 (Dolomanov et al., 2009)'
_computing_structure_refinement  'XL  (Sheldrick, 2008)'
_computing_structure_solution    ?
_refine_diff_density_max         0.560
_refine_diff_density_min         -0.548
_refine_diff_density_rms         0.097
_refine_ls_extinction_coef       .
_refine_ls_extinction_method     none
_refine_ls_goodness_of_fit_ref   1.059
_refine_ls_hydrogen_treatment    mixed
_refine_ls_matrix_type           full
_refine_ls_number_parameters     303
_refine_ls_number_reflns         4550
_refine_ls_number_restraints     1
_refine_ls_R_factor_all          0.0424
_refine_ls_R_factor_gt           0.0291
_refine_ls_restrained_S_all      1.059
_refine_ls_shift/su_max          0.001
_refine_ls_shift/su_mean         0.000
_refine_ls_structure_factor_coef Fsqd
_refine_ls_weighting_details     
'w=1/[\s^2^(Fo^2^)+(0.0327P)^2^+0.6636P] where P=(Fo^2^+2Fc^2^)/3'
_refine_ls_weighting_scheme      calc
_refine_ls_wR_factor_gt          0.0662
_refine_ls_wR_factor_ref         0.0705
_refine_special_details          ?
_olex2_refinement_description    
;
1. Fixed Uiso
 At 1.2 times of:
  All C(H) groups, All C(H,H) groups, All N(H) groups
 At 1.5 times of:
  All C(H,H,H) groups, All O(H) groups, All O(H,H) groups
2. Restrained distances
 O7-H7
 0.84 with sigma of 0.02
3. Uiso/Uaniso restraints and constraints
Uanis(N6A) = Uanis(N6B)
Uanis(C8B) = Uanis(C8A)
4. Others
 Sof(N6B)=Sof(H6B)=Sof(C8B)=Sof(H8BA)=Sof(H9BB)=1-FVAR(1)
 Sof(N6A)=Sof(H6A)=Sof(C8A)=Sof(H8AA)=Sof(H9AA)=FVAR(1)
5.a Free rotating group:
 O10(H10A,H10B)
5.b Rotating group:
 O8(H8A,H8B)
5.c Aromatic/amide H refined with riding coordinates:
 C00L(H00L), C1(H1), N2(H2), C2(H2A), C3(H3), N4(H4), C4(H4A), C5(H5),
 N6A(H6A), N6B(H6B), C8A(H8AA), C8B(H8BA), C9(H9BB), C9(H9AA), C10(H10)
5.d Idealised Me refined as rotating group:
 C7(H7A,H7B,H7C)
;
_atom_sites_solution_hydrogens   mixed
_atom_sites_solution_primary     ?
_atom_sites_solution_secondary   ?
loop_
_atom_site_label
_atom_site_type_symbol
_atom_site_fract_x
_atom_site_fract_y
_atom_site_fract_z
_atom_site_U_iso_or_equiv
_atom_site_adp_type
_atom_site_occupancy
_atom_site_site_symmetry_order
_atom_site_calc_flag
_atom_site_refinement_flags_posn
_atom_site_refinement_flags_adp
_atom_site_refinement_flags_occupancy
_atom_site_disorder_assembly
_atom_site_disorder_group
C00L C 0.6446(3) 0.8405(2) 1.0357(2) 0.0090(5) Uani 1 1 d . . . . .
H00L H 0.609443 0.796461 1.108524 0.011 Uiso 1 1 calc R U . . .
Ni1 Ni 0.63377(3) 0.62733(3) 0.88442(3) 0.00596(8) Uani 1 1 d . . . . .
P1 P 0.39443(7) 0.82113(6) 0.70004(5) 0.00705(13) Uani 1 1 d . . . . .
O1 O 0.55990(18) 0.73137(17) 0.70198(14) 0.0080(3) Uani 1 1 d . . . . .
N1 N 0.6686(2) 0.7973(2) 0.92362(18) 0.0087(4) Uani 1 1 d . . . . .
C1 C 0.7181(3) 0.8896(3) 0.8452(2) 0.0127(5) Uani 1 1 d . . . . .
H1 H 0.744223 0.885616 0.758160 0.015 Uiso 1 1 calc R U . . .
Ni2 Ni 0.34099(3) 0.63896(3) 0.51827(3) 0.00807(8) Uani 1 1 d . . . . .
O2 O 0.34924(18) 0.97251(17) 0.72577(15) 0.0101(3) Uani 1 1 d . . . . .
N2 N 0.6762(2) 0.9545(2) 1.03307(19) 0.0112(4) Uani 1 1 d . . . . .
H2 H 0.668125 1.000089 1.097100 0.013 Uiso 1 1 calc R U . . .
C2 C 0.7234(3) 0.9872(3) 0.9124(2) 0.0144(5) Uani 1 1 d . . . . .
H2A H 0.753686 1.062714 0.881832 0.017 Uiso 1 1 calc R U . . .
O3 O 0.32695(18) 0.82164(17) 0.57563(15) 0.0091(3) Uani 1 1 d . . . . .
N3 N 0.8421(2) 0.5161(2) 0.83074(18) 0.0091(4) Uani 1 1 d . . . . .
C3 C 0.9535(3) 0.5419(3) 0.8580(2) 0.0106(5) Uani 1 1 d . . . . .
H3 H 0.944564 0.625793 0.888110 0.013 Uiso 1 1 calc R U . . .
P2 P 0.39021(6) 0.53460(6) 0.82331(5) 0.00600(13) Uani 1 1 d . . . . .
O4 O 0.55680(17) 0.47131(16) 0.84473(14) 0.0074(3) Uani 1 1 d . . . . .
N4 N 1.0806(2) 0.4357(2) 0.83800(19) 0.0127(4) Uani 1 1 d . . . . .
H4 H 1.167796 0.431599 0.850534 0.015 Uiso 1 1 calc R U . . .
C4 C 1.0503(3) 0.3339(3) 0.7944(2) 0.0151(5) Uani 1 1 d . . . . .
H4A H 1.118698 0.246275 0.771427 0.018 Uiso 1 1 calc R U . . .
O5 O 0.31608(17) 0.46828(16) 0.92865(14) 0.0079(3) Uani 1 1 d . . . . .
N5 N 0.1217(2) 0.7109(2) 0.50204(19) 0.0107(4) Uani 1 1 d . . . . .
C5 C 0.9023(3) 0.3844(3) 0.7907(2) 0.0127(5) Uani 1 1 d . . . . .
H5 H 0.848798 0.336662 0.764622 0.015 Uiso 1 1 calc R U . . .
O6 O 0.34851(18) 0.52430(17) 0.69334(15) 0.0089(3) Uani 1 1 d . . . . .
N6A N -0.1011(10) 0.8801(9) 0.4773(8) 0.0141(11) Uani 0.490(8) 1 d . . P A 1
H6A H -0.173592 0.964790 0.459871 0.017 Uiso 0.490(8) 1 calc R U P A 1
N6B N -0.1041(9) 0.8462(8) 0.4443(8) 0.0141(11) Uani 0.510(8) 1 d . . P A 2
H6B H -0.178952 0.916092 0.402738 0.017 Uiso 0.510(8) 1 calc R U P A 2
C6 C 0.3268(3) 0.7254(2) 0.8354(2) 0.0069(4) Uani 1 1 d . . . . .
O7 O 0.40639(18) 0.73031(17) 0.94298(15) 0.0073(3) Uani 1 1 d D . . . .
H7 H 0.399(3) 0.679(3) 1.005(2) 0.011 Uiso 1 1 d D U . . .
C7 C 0.1632(3) 0.7970(3) 0.8536(2) 0.0115(5) Uani 1 1 d . . . . .
H7A H 0.135221 0.897831 0.859938 0.017 Uiso 1 1 calc R U . . .
H7B H 0.135166 0.748620 0.931965 0.017 Uiso 1 1 calc R U . . .
H7C H 0.113456 0.790749 0.780814 0.017 Uiso 1 1 calc R U . . .
O8 O 0.34924(18) 0.72585(17) 0.32772(15) 0.0100(3) Uani 1 1 d . . . . .
H8A H 0.395477 0.782108 0.320714 0.015 Uiso 1 1 d R U . . .
H8B H 0.362540 0.661396 0.279904 0.015 Uiso 1 1 d R U . . .
C8A C 0.0424(18) 0.8487(16) 0.4620(12) 0.0133(17) Uani 0.490(8) 1 d . . P A 1
H8AA H 0.081709 0.916544 0.427011 0.016 Uiso 0.490(8) 1 calc R U P A 1
C8B C 0.0337(17) 0.8303(15) 0.4296(12) 0.0133(17) Uani 0.510(8) 1 d . . P A 2
H8BA H 0.065297 0.895169 0.374798 0.016 Uiso 0.510(8) 1 calc R U P A 2
O9 O 0.4136(2) 0.43170(19) 0.47025(18) 0.0111(4) Uani 1 1 d . . . . .
H9A H 0.399(4) 0.384(4) 0.524(3) 0.031(11) Uiso 1 1 d . . . . .
H9B H 0.406(4) 0.393(4) 0.407(3) 0.033(9) Uiso 1 1 d . . . . .
C9 C -0.1115(3) 0.7428(3) 0.5295(3) 0.0228(6) Uani 1 1 d . . . . .
H9BB H -0.197136 0.734411 0.566216 0.027 Uiso 0.510(8) 1 calc R U P A 2
H9AA H -0.196878 0.724164 0.542246 0.027 Uiso 0.490(8) 1 calc R U P A 1
C10 C 0.0276(3) 0.6498(3) 0.5548(2) 0.0151(5) Uani 1 1 d . . . . .
H10 H 0.056631 0.555791 0.602160 0.018 Uiso 1 1 calc R U . . .
O10 O 0.4603(2) 1.16487(18) 0.62563(16) 0.0146(4) Uani 1 1 d G . . . .
H10A H 0.425341 1.102001 0.657456 0.022 Uiso 1 1 d G U . . .
H10B H 0.520871 1.133809 0.564535 0.022 Uiso 1 1 d G U . . .

loop_
_atom_site_aniso_label
_atom_site_aniso_U_11
_atom_site_aniso_U_22
_atom_site_aniso_U_33
_atom_site_aniso_U_23
_atom_site_aniso_U_13
_atom_site_aniso_U_12
C00L 0.0088(12) 0.0080(11) 0.0111(11) -0.0029(9) -0.0013(9) -0.0036(9)
Ni1 0.00657(15) 0.00555(14) 0.00576(14) -0.00075(11) -0.00066(11) -0.00242(12)
P1 0.0086(3) 0.0056(3) 0.0064(3) 0.0003(2) -0.0010(2) -0.0027(2)
O1 0.0092(8) 0.0093(8) 0.0061(8) -0.0005(6) -0.0011(6) -0.0046(7)
N1 0.0092(10) 0.0077(9) 0.0088(9) -0.0012(7) -0.0012(8) -0.0028(8)
C1 0.0160(13) 0.0100(11) 0.0117(12) 0.0000(9) 0.0000(10) -0.0056(10)
Ni2 0.00843(16) 0.00853(15) 0.00660(15) -0.00103(11) -0.00138(11) -0.00264(12)
O2 0.0126(9) 0.0064(8) 0.0103(8) 0.0000(6) 0.0008(6) -0.0036(7)
N2 0.0126(10) 0.0067(9) 0.0141(10) -0.0042(8) -0.0037(8) -0.0020(8)
C2 0.0169(13) 0.0107(12) 0.0166(13) -0.0003(10) -0.0009(10) -0.0075(10)
O3 0.0108(8) 0.0092(8) 0.0075(8) 0.0001(6) -0.0036(6) -0.0042(7)
N3 0.0091(10) 0.0106(10) 0.0069(9) -0.0006(8) -0.0002(7) -0.0037(8)
C3 0.0102(12) 0.0118(11) 0.0099(11) -0.0013(9) 0.0006(9) -0.0049(10)
P2 0.0070(3) 0.0053(3) 0.0057(3) -0.0005(2) -0.0007(2) -0.0026(2)
O4 0.0079(8) 0.0065(7) 0.0081(8) -0.0009(6) -0.0012(6) -0.0030(6)
N4 0.0061(10) 0.0148(10) 0.0165(11) -0.0007(8) -0.0014(8) -0.0042(8)
C4 0.0108(12) 0.0141(12) 0.0179(13) -0.0045(10) -0.0001(10) -0.0018(10)
O5 0.0087(8) 0.0075(8) 0.0066(8) 0.0000(6) -0.0006(6) -0.0027(7)
N5 0.0097(10) 0.0106(10) 0.0110(10) -0.0011(8) -0.0015(8) -0.0035(8)
C5 0.0120(12) 0.0131(12) 0.0152(12) -0.0051(10) 0.0003(10) -0.0061(10)
O6 0.0117(8) 0.0083(8) 0.0075(8) -0.0015(6) -0.0017(6) -0.0047(7)
N6A 0.0109(13) 0.010(3) 0.015(3) -0.0013(17) -0.002(2) 0.003(2)
N6B 0.0109(13) 0.010(3) 0.015(3) -0.0013(17) -0.002(2) 0.003(2)
C6 0.0080(11) 0.0078(10) 0.0054(10) -0.0012(8) -0.0005(8) -0.0035(9)
O7 0.0102(8) 0.0072(8) 0.0053(8) 0.0002(6) -0.0009(6) -0.0047(7)
C7 0.0103(12) 0.0097(11) 0.0141(12) -0.0007(9) -0.0004(9) -0.0040(10)
O8 0.0126(9) 0.0097(8) 0.0092(8) -0.0025(6) 0.0002(6) -0.0056(7)
C8A 0.013(2) 0.010(3) 0.018(6) -0.003(3) -0.001(4) -0.006(2)
C8B 0.013(2) 0.010(3) 0.018(6) -0.003(3) -0.001(4) -0.006(2)
O9 0.0159(9) 0.0097(8) 0.0071(9) -0.0020(7) 0.0002(7) -0.0042(7)
C9 0.0150(14) 0.0372(17) 0.0176(14) 0.0034(12) -0.0001(11) -0.0151(13)
C10 0.0181(13) 0.0142(12) 0.0141(12) -0.0010(10) 0.0007(10) -0.0083(11)
O10 0.0214(10) 0.0131(9) 0.0128(9) -0.0017(7) 0.0029(7) -0.0112(8)

_geom_special_details            
;
 All esds (except the esd in the dihedral angle between two l.s. planes)
 are estimated using the full covariance matrix.  The cell esds are taken
 into account individually in the estimation of esds in distances, angles
 and torsion angles; correlations between esds in cell parameters are only
 used when they are defined by crystal symmetry.  An approximate (isotropic)
 treatment of cell esds is used for estimating esds involving l.s. planes.
;
loop_
_geom_bond_atom_site_label_1
_geom_bond_atom_site_label_2
_geom_bond_distance
_geom_bond_site_symmetry_2
_geom_bond_publ_flag
C00L H00L 0.9500 . ?
C00L N1 1.324(3) . ?
C00L N2 1.340(3) . ?
Ni1 O1 2.0755(15) . ?
Ni1 N1 2.050(2) . ?
Ni1 N3 2.032(2) . ?
Ni1 O4 2.1735(16) . ?
Ni1 O5 2.0602(15) 2_667 ?
Ni1 O7 2.1885(17) . ?
P1 O1 1.5380(17) . ?
P1 O2 1.5171(17) . ?
P1 O3 1.5334(16) . ?
P1 C6 1.852(2) . ?
N1 C1 1.381(3) . ?
C1 H1 0.9500 . ?
C1 C2 1.362(4) . ?
Ni2 O3 2.0433(16) . ?
Ni2 N5 2.028(2) . ?
Ni2 O6 2.0148(16) . ?
Ni2 O8 2.0814(16) . ?
Ni2 O9 2.2751(19) 2_666 ?
Ni2 O9 2.1158(18) . ?
N2 H2 0.8800 . ?
N2 C2 1.373(3) . ?
C2 H2A 0.9500 . ?
N3 C3 1.317(3) . ?
N3 C5 1.382(3) . ?
C3 H3 0.9500 . ?
C3 N4 1.335(3) . ?
P2 O4 1.5464(17) . ?
P2 O5 1.5208(17) . ?
P2 O6 1.5125(16) . ?
P2 C6 1.840(2) . ?
N4 H4 0.8800 . ?
N4 C4 1.373(3) . ?
C4 H4A 0.9500 . ?
C4 C5 1.362(3) . ?
N5 C8A 1.327(16) . ?
N5 C8B 1.331(15) . ?
N5 C10 1.378(3) . ?
C5 H5 0.9500 . ?
N6A H6A 0.8800 . ?
N6A C8A 1.35(2) . ?
N6A C9 1.476(9) . ?
N6B H6B 0.8800 . ?
N6B C8B 1.328(18) . ?
N6B C9 1.300(9) . ?
C6 O7 1.468(3) . ?
C6 C7 1.517(3) . ?
O7 H7 0.789(17) . ?
C7 H7A 0.9800 . ?
C7 H7B 0.9800 . ?
C7 H7C 0.9800 . ?
O8 H8A 0.8745 . ?
O8 H8B 0.8748 . ?
C8A H8AA 0.9500 . ?
C8B H8BA 0.9500 . ?
O9 H9A 0.74(4) . ?
O9 H9B 0.87(4) . ?
C9 H9BB 0.9500 . ?
C9 H9AA 0.9500 . ?
C9 C10 1.348(4) . ?
C10 H10 0.9500 . ?
O10 H10A 0.8693 . ?
O10 H10B 0.8697 . ?

loop_
_geom_angle_atom_site_label_1
_geom_angle_atom_site_label_2
_geom_angle_atom_site_label_3
_geom_angle
_geom_angle_site_symmetry_1
_geom_angle_site_symmetry_3
_geom_angle_publ_flag
N1 C00L H00L 124.4 . . ?
N1 C00L N2 111.3(2) . . ?
N2 C00L H00L 124.4 . . ?
O1 Ni1 O4 84.63(6) . . ?
O1 Ni1 O7 85.73(6) . . ?
N1 Ni1 O1 92.20(7) . . ?
N1 Ni1 O4 170.01(7) . . ?
N1 Ni1 O5 88.51(7) . 2_667 ?
N1 Ni1 O7 89.12(7) . . ?
N3 Ni1 O1 95.22(7) . . ?
N3 Ni1 N1 95.67(8) . . ?
N3 Ni1 O4 94.05(7) . . ?
N3 Ni1 O5 90.79(7) . 2_667 ?
N3 Ni1 O7 175.08(7) . . ?
O4 Ni1 O7 81.21(6) . . ?
O5 Ni1 O1 173.85(7) 2_667 . ?
O5 Ni1 O4 93.65(6) 2_667 . ?
O5 Ni1 O7 88.17(6) 2_667 . ?
O1 P1 C6 103.51(10) . . ?
O2 P1 O1 114.72(10) . . ?
O2 P1 O3 110.93(9) . . ?
O2 P1 C6 106.78(10) . . ?
O3 P1 O1 110.87(9) . . ?
O3 P1 C6 109.60(10) . . ?
P1 O1 Ni1 111.53(9) . . ?
C00L N1 Ni1 124.42(16) . . ?
C00L N1 C1 105.8(2) . . ?
C1 N1 Ni1 129.78(16) . . ?
N1 C1 H1 125.4 . . ?
C2 C1 N1 109.2(2) . . ?
C2 C1 H1 125.4 . . ?
O3 Ni2 O8 91.41(6) . . ?
O3 Ni2 O9 165.05(7) . . ?
O3 Ni2 O9 85.45(7) . 2_666 ?
N5 Ni2 O3 92.93(7) . . ?
N5 Ni2 O8 88.91(7) . . ?
N5 Ni2 O9 101.91(8) . . ?
N5 Ni2 O9 177.14(7) . 2_666 ?
O6 Ni2 O3 97.04(6) . . ?
O6 Ni2 N5 94.15(7) . . ?
O6 Ni2 O8 170.84(7) . . ?
O6 Ni2 O9 88.40(7) . 2_666 ?
O6 Ni2 O9 80.30(7) . . ?
O8 Ni2 O9 90.63(7) . . ?
O8 Ni2 O9 88.77(7) . 2_666 ?
O9 Ni2 O9 79.79(8) . 2_666 ?
C00L N2 H2 126.2 . . ?
C00L N2 C2 107.6(2) . . ?
C2 N2 H2 126.2 . . ?
C1 C2 N2 106.2(2) . . ?
C1 C2 H2A 126.9 . . ?
N2 C2 H2A 126.9 . . ?
P1 O3 Ni2 122.96(9) . . ?
C3 N3 Ni1 123.62(17) . . ?
C3 N3 C5 105.5(2) . . ?
C5 N3 Ni1 129.04(17) . . ?
N3 C3 H3 124.1 . . ?
N3 C3 N4 111.7(2) . . ?
N4 C3 H3 124.1 . . ?
O4 P2 C6 105.00(10) . . ?
O5 P2 O4 111.13(9) . . ?
O5 P2 C6 107.52(10) . . ?
O6 P2 O4 113.40(9) . . ?
O6 P2 O5 111.16(9) . . ?
O6 P2 C6 108.23(9) . . ?
P2 O4 Ni1 113.06(9) . . ?
C3 N4 H4 126.2 . . ?
C3 N4 C4 107.5(2) . . ?
C4 N4 H4 126.2 . . ?
N4 C4 H4A 127.0 . . ?
C5 C4 N4 105.9(2) . . ?
C5 C4 H4A 127.0 . . ?
P2 O5 Ni1 134.47(10) . 2_667 ?
C8A N5 Ni2 119.9(7) . . ?
C8A N5 C10 107.5(8) . . ?
C8B N5 Ni2 126.7(7) . . ?
C8B N5 C10 102.7(7) . . ?
C10 N5 Ni2 130.52(16) . . ?
N3 C5 H5 125.4 . . ?
C4 C5 N3 109.3(2) . . ?
C4 C5 H5 125.4 . . ?
P2 O6 Ni2 133.54(10) . . ?
C8A N6A H6A 127.2 . . ?
C8A N6A C9 105.7(8) . . ?
C9 N6A H6A 127.2 . . ?
C8B N6B H6B 125.3 . . ?
C9 N6B H6B 125.3 . . ?
C9 N6B C8B 109.5(9) . . ?
P2 C6 P1 111.02(12) . . ?
O7 C6 P1 101.84(15) . . ?
O7 C6 P2 105.89(14) . . ?
O7 C6 C7 111.58(18) . . ?
C7 C6 P1 113.05(15) . . ?
C7 C6 P2 112.72(17) . . ?
Ni1 O7 H7 104(2) . . ?
C6 O7 Ni1 102.33(12) . . ?
C6 O7 H7 112(2) . . ?
C6 C7 H7A 109.5 . . ?
C6 C7 H7B 109.5 . . ?
C6 C7 H7C 109.5 . . ?
H7A C7 H7B 109.5 . . ?
H7A C7 H7C 109.5 . . ?
H7B C7 H7C 109.5 . . ?
Ni2 O8 H8A 109.7 . . ?
Ni2 O8 H8B 109.6 . . ?
H8A O8 H8B 125.9 . . ?
N5 C8A N6A 111.2(12) . . ?
N5 C8A H8AA 124.4 . . ?
N6A C8A H8AA 124.4 . . ?
N5 C8B H8BA 124.6 . . ?
N6B C8B N5 110.8(12) . . ?
N6B C8B H8BA 124.6 . . ?
Ni2 O9 Ni2 100.21(8) . 2_666 ?
Ni2 O9 H9A 103(3) 2_666 . ?
Ni2 O9 H9A 109(3) . . ?
Ni2 O9 H9B 102(2) 2_666 . ?
Ni2 O9 H9B 138(2) . . ?
H9A O9 H9B 101(3) . . ?
N6A C9 H9AA 127.8 . . ?
N6B C9 H9BB 127.2 . . ?
N6B C9 C10 105.7(4) . . ?
C10 C9 N6A 104.3(4) . . ?
C10 C9 H9BB 127.2 . . ?
C10 C9 H9AA 127.8 . . ?
N5 C10 H10 124.9 . . ?
C9 C10 N5 110.1(2) . . ?
C9 C10 H10 124.9 . . ?
H10A O10 H10B 109.5 . . ?

loop_
_geom_hbond_atom_site_label_D
_geom_hbond_atom_site_label_H
_geom_hbond_atom_site_label_A
_geom_hbond_distance_DH
_geom_hbond_distance_HA
_geom_hbond_distance_DA
_geom_hbond_angle_DHA
_geom_hbond_site_symmetry_A
_geom_hbond_publ_flag
N2 H2 O2 0.88 1.95 2.777(3) 156.7 2_677 yes
N4 H4 O5 0.88 1.96 2.789(3) 157.2 1_655 yes
O7 H7 O4 0.789(17) 1.960(18) 2.726(2) 164(3) 2_667 yes
O8 H8A O10 0.87 1.90 2.707(2) 152.0 2_676 yes
O8 H8B O4 0.87 1.98 2.825(2) 163.0 2_666 yes
O9 H9A O10 0.74(4) 2.19(4) 2.834(2) 147(4) 1_545 yes
O9 H9B O1 0.87(4) 1.81(4) 2.644(2) 162(3) 2_666 yes
O10 H10A O2 0.87 1.83 2.695(2) 178.9 . yes

loop_
_geom_torsion_atom_site_label_1
_geom_torsion_atom_site_label_2
_geom_torsion_atom_site_label_3
_geom_torsion_atom_site_label_4
_geom_torsion
_geom_torsion_site_symmetry_1
_geom_torsion_site_symmetry_2
_geom_torsion_site_symmetry_3
_geom_torsion_site_symmetry_4
_geom_torsion_publ_flag
C00L N1 C1 C2 0.2(3) . . . . ?
C00L N2 C2 C1 0.1(3) . . . . ?
Ni1 N1 C1 C2 179.64(17) . . . . ?
Ni1 N3 C3 N4 165.89(15) . . . . ?
Ni1 N3 C5 C4 -165.10(17) . . . . ?
P1 C6 O7 Ni1 -57.19(12) . . . . ?
O1 P1 O3 Ni2 58.95(13) . . . . ?
O1 P1 C6 P2 -53.02(14) . . . . ?
O1 P1 C6 O7 59.32(15) . . . . ?
O1 P1 C6 C7 179.16(16) . . . . ?
N1 C00L N2 C2 0.0(3) . . . . ?
N1 C1 C2 N2 -0.2(3) . . . . ?
Ni2 N5 C8A N6A -169.8(4) . . . . ?
Ni2 N5 C8B N6B -178.5(4) . . . . ?
Ni2 N5 C10 C9 173.24(19) . . . . ?
O2 P1 O1 Ni1 87.61(11) . . . . ?
O2 P1 O3 Ni2 -172.37(10) . . . . ?
O2 P1 C6 P2 -174.47(11) . . . . ?
O2 P1 C6 O7 -62.12(15) . . . . ?
O2 P1 C6 C7 57.71(19) . . . . ?
N2 C00L N1 Ni1 -179.62(15) . . . . ?
N2 C00L N1 C1 -0.2(3) . . . . ?
O3 P1 O1 Ni1 -145.78(9) . . . . ?
O3 P1 C6 P2 65.31(14) . . . . ?
O3 P1 C6 O7 177.65(12) . . . . ?
O3 P1 C6 C7 -62.51(19) . . . . ?
N3 C3 N4 C4 0.3(3) . . . . ?
C3 N3 C5 C4 -0.2(3) . . . . ?
C3 N4 C4 C5 -0.4(3) . . . . ?
P2 C6 O7 Ni1 58.96(13) . . . . ?
O4 P2 O5 Ni1 25.24(16) . . . 2_667 ?
O4 P2 O6 Ni2 -79.06(15) . . . . ?
O4 P2 C6 P1 67.99(13) . . . . ?
O4 P2 C6 O7 -41.76(16) . . . . ?
O4 P2 C6 C7 -164.02(15) . . . . ?
N4 C4 C5 N3 0.4(3) . . . . ?
O5 P2 O4 Ni1 -113.83(9) . . . . ?
O5 P2 O6 Ni2 154.87(12) . . . . ?
O5 P2 C6 P1 -173.59(10) . . . . ?
O5 P2 C6 O7 76.66(16) . . . . ?
O5 P2 C6 C7 -45.60(18) . . . . ?
C5 N3 C3 N4 0.0(3) . . . . ?
O6 P2 O4 Ni1 120.08(9) . . . . ?
O6 P2 O5 Ni1 152.56(12) . . . 2_667 ?
O6 P2 C6 P1 -53.42(14) . . . . ?
O6 P2 C6 O7 -163.17(13) . . . . ?
O6 P2 C6 C7 74.57(18) . . . . ?
N6A C9 C10 N5 -10.9(4) . . . . ?
N6B C9 C10 N5 11.6(5) . . . . ?
C6 P1 O1 Ni1 -28.34(12) . . . . ?
C6 P1 O3 Ni2 -54.70(14) . . . . ?
C6 P2 O4 Ni1 2.12(11) . . . . ?
C6 P2 O5 Ni1 -89.14(14) . . . 2_667 ?
C6 P2 O6 Ni2 37.01(17) . . . . ?
C7 C6 O7 Ni1 -178.06(15) . . . . ?
C8A N5 C10 C9 10.0(5) . . . . ?
C8A N6A C9 C10 8.0(6) . . . . ?
C8B N5 C10 C9 -9.8(5) . . . . ?
C8B N6B C9 C10 -8.6(6) . . . . ?
C9 N6A C8A N5 -2.2(8) . . . . ?
C9 N6B C8B N5 2.6(8) . . . . ?
C10 N5 C8A N6A -4.5(8) . . . . ?
C10 N5 C8B N6B 4.4(7) . . . . ?

_shelx_res_file                  
;
TITL 1 in P-1
    kostas_c4.res
    created by SHELXL-2018/3 at 22:49:33 on 14-Nov-2020
REM Solution 1 R1 0.083 Rweak 0.005, Alpha = 0.0428 in P-1
CELL 0.71073 10.0592 10.3786 10.6733 79.626 85.776 65.791
ZERR 1 0.0007 0.0007 0.0007 0.0029 0.0027 0.0024
LATT 1
SFAC C H N Ni O P
UNIT 22 44 12 4 20 4
EQIV $1 1-X,1-Y,1-Z
EQIV $2 +X,-1+Y,+Z
EQIV $3 1-X,2-Y,1-Z
EQIV $4 1-X,1-Y,2-Z
EQIV $5 1-X,2-Y,2-Z
EQIV $6 1+X,+Y,+Z
DFIX 0.84 O7 H7
EADP N6A N6B
EADP C8B C8A

L.S. 10
PLAN  5
SIZE 0.1 0.1 0.08
TEMP -173(2)
HTAB O9 O1_$1
HTAB O9 O10_$2
HTAB O8 O4_$1
HTAB O8 O10_$3
HTAB O7 O4_$4
HTAB O10 O2
HTAB N2 O2_$5
HTAB N4 O5_$6
CONF
BOND
LIST 4
MORE -1
BOND $H
fmap 2
acta
REM <olex2.extras>
REM <HklSrc "%.\\Kostas_C4.hkl">
REM </olex2.extras>

WGHT    0.032700    0.663600
FVAR       0.53091   0.48986
C00L  1    0.644567    0.840513    1.035669    11.00000    0.00875    0.00803 =
         0.01106   -0.00288   -0.00128   -0.00362
AFIX  43
H00L  2    0.609443    0.796461    1.108524    11.00000   -1.20000
AFIX   0
NI1   4    0.633766    0.627325    0.884420    11.00000    0.00657    0.00555 =
         0.00576   -0.00075   -0.00066   -0.00242
P1    6    0.394428    0.821134    0.700042    11.00000    0.00859    0.00565 =
         0.00641    0.00030   -0.00097   -0.00274
O1    5    0.559902    0.731371    0.701976    11.00000    0.00923    0.00926 =
         0.00614   -0.00050   -0.00112   -0.00463
N1    3    0.668614    0.797257    0.923617    11.00000    0.00921    0.00773 =
         0.00878   -0.00124   -0.00123   -0.00276
C1    1    0.718065    0.889570    0.845183    11.00000    0.01599    0.01002 =
         0.01171   -0.00001    0.00005   -0.00558
AFIX  43
H1    2    0.744223    0.885616    0.758160    11.00000   -1.20000
AFIX   0
NI2   4    0.340992    0.638957    0.518271    11.00000    0.00843    0.00853 =
         0.00660   -0.00103   -0.00138   -0.00264
O2    5    0.349241    0.972512    0.725772    11.00000    0.01258    0.00642 =
         0.01030    0.00001    0.00076   -0.00356
N2    3    0.676175    0.954496    1.033070    11.00000    0.01261    0.00672 =
         0.01405   -0.00415   -0.00369   -0.00203
AFIX  43
H2    2    0.668125    1.000089    1.097100    11.00000   -1.20000
AFIX   0
C2    1    0.723395    0.987200    0.912356    11.00000    0.01693    0.01075 =
         0.01663   -0.00033   -0.00086   -0.00746
AFIX  43
H2A   2    0.753686    1.062714    0.881832    11.00000   -1.20000
AFIX   0
O3    5    0.326953    0.821639    0.575630    11.00000    0.01079    0.00924 =
         0.00750    0.00014   -0.00359   -0.00417
N3    3    0.842072    0.516073    0.830735    11.00000    0.00912    0.01055 =
         0.00688   -0.00056   -0.00017   -0.00367
C3    1    0.953498    0.541884    0.857962    11.00000    0.01023    0.01184 =
         0.00990   -0.00129    0.00060   -0.00491
AFIX  43
H3    2    0.944564    0.625793    0.888110    11.00000   -1.20000
AFIX   0
P2    6    0.390211    0.534597    0.823310    11.00000    0.00701    0.00532 =
         0.00573   -0.00053   -0.00071   -0.00259
O4    5    0.556799    0.471315    0.844730    11.00000    0.00787    0.00655 =
         0.00809   -0.00095   -0.00124   -0.00300
N4    3    1.080575    0.435658    0.837999    11.00000    0.00610    0.01485 =
         0.01645   -0.00072   -0.00140   -0.00418
AFIX  43
H4    2    1.167796    0.431599    0.850534    11.00000   -1.20000
AFIX   0
C4    1    1.050347    0.333922    0.794351    11.00000    0.01078    0.01408 =
         0.01795   -0.00445   -0.00014   -0.00180
AFIX  43
H4A   2    1.118698    0.246275    0.771427    11.00000   -1.20000
AFIX   0
O5    5    0.316076    0.468278    0.928651    11.00000    0.00869    0.00745 =
         0.00662    0.00002   -0.00059   -0.00269
N5    3    0.121704    0.710889    0.502044    11.00000    0.00971    0.01061 =
         0.01103   -0.00107   -0.00153   -0.00348
C5    1    0.902271    0.384421    0.790654    11.00000    0.01203    0.01310 =
         0.01517   -0.00508    0.00031   -0.00611
AFIX  43
H5    2    0.848798    0.336662    0.764622    11.00000   -1.20000
AFIX   0
O6    5    0.348506    0.524300    0.693342    11.00000    0.01175    0.00830 =
         0.00751   -0.00146   -0.00169   -0.00470
PART 1
N6A   3   -0.101126    0.880082    0.477313    21.00000    0.01090    0.00973 =
         0.01487   -0.00132   -0.00196    0.00265
AFIX  43
H6A   2   -0.173592    0.964790    0.459871    21.00000   -1.20000
AFIX   0
PART 2
N6B   3   -0.104143    0.846232    0.444272   -21.00000    0.01090    0.00973 =
         0.01487   -0.00132   -0.00196    0.00265
AFIX  43
H6B   2   -0.178952    0.916092    0.402738   -21.00000   -1.20000
AFIX   0
PART 0
C6    1    0.326769    0.725366    0.835368    11.00000    0.00797    0.00779 =
         0.00544   -0.00119   -0.00050   -0.00351
O7    5    0.406392    0.730307    0.942982    11.00000    0.01017    0.00724 =
         0.00530    0.00017   -0.00092   -0.00468
H7    2    0.399430    0.679018    1.004923    11.00000   -1.50000
C7    1    0.163183    0.796976    0.853637    11.00000    0.01035    0.00967 =
         0.01413   -0.00072   -0.00036   -0.00400
AFIX 137
H7A   2    0.135221    0.897831    0.859938    11.00000   -1.50000
H7B   2    0.135166    0.748620    0.931965    11.00000   -1.50000
H7C   2    0.113456    0.790749    0.780814    11.00000   -1.50000
AFIX   0
O8    5    0.349239    0.725847    0.327724    11.00000    0.01261    0.00971 =
         0.00922   -0.00254    0.00017   -0.00557
AFIX   7
H8A   2    0.395477    0.782108    0.320714    11.00000   -1.50000
H8B   2    0.362540    0.661396    0.279904    11.00000   -1.50000
AFIX   0
PART 1
C8A   1    0.042420    0.848737    0.461973    21.00000    0.01295    0.01021 =
         0.01834   -0.00269   -0.00093   -0.00596
AFIX  43
H8AA  2    0.081709    0.916544    0.427011    21.00000   -1.20000
AFIX   0
PART 2
C8B   1    0.033744    0.830259    0.429568   -21.00000    0.01295    0.01021 =
         0.01834   -0.00269   -0.00093   -0.00596
AFIX  43
H8BA  2    0.065297    0.895169    0.374798   -21.00000   -1.20000
AFIX   0
PART 0
O9    5    0.413553    0.431698    0.470251    11.00000    0.01589    0.00966 =
         0.00708   -0.00205    0.00018   -0.00422
H9A   2    0.398573    0.383755    0.524155    11.00000    0.03149
H9B   2    0.406167    0.393426    0.406652    11.00000    0.03252
C9    1   -0.111515    0.742770    0.529459    11.00000    0.01498    0.03721 =
         0.01764    0.00342   -0.00014   -0.01505
PART 2
AFIX  43
H9BB  2   -0.197136    0.734411    0.566216   -21.00000   -1.20000
AFIX  43
PART 1
H9AA  2   -0.196878    0.724164    0.542246    21.00000   -1.20000
AFIX   0
PART 0
C10   1    0.027637    0.649762    0.554818    11.00000    0.01806    0.01415 =
         0.01412   -0.00102    0.00067   -0.00826
AFIX  43
H10   2    0.056631    0.555791    0.602160    11.00000   -1.20000
AFIX   6

O10   5    0.460314    1.164869    0.625627    11.00000    0.02141    0.01314 =
         0.01282   -0.00174    0.00289   -0.01117
H10A  2    0.425341    1.102001    0.657456    11.00000   -1.50000
H10B  2    0.520871    1.133809    0.564535    11.00000   -1.50000
AFIX   0
HKLF 4


REM  1 in P-1
REM wR2 = 0.070462, GooF = S = 1.05873, Restrained GooF = 1.05936 for all data
REM R1 = 0.029081 for 3775 Fo > 4sig(Fo) and 0.042425 for all 4550 data
REM 303 parameters refined using 1 restraints

END

WGHT      0.0327      0.6637

REM Highest difference peak  0.560,  deepest hole -0.548,  1-sigma level  0.097
Q1    1   0.3514  0.7769  0.7626  11.00000  0.05    0.56
Q2    1   0.3570  0.4910  0.8884  11.00000  0.05    0.47
Q3    1   0.6702  0.7384  0.8993  11.00000  0.05    0.46
Q4    1   0.3304  0.8321  0.6335  11.00000  0.05    0.44
Q5    1   0.3403  0.5783  0.6487  11.00000  0.05    0.43
;
_shelx_res_checksum              9661
_shelx_hkl_file                  
;
   2   0   0 1.95569 1.16520   2
   2   0   0 1.81160 0.80391   3
  -3   0   0 9229.86 176.352   2
  -3   0   0 9566.42 172.221   3
  -3   0   0 9234.61 176.664   2
   3   0   0 9078.08 172.404   3
   3   0   0 9060.77 176.521   2
  -4   0   0 9481.51 184.855   2
  -4   0   0 9999.99 179.863   3
  -4   0   0 9707.16 185.241   2
   4   0   0 9246.03 184.837   2
  -5   0   0 23.7685 4.38767   2
  -5   0   0 21.9005 4.28791   2
   5   0   0 16.4551 4.03742   2
  -6   0   0 436.912 15.8491   2
  -6   0   0 426.048 15.8444   2
   6   0   0 418.745 15.1713   2
  -7   0   0 742.236 23.3040   2
  -7   0   0 697.472 22.8092   2
   7   0   0 718.477 22.1024   2
  -8   0   0 55.8220 8.26860   2
  -8   0   0 69.4190 8.89708   2
   8   0   0 78.2791 9.03973   2
  -9   0   0 47.1344 9.65079   2
  -9   0   0 37.5975 9.32962   2
   9   0   0 47.2530 8.51919   2
 -10   0   0 179.792 19.4791   2
 -10   0   0 201.493 19.9786   2
  10   0   0 191.658 16.8776   2
 -11   0   0 18.0396 13.8006   2
 -11   0   0 5.34637 12.5576   2
  11   0   0 9.86834 10.9035   2
  11  -1   0 14.8200 12.5592   2
 -11   1   0 -29.952 14.9289   2
 -11   1   0 -0.9998 14.3108   2
  10  -1   0 15.9215 10.6575   2
 -10   1   0 11.1494 12.3728   2
 -10   1   0 8.42184 12.1023   2
   9  -1   0 2.35582 8.44216   2
  -9   1   0 8.12035 9.73799   2
  -9   1   0 19.6683 10.6624   2
   8  -1   0 74.2078 10.4544   2
  -8   1   0 56.6887 9.25915   2
  -8   1   0 64.6458 10.7088   2
   7  -1   0 139.707 12.2574   2
  -7   1   0 121.069 12.3241   2
  -7   1   0 145.012 12.4324   2
   6  -1   0 151.505 7.57892   3
   6  -1   0 136.239 10.7922   2
  -6   1   0 144.386 11.1811   2
  -6   1   0 147.857 11.0843   2
   5  -1   0 11.2418 3.16665   3
   5  -1   0 9.35724 4.46138   2
  -5   1   0 14.9705 4.68595   2
  -5   1   0 17.8004 4.54951   2
   4  -1   0 774.782 17.9601   3
   4  -1   0 757.431 21.2007   2
  -4   1   0 749.704 21.0050   2
  -4   1   0 752.291 21.2982   2
   3  -1   0 654.377 18.1687   2
   3  -1   0 684.536 15.7431   3
  -3   1   0 680.023 18.1235   2
  -3   1   0 676.703 18.3462   2
   2  -1   0 11.2310 1.64061   3
   2  -1   0 10.2438 2.13383   2
   2  -1   0 12.4871 2.06647   1
  -2   1   0 13.0701 2.01100   2
  -2   1   0 13.0706 1.92698   1
  -2   1   0 11.7631 2.27863   2
   1  -1   0 1.23659 0.86417   2
   1  -1   0 1.14371 1.06219   1
   1  -1   0 2.43404 1.24299   2
  -1   1   0 2.65086 1.21169   2
  -1   1   0 1.15056 1.04454   2
  -1   1   0 3.63563 1.21085   1
  -1  -1   0 721.096 14.1838   2
  -2  -1   0 1109.70 21.8705   2
  -3  -1   0 571.517 13.0862   2
  -4  -1   0 2690.07 50.8670   3
  -4  -1   0 2582.75 53.0286   2
  -6  -1   0 7.72978 3.40014   2
  -6  -1   0 1.70123 3.18719   2
   6   1   0 -1.8234 2.72405   2
  -7  -1   0 463.434 16.7955   2
  -7  -1   0 512.085 17.1871   2
   7   1   0 484.359 15.8148   2
  -8  -1   0 -6.1487 4.44790   2
  -8  -1   0 11.0373 5.10564   2
   8   1   0 6.38384 4.50516   2
  -9  -1   0 13.0377 7.03134   2
  -9  -1   0 9.21219 6.69781   2
   9   1   0 10.5216 5.89976   2
 -10  -1   0 495.649 23.3836   2
 -10  -1   0 485.039 22.6478   2
 -11  -1   0 52.3508 12.1517   2
 -11  -1   0 51.0789 13.5969   2
 -12  -1   0 45.0942 16.5531   2
 -12  -1   0 22.7528 15.1394   2
  12   1   0 6.03139 11.1299   2
  11  -2   0 4.37088 16.4207   2
  10  -2   0 199.263 19.8904   2
 -10   2   0 199.650 19.6528   2
 -10   2   0 225.239 27.3705   2
   9  -2   0 97.6373 13.8982   2
  -9   2   0 109.936 15.0830   2
  -9   2   0 115.135 16.4830   2
   8  -2   0 308.821 20.4899   2
  -8   2   0 328.953 20.5633   2
  -8   2   0 315.551 20.5227   2
   7  -2   0 192.893 15.0311   2
   7  -2   0 167.797 10.1498   3
  -7   2   0 160.035 15.1837   2
  -7   2   0 175.689 15.4472   2
   6  -2   0 575.693 21.9729   2
   6  -2   0 585.971 17.1539   3
  -6   2   0 587.465 22.1704   2
  -6   2   0 536.663 21.4689   2
   5  -2   0 25.0349 4.26003   3
   5  -2   0 18.6089 5.50336   2
  -5   2   0 23.0375 5.52367   2
  -5   2   0 22.7793 5.85339   2
   4  -2   0 378.446 12.0139   3
   4  -2   0 360.408 14.8432   2
  -4   2   0 382.138 12.9331   1
  -4   2   0 379.337 15.0479   2
  -4   2   0 381.693 14.8095   2
   3  -2   0 65.3169 5.79420   1
   3  -2   0 67.7409 6.58425   2
   3  -2   0 62.1246 4.76255   3
  -3   2   0 67.0990 5.50963   1
  -3   2   0 73.1711 6.47236   2
  -3   2   0 61.0034 6.47881   2
   2  -2   0 81.9770 6.01568   2
   2  -2   0 89.9907 5.45531   1
   2  -2   0 75.3422 5.60566   2
  -2   2   0 79.3969 5.31795   1
  -2   2   0 90.7525 6.11845   2
  -2   2   0 84.1611 6.18566   2
   1  -2   0 58.3274 4.33184   1
   1  -2   0 58.6899 4.47011   2
   1  -2   0 69.2143 4.78605   2
  -1   2   0 70.8440 4.82608   1
  -1   2   0 66.1605 4.59851   2
  -1   2   0 85.1571 6.09289   2
   0  -2   0 62.3973 4.21508   1
   0  -2   0 62.5515 3.89354   2
   0  -2   0 61.3092 3.88632   2
   0   2   0 68.4364 3.89485   2
   0   2   0 60.7412 3.82326   2
   0   2   0 66.8636 4.47606   1
  -1  -2   0 124.633 4.47696   2
  -1  -2   0 123.759 5.85586   1
   1   2   0 120.023 4.38410   2
   1   2   0 125.465 4.41539   2
  -2  -2   0 66.8942 2.58440   2
  -2  -2   0 67.0227 2.61886   2
   2   2   0 64.2640 2.41164   2
  -3  -2   0 530.518 11.2671   2
  -4  -2   0 16.4519 1.98228   2
  -5  -2   0 31.4753 3.76862   2
   5   2   0 27.0883 3.15429   2
  -6  -2   0 496.070 14.0897   2
  -7  -2   0 231.993 10.1349   2
  -7  -2   0 225.719 10.4150   2
  -8  -2   0 287.518 13.1874   2
  -8  -2   0 267.408 12.7615   2
   8   2   0 255.282 11.1756   2
  -9  -2   0 58.2616 8.10669   2
   9   2   0 57.3750 6.51850   2
 -10  -2   0 205.791 16.3909   2
 -10  -2   0 203.253 15.2622   2
  10   2   0 211.868 12.1467   2
 -11  -2   0 138.850 17.2444   2
 -11  -2   0 183.348 19.4061   2
  11   2   0 136.786 12.7692   2
 -12  -2   0 84.3316 13.6541   2
 -12  -2   0 64.6418 15.1775   2
  10  -3   0 414.073 32.8784   2
 -10   3   0 350.340 34.6589   2
 -10   3   0 467.678 35.8144   2
   9  -3   0 184.431 19.6015   2
  -9   3   0 200.227 25.2741   2
  -9   3   0 187.839 20.8877   2
   8  -3   0 122.601 15.7202   2
   8  -3   0 121.695 10.9757   3
  -8   3   0 143.540 17.0375   2
  -8   3   0 108.040 14.5421   2
   7  -3   0 537.084 24.9799   2
   7  -3   0 512.050 18.4597   3
  -7   3   0 559.963 25.1598   2
  -7   3   0 536.108 25.3515   2
   6  -3   0 518.208 22.2779   2
   6  -3   0 557.693 18.1573   3
  -6   3   0 534.874 23.0010   2
  -6   3   0 505.668 22.9712   2
   5  -3   0 168.075 13.1896   2
   5  -3   0 175.893 10.0753   3
  -5   3   0 156.700 12.8992   2
  -5   3   0 195.008 13.3740   2
   4  -3   0 7.58845 4.39189   2
   4  -3   0 8.95360 3.21755   3
   4  -3   0 13.4725 4.56831   1
  -4   3   0 14.9395 5.51801   2
  -4   3   0 13.0355 5.06542   2
  -4   3   0 13.8236 4.58505   1
   3  -3   0 1013.64 28.3023   2
   3  -3   0 981.175 27.4877   1
  -3   3   0 983.850 27.6397   2
  -3   3   0 1010.26 28.0279   2
  -3   3   0 1015.16 27.8941   1
   2  -3   0 432.116 14.9855   1
   2  -3   0 417.164 14.7805   2
   2  -3   0 437.070 15.5022   2
  -2   3   0 444.017 15.5106   2
  -2   3   0 440.177 15.1534   2
  -2   3   0 437.294 15.2195   1
   1  -3   0 590.665 18.3460   1
   1  -3   0 606.005 17.7906   2
  -1   3   0 608.912 17.6033   2
  -1   3   0 613.320 17.6074   2
  -1   3   0 616.826 18.8443   1
   0  -3   0 86.4299 5.59860   2
   0  -3   0 83.6226 6.09899   1
   0  -3   0 79.6979 5.45645   2
   0   3   0 84.7160 5.56076   2
   0   3   0 86.8507 5.52918   2
   0   3   0 98.0957 6.66089   1
  -1  -3   0 438.585 14.6324   1
  -1  -3   0 420.660 12.0431   2
  -1  -3   0 445.283 12.1513   2
   1   3   0 419.926 11.8359   2
   1   3   0 424.328 11.9981   2
  -2  -3   0 56.4029 3.51598   2
  -2  -3   0 51.1058 3.50297   2
   2   3   0 53.7233 3.40755   2
  -3  -3   0 542.211 12.4056   2
  -3  -3   0 541.438 12.2899   2
  -4  -3   0 237.372 6.30421   2
  -5  -3   0 1.51534 1.55957   2
  -6  -3   0 123.944 5.78131   2
  -7  -3   0 229.632 9.03683   2
  -8  -3   0 0.84374 3.53831   2
  -8  -3   0 -0.8228 3.69776   2
  -9  -3   0 245.294 12.3067   2
  -9  -3   0 288.939 13.0314   2
 -10  -3   0 65.5632 8.81381   2
 -10  -3   0 78.5916 8.88437   2
 -11  -3   0 64.9638 9.41754   2
 -11  -3   0 92.2284 11.1402   2
 -12  -3   0 24.6594 11.8706   2
 -12  -3   0 19.9580 10.4693   2
   9  -4   0 40.5519 11.3355   3
   9  -4   0 17.3782 16.8384   2
  -9   4   0 10.6743 16.4821   2
  -9   4   0 9.99564 16.7416   2
   8  -4   0 14.3044 8.77297   3
   8  -4   0 9.79269 12.9255   2
  -8   4   0 -0.5105 11.5142   2
  -8   4   0 24.6540 13.1914   2
   7  -4   0 162.668 20.2177   2
   7  -4   0 146.487 13.2792   3
  -7   4   0 143.127 16.0716   2
  -7   4   0 155.981 17.1913   2
   6  -4   0 12.4578 8.14899   2
   6  -4   0 16.6695 6.27064   3
  -6   4   0 18.2504 8.89580   2
  -6   4   0 2.34883 7.68949   2
   5  -4   0 34.8038 6.89146   1
   5  -4   0 48.7481 9.56901   2
   5  -4   0 18.8270 5.63293   3
  -5   4   0 26.9897 7.06137   2
  -5   4   0 25.6084 7.86214   2
   4  -4   0 4.82531 5.32472   1
   4  -4   0 8.58722 6.16518   2
   4  -4   0 -0.0545 4.02175   3
  -4   4   0 6.99133 5.15688   2
  -4   4   0 2.40045 5.33991   2
  -4   4   0 8.42876 5.40633   1
   3  -4   0 546.729 19.3372   1
   3  -4   0 517.457 20.0958   2
  -3   4   0 527.887 20.2244   2
  -3   4   0 527.356 20.1655   2
  -3   4   0 543.485 19.6645   1
   2  -4   0 33.9545 5.72758   2
   2  -4   0 28.1448 5.68170   2
   2  -4   0 33.0247 6.16091   1
  -2   4   0 35.7878 6.03921   2
  -2   4   0 43.5350 6.57666   1
  -2   4   0 30.0673 5.60340   2
   1  -4   0 11.2124 4.01913   2
   1  -4   0 12.2211 3.43634   2
   1  -4   0 17.1139 4.39253   1
  -1   4   0 15.7435 3.57583   2
  -1   4   0 17.5178 5.07839   1
  -1   4   0 15.5193 4.09365   2
   0  -4   0 118.585 7.70135   2
   0  -4   0 116.519 8.42132   1
   0  -4   0 95.8856 7.29846   2
   0   4   0 116.333 7.41174   2
   0   4   0 106.638 7.38012   2
  -1  -4   0 26.7008 5.33032   1
  -1  -4   0 21.8759 3.58401   2
  -1  -4   0 25.6084 3.92707   2
   1   4   0 31.4416 3.97637   2
   1   4   0 29.3534 3.95490   2
  -2  -4   0 11.6966 2.66012   2
  -2  -4   0 12.4697 3.83509   1
  -2  -4   0 10.9389 2.70152   2
   2   4   0 11.0994 2.48778   2
   2   4   0 10.4910 2.52325   2
  -3  -4   0 802.289 18.9703   2
  -3  -4   0 803.649 18.9444   2
  -3  -4   0 817.017 25.3155   1
   3   4   0 800.220 18.4128   2
  -4  -4   0 593.628 13.9210   2
  -4  -4   0 594.019 14.1503   2
  -8  -4   0 1064.59 24.1049   2
  -8  -4   0 1040.04 24.0390   2
  -9  -4   0 2.09607 3.78165   2
 -10  -4   0 385.455 14.9217   2
 -10  -4   0 388.341 14.1844   2
 -11  -4   0 636.489 21.3781   2
 -11  -4   0 616.057 20.2975   2
 -12  -4   0 147.149 15.0504   2
 -12  -4   0 159.920 17.0757   2
   9  -5   0 95.4777 15.4973   3
   9  -5   0 73.5380 22.4474   2
  -9   5   0 62.6394 22.6637   2
   8  -5   0 42.8730 16.8710   2
   8  -5   0 16.9072 11.2073   3
  -8   5   0 5.76612 14.2837   2
  -8   5   0 23.1390 16.5705   2
   7  -5   0 -0.3957 12.8662   2
   7  -5   0 8.71696 9.44034   3
  -7   5   0 4.24715 12.0485   2
  -7   5   0 -0.2125 11.7436   2
   6  -5   0 23.9405 7.55645   3
   6  -5   0 15.3682 10.2416   2
  -6   5   0 4.63368 10.6496   2
  -6   5   0 6.85051 9.91031   2
   5  -5   0 72.2390 10.4797   1
   5  -5   0 75.8469 9.38663   3
   5  -5   0 67.5194 12.0927   2
  -5   5   0 52.4957 9.73689   2
  -5   5   0 66.8121 11.0811   2
   4  -5   0 1.69459 5.00123   3
   4  -5   0 -1.1567 6.24360   2
   4  -5   0 3.73419 6.40216   1
  -4   5   0 10.9534 7.16451   2
  -4   5   0 1.81938 6.68173   2
   3  -5   0 110.820 11.5417   1
   3  -5   0 98.0059 11.7654   2
  -3   5   0 97.2485 11.8844   2
  -3   5   0 100.049 11.7966   1
  -3   5   0 86.4625 10.5063   2
   2  -5   0 42.8603 7.89284   1
   2  -5   0 31.7656 6.53021   2
   2  -5   0 41.3831 7.24548   2
  -2   5   0 43.3065 7.67530   1
  -2   5   0 42.4864 6.80860   2
  -2   5   0 43.5526 7.54466   2
   1  -5   0 111.533 9.94627   1
   1  -5   0 110.978 9.99450   2
   1  -5   0 124.470 10.0075   2
  -1   5   0 119.653 9.90936   2
  -1   5   0 124.459 10.1372   2
   0  -5   0 321.201 13.7120   2
   0  -5   0 314.469 14.8746   1
   0  -5   0 325.782 13.9098   2
   0   5   0 315.530 13.4684   2
   0   5   0 301.352 13.3411   2
  -1  -5   0 346.610 13.5258   2
  -1  -5   0 350.815 15.6042   1
  -1  -5   0 353.866 13.6232   2
   1   5   0 344.361 13.2387   2
   1   5   0 357.587 13.3848   2
  -2  -5   0 454.044 14.8743   2
  -2  -5   0 443.051 14.7571   2
  -2  -5   0 482.071 18.7272   1
   2   5   0 461.098 14.6655   2
   2   5   0 457.951 14.6847   2
  -3  -5   0 1307.22 38.2044   1
  -3  -5   0 1305.49 30.3364   2
  -3  -5   0 1318.78 30.2420   2
   3   5   0 1297.20 29.6869   2
   3   5   0 1302.34 29.7332   2
  -4  -5   0 1380.95 40.1550   1
  -4  -5   0 1364.04 30.5010   2
  -4  -5   0 1397.05 30.7376   2
   4   5   0 1401.51 29.7741   2
  -5  -5   0 1.68703 1.86396   2
  -5  -5   0 -1.2051 2.17453   2
 -10  -5   0 654.099 28.4312   1
 -11  -5   0 293.158 22.5903   1
   8  -6   0 19.1561 13.4780   3
   8  -6   0 1.96946 19.8752   2
  -8   6   0 1.93152 17.8741   2
   7  -6   0 362.437 32.7654   2
   7  -6   0 384.394 23.1819   3
  -7   6   0 371.004 30.9365   2
  -7   6   0 301.583 31.0131   2
   6  -6   0 533.526 24.1839   3
   6  -6   0 475.303 30.2436   2
  -6   6   0 470.182 29.8057   2
  -6   6   0 404.549 28.9009   2
   5  -6   0 4.71987 10.3653   2
   5  -6   0 -2.1657 7.44254   3
   5  -6   0 5.70224 9.43223   1
  -5   6   0 -23.638 9.37193   2
  -5   6   0 -10.259 9.10109   2
   4  -6   0 271.328 18.3702   1
   4  -6   0 249.781 16.0595   3
   4  -6   0 314.810 21.3612   2
  -4   6   0 253.380 19.6274   2
  -4   6   0 308.384 20.9812   2
   3  -6   0 726.591 27.3511   1
   3  -6   0 720.632 27.9213   2
  -3   6   0 698.942 27.5365   2
  -3   6   0 691.635 27.5350   2
   2  -6   0 473.372 21.5093   2
   2  -6   0 430.857 21.2887   1
  -2   6   0 415.947 20.1639   2
  -2   6   0 489.282 21.0331   2
   1  -6   0 94.1401 11.4225   1
   1  -6   0 122.908 11.7963   2
   1  -6   0 123.177 11.6673   2
  -1   6   0 104.014 11.3534   2
  -1   6   0 122.354 11.7025   2
   0  -6   0 937.334 27.8140   2
   0  -6   0 875.612 30.5397   1
   0  -6   0 931.240 28.1104   2
   0   6   0 899.014 27.5643   2
   0   6   0 935.048 27.6972   2
  -1  -6   0 199.797 11.3255   2
  -1  -6   0 198.578 13.4349   1
  -1  -6   0 192.204 11.6164   2
   1   6   0 204.429 11.6530   2
   1   6   0 203.192 11.9328   2
  -2  -6   0 430.669 19.3578   1
  -2  -6   0 429.220 16.0978   2
  -2  -6   0 443.905 16.2100   2
   2   6   0 450.537 15.8863   2
   2   6   0 426.081 15.7718   2
  -3  -6   0 191.869 10.3997   2
  -3  -6   0 210.610 13.7625   1
  -3  -6   0 198.449 10.2162   2
   3   6   0 207.086 9.89901   2
   3   6   0 198.923 9.86479   2
  -4  -6   0 2.20314 3.40739   2
  -4  -6   0 0.14106 4.73268   1
  -4  -6   0 2.98353 2.84334   2
   4   6   0 0.03457 3.03798   2
   4   6   0 0.99700 2.63597   2
  -5  -6   0 211.286 9.36458   2
  -5  -6   0 204.630 14.5787   1
  -5  -6   0 197.583 8.61926   2
   5   6   0 223.607 7.85264   2
   5   6   0 201.827 7.73249   2
  -6  -6   0 10.3585 2.84841   2
  -6  -6   0 19.3699 3.64599   2
  -6  -6   0 8.78294 6.85855   1
  -7  -6   0 57.2445 9.56660   1
  -8  -6   0 2.60726 8.17408   1
  -9  -6   0 197.112 19.0208   1
 -10  -6   0 13.2499 10.6968   1
 -11  -6   0 186.482 22.4626   1
 -12  -6   0 -5.4562 14.1204   1
   7  -7   0 781.366 47.4367   2
   7  -7   0 781.865 35.2003   3
  -7   7   0 746.542 43.5815   2
   6  -7   0 981.907 36.5436   3
   6  -7   0 944.340 38.9440   1
   6  -7   0 1009.50 45.0018   2
  -6   7   0 973.611 43.3351   2
  -6   7   0 968.814 42.4316   2
   5  -7   0 24.3724 13.6904   2
   5  -7   0 25.3371 12.3352   1
   5  -7   0 6.98098 8.95210   3
  -5   7   0 -1.8614 11.4197   2
  -5   7   0 15.0853 11.6020   2
   4  -7   0 524.556 28.6151   2
   4  -7   0 518.596 24.0415   3
   4  -7   0 483.798 25.8804   1
  -4   7   0 527.505 28.2188   2
  -4   7   0 461.572 27.7435   2
   3  -7   0 1362.25 44.0055   1
   3  -7   0 1367.56 43.9807   2
  -3   7   0 1363.69 43.3283   2
  -3   7   0 1389.38 43.4148   2
   2  -7   0 1169.51 38.7845   1
   2  -7   0 948.949 35.3756   2
  -2   7   0 1207.12 37.2899   2
  -2   7   0 1158.30 36.8864   2
   1  -7   0 2.14766 6.83725   1
   1  -7   0 16.9529 6.69016   2
   1  -7   0 2.95791 6.55445   2
  -1   7   0 9.66158 6.17885   2
  -1   7   0 14.7667 6.71170   2
   0  -7   0 284.721 16.4592   2
   0  -7   0 276.876 16.1427   2
   0  -7   0 268.948 17.0252   1
   0   7   0 283.435 16.3706   2
   0   7   0 269.653 15.9648   2
  -1  -7   0 627.391 25.4647   1
  -1  -7   0 638.928 22.7661   2
  -1  -7   0 623.077 22.7651   2
   1   7   0 618.901 22.3030   2
   1   7   0 634.619 22.7264   2
  -2  -7   0 170.642 14.1329   1
  -2  -7   0 180.704 11.8782   2
  -2  -7   0 169.389 11.9232   2
   2   7   0 170.860 11.6819   2
   2   7   0 168.781 11.9681   2
  -3  -7   0 30.2384 5.96411   2
  -3  -7   0 28.4923 5.85674   2
  -3  -7   0 25.6843 7.35565   1
   3   7   0 35.6623 5.51865   2
   3   7   0 28.7890 5.09924   2
  -4  -7   0 22.6784 5.83743   2
  -4  -7   0 31.9226 5.29821   2
  -4  -7   0 33.0106 7.73776   1
   4   7   0 32.2032 5.26573   2
   4   7   0 28.5113 5.26209   2
  -5  -7   0 239.598 16.7629   1
  -5  -7   0 244.865 11.0747   2
   5   7   0 248.568 10.2773   2
  -6  -7   0 99.1388 14.4929   1
  -6  -7   0 122.123 7.82368   2
  -6  -7   0 124.434 8.42396   2
  -7  -7   0 1.26384 3.52119   2
  -7  -7   0 1.32207 3.16851   2
  -7  -7   0 5.79892 8.31597   1
  -8  -7   0 1.72446 8.53676   1
  -9  -7   0 11.8590 9.77593   1
 -10  -7   0 20.5223 12.1889   1
 -11  -7   0 27.3448 14.2364   1
 -12  -7   0 5.47019 16.9347   1
   6  -8   0 114.718 25.1652   2
   6  -8   0 135.348 20.4494   1
   6  -8   0 119.989 18.4181   3
  -6   8   0 103.111 24.0169   2
  -6   8   0 112.095 22.2782   2
   5  -8   0 28.4168 15.3631   1
   5  -8   0 14.9969 12.6498   3
   5  -8   0 26.2626 15.9762   2
  -5   8   0 3.59991 15.0605   2
  -5   8   0 23.2683 17.0419   2
   4  -8   0 272.464 28.0030   2
   4  -8   0 270.861 22.1918   3
   4  -8   0 286.507 25.7732   1
  -4   8   0 256.810 26.5320   2
  -4   8   0 274.718 26.9817   2
   3  -8   0 332.328 25.8304   2
   3  -8   0 397.139 25.9953   1
  -3   8   0 296.025 24.7867   2
  -3   8   0 353.541 26.4276   2
   2  -8   0 372.191 24.5129   1
   2  -8   0 374.973 24.6287   2
  -2   8   0 342.875 23.0012   2
  -2   8   0 423.182 24.7155   2
   1  -8   0 30.9587 10.4661   2
   1  -8   0 17.3767 10.7067   1
  -1   8   0 24.2856 9.19654   2
  -1   8   0 18.1681 9.73186   2
   0  -8   0 328.279 19.5301   2
   0  -8   0 311.343 20.4489   1
   0  -8   0 331.998 19.6641   2
   0   8   0 309.332 19.5010   2
   0   8   0 323.434 19.1576   2
  -1  -8   0 168.821 14.6786   2
  -1  -8   0 213.095 15.9862   2
  -1  -8   0 179.054 16.3173   1
   1   8   0 174.444 14.7369   2
   1   8   0 179.865 15.1604   2
  -2  -8   0 1.99675 5.00310   2
  -2  -8   0 6.10407 7.71536   1
  -2  -8   0 13.7964 6.96667   2
   2   8   0 13.7846 6.03693   2
   2   8   0 4.30496 5.24109   2
  -3  -8   0 98.5353 11.8460   2
  -3  -8   0 114.627 11.8871   2
  -3  -8   0 101.875 12.9529   1
   3   8   0 115.211 11.1122   2
   3   8   0 97.4730 10.5818   2
  -4  -8   0 36.0938 9.89352   1
  -4  -8   0 34.5392 6.41521   2
  -4  -8   0 37.9938 7.08460   2
   4   8   0 31.4692 5.95624   2
   4   8   0 35.9761 6.65810   2
  -5  -8   0 26.9216 8.98352   1
  -5  -8   0 29.6053 6.77727   2
  -5  -8   0 28.1097 5.76939   2
   5   8   0 16.9105 4.98752   2
   5   8   0 23.1000 5.18916   2
  -6  -8   0 304.513 14.8963   2
  -6  -8   0 291.327 21.2240   1
  -6  -8   0 321.928 13.5523   2
   6   8   0 328.694 11.7655   2
   6   8   0 305.238 11.4543   2
  -7  -8   0 339.379 22.8633   1
  -7  -8   0 342.856 12.7070   2
  -7  -8   0 344.577 13.8432   2
  -8  -8   0 439.336 14.3220   2
  -8  -8   0 430.218 26.3798   1
  -9  -8   0 43.2772 13.2489   1
 -10  -8   0 161.970 19.6756   1
 -11  -8   0 530.038 34.4162   1
 -12  -8   0 139.460 22.7405   1
   5  -9   0 14.3371 17.9601   3
   5  -9   0 10.3395 20.4574   1
   5  -9   0 18.4257 22.8696   2
  -5   9   0 -6.1422 19.2539   2
  -5   9   0 36.2626 22.7097   2
   4  -9   0 92.8299 19.2338   1
   4  -9   0 83.5057 20.4253   2
   4  -9   0 100.689 16.3656   3
  -4   9   0 69.1962 19.8734   2
  -4   9   0 104.865 19.3647   2
   3  -9   0 67.1659 15.5211   3
   3  -9   0 60.6603 14.1567   2
   3  -9   0 101.011 17.8836   1
  -3   9   0 59.8948 15.8567   2
  -3   9   0 59.4771 17.6941   2
   2  -9   0 126.403 17.6419   1
   2  -9   0 112.835 17.3054   2
  -2   9   0 102.747 15.5264   2
  -2   9   0 102.475 16.8384   2
   1  -9   0 150.471 18.6842   2
   1  -9   0 140.830 18.7577   1
  -1   9   0 154.101 17.9683   2
  -1   9   0 182.413 20.9396   2
   0  -9   0 292.082 23.4300   1
   0  -9   0 323.468 22.0584   2
   0   9   0 377.158 23.2966   2
   0   9   0 361.486 22.4089   2
  -1  -9   0 314.907 22.2494   1
  -1  -9   0 332.989 20.5031   2
  -1  -9   0 331.821 20.9397   2
   1   9   0 325.839 21.0131   2
   1   9   0 325.989 20.4287   2
  -2  -9   0 174.614 16.8272   2
  -2  -9   0 178.415 15.9126   2
  -2  -9   0 155.610 17.3629   1
   2   9   0 198.440 16.0502   2
   2   9   0 194.136 17.0514   2
  -3  -9   0 37.9902 9.15450   2
  -3  -9   0 47.2427 11.2363   1
  -3  -9   0 32.8416 7.72098   2
   3   9   0 42.0775 8.24290   2
   3   9   0 43.5544 8.09079   2
  -4  -9   0 683.587 31.3559   1
  -4  -9   0 686.805 25.0283   2
  -4  -9   0 678.269 24.5565   2
   4   9   0 691.499 23.7849   2
   4   9   0 639.991 23.0399   2
  -5  -9   0 69.6611 8.65877   2
  -5  -9   0 67.6199 9.32752   2
  -5  -9   0 25.3350 10.6887   1
   5   9   0 52.0590 7.68854   2
   5   9   0 56.3129 7.50112   2
  -6  -9   0 17.1332 9.66053   1
  -6  -9   0 11.5279 6.07255   2
  -6  -9   0 17.7543 7.52132   2
   6   9   0 18.4746 5.40635   2
  -7  -9   0 324.601 15.6491   2
  -7  -9   0 304.626 23.6989   1
  -7  -9   0 330.446 14.4287   2
  -8  -9   0 382.571 15.3800   2
  -8  -9   0 374.023 14.3299   2
  -8  -9   0 339.362 26.8579   1
  -9  -9   0 109.985 17.7155   1
 -10  -9   0 261.593 29.0950   1
 -11  -9   0 266.074 32.1723   1
 -12  -9   0 10.6155 20.1252   1
   3 -10   0 38.5092 18.5525   2
   3 -10   0 35.1292 16.4767   3
   3 -10   0 41.3865 19.6370   1
  -3  10   0 42.4889 20.4388   2
  -3  10   0 18.7473 17.6091   2
   2 -10   0 200.430 24.5279   2
   2 -10   0 197.481 28.4639   1
  -2  10   0 166.018 20.6217   2
  -2  10   0 147.157 21.7364   2
   1 -10   0 314.485 30.5309   1
   1 -10   0 305.659 28.9738   2
  -1  10   0 310.852 27.0785   2
  -1  10   0 307.160 30.0990   2
   0 -10   0 291.214 25.5356   2
   0 -10   0 252.157 26.3647   1
   0  10   0 311.211 25.8951   2
   0  10   0 282.549 26.8568   2
  -1 -10   0 21.8296 10.5161   2
  -1 -10   0 -9.2487 11.4780   1
   1  10   0 6.05742 10.7608   2
   1  10   0 7.95662 11.6752   2
  -2 -10   0 25.2479 9.51887   2
  -2 -10   0 17.3306 10.4499   2
  -2 -10   0 16.8131 11.7285   1
   2  10   0 16.5246 9.04622   2
   2  10   0 26.3519 9.49670   2
  -3 -10   0 678.022 32.7401   1
  -3 -10   0 654.889 27.8607   2
  -3 -10   0 715.089 28.9754   2
   3  10   0 687.819 27.6302   2
   3  10   0 675.792 26.9284   2
  -4 -10   0 13.2772 9.38409   2
  -4 -10   0 7.70167 8.11201   2
  -4 -10   0 17.9395 11.9293   1
   4  10   0 -3.2944 7.83197   2
   4  10   0 8.23141 7.37926   2
  -5 -10   0 18.1564 9.04065   2
  -5 -10   0 3.38252 10.9545   1
  -5 -10   0 7.47862 7.95144   2
   5  10   0 11.3952 6.97459   2
   5  10   0 10.1060 7.54388   2
  -6 -10   0 42.3871 8.39454   2
  -6 -10   0 38.8642 9.64344   2
  -6 -10   0 37.8503 14.1343   1
   6  10   0 47.9154 7.82424   2
   6  10   0 22.5732 6.76277   2
  -7 -10   0 332.915 18.3576   2
  -7 -10   0 299.451 25.5530   1
  -7 -10   0 327.390 17.0212   2
   7  10   0 332.708 14.2339   2
   7  10   0 314.669 13.6043   2
  -8 -10   0 -4.1834 13.5885   1
  -8 -10   0 31.7308 7.88482   2
  -8 -10   0 4.76758 6.63379   2
  -9 -10   0 24.3367 15.6830   1
 -10 -10   0 -14.104 17.6427   1
   2 -11   0 34.3917 24.4351   2
   2 -11   0 24.4454 19.6494   3
   2 -11   0 66.1776 23.3828   1
  -2  11   0 59.3719 22.2437   2
  -2  11   0 16.9672 17.2238   2
   1 -11   0 467.257 40.5973   1
   1 -11   0 457.656 37.7621   2
  -1  11   0 435.337 38.1257   2
  -1  11   0 429.849 35.0399   2
   0 -11   0 1434.07 52.7343   2
   0 -11   0 1443.06 58.2633   1
   0  11   0 1627.97 56.0366   2
   0  11   0 1441.21 51.3814   2
  -1 -11   0 532.750 36.1076   1
  -1 -11   0 624.455 34.0169   2
   1  11   0 620.931 33.4469   2
   1  11   0 604.214 33.7963   2
  -2 -11   0 2.05976 11.8745   2
  -2 -11   0 -1.3285 13.3186   1
   2  11   0 -7.7181 11.3747   2
   2  11   0 7.20391 10.6382   2
  -3 -11   0 1423.45 54.1412   1
  -3 -11   0 1432.74 45.6950   2
   3  11   0 1463.36 44.8970   2
   3  11   0 1380.28 44.0793   2
  -4 -11   0 1307.71 42.2197   2
  -4 -11   0 1306.01 51.2569   1
  -4 -11   0 1362.98 43.6306   2
   4  11   0 1290.34 40.3047   2
   4  11   0 1361.33 41.4072   2
  -5 -11   0 259.492 22.1966   2
  -5 -11   0 324.851 27.7302   1
  -5 -11   0 238.912 19.7752   2
   5  11   0 257.811 19.2212   2
   5  11   0 251.419 18.7591   2
  -6 -11   0 6.93559 15.2224   1
  -6 -11   0 1.82753 9.82418   2
  -6 -11   0 -0.8939 8.61168   2
   6  11   0 0.37607 8.07704   2
   6  11   0 11.8702 8.17803   2
  -7 -11   0 327.168 19.7652   2
  -7 -11   0 352.393 31.1661   1
   7  11   0 329.772 16.6471   2
   7  11   0 340.406 16.8944   2
  -8 -11   0 1.72834 15.7959   1
  -8 -11   0 21.0733 8.20799   2
  -9 -11   0 7.19461 18.6826   1
  -9 -11   0 1.27199 8.29457   2
 -10 -11   0 9.66983 20.2142   1
 -11 -11   0 -22.798 22.9268   1
   0 -12   0 351.067 45.8922   1
   0  12   0 255.727 26.5690   2
   0  12   0 343.898 37.3488   2
  -1 -12   0 286.429 33.1396   2
  -1 -12   0 275.016 37.3704   1
   1  12   0 276.098 30.7689   2
   1  12   0 321.124 34.5203   2
  -2 -12   0 -5.9833 13.5864   2
   2  12   0 16.3967 13.8109   2
   2  12   0 11.7040 15.4143   2
  -3 -12   0 280.125 25.9739   2
  -3 -12   0 237.324 28.0079   1
   3  12   0 246.174 26.2433   2
   3  12   0 235.306 26.8653   2
  -4 -12   0 624.711 32.9332   2
  -4 -12   0 649.591 40.7143   1
   4  12   0 703.083 33.0990   2
   4  12   0 700.197 32.3899   2
  -5 -12   0 295.851 24.5649   2
  -5 -12   0 236.807 31.6235   1
   5  12   0 313.234 23.8494   2
   5  12   0 281.866 23.3485   2
  -6 -12   0 41.7966 18.8408   1
  -6 -12   0 38.0870 12.9691   2
   6  12   0 53.4703 11.1763   2
  -7 -12   0 611.029 39.9098   1
  -7 -12   0 546.582 27.1658   2
   7  12   0 528.220 23.5227   2
  -8 -12   0 230.491 29.6247   1
  -8 -12   0 173.594 20.2956   2
  -9 -12   0 23.9033 22.5633   1
  -9 -12   0 9.89795 11.0518   2
  -3 -13   0 -5.2164 25.4753   1
   3  13   0 60.5522 18.7934   2
   3  13   0 92.8062 19.2739   2
  -4 -13   0 20.0340 22.4943   1
   4  13   0 32.9966 16.1743   2
   4  13   0 38.7499 17.5939   2
  -5 -13   0 -0.2728 17.1493   2
  -5 -13   0 -15.615 22.2240   1
   5  13   0 -8.7023 14.3256   2
   5  13   0 19.5315 15.3583   2
  -6 -13   0 70.7924 25.7701   1
  -6 -13   0 95.9477 18.8140   2
   6  13   0 79.0885 14.9846   2
   6  13   0 26.0339 13.9891   2
  -7 -13   0 307.469 28.8993   2
  -7 -13   0 303.317 40.4831   1
   7  13   0 299.332 23.5387   2
   6  13  -1 67.9151 16.6755   2
  -6 -13   1 49.6232 24.1215   1
   5  13  -1 22.3881 16.5538   2
   5  13  -1 -17.336 16.2678   2
  -5 -13   1 38.2727 23.5679   1
  -9 -12   1 -2.7357 12.1612   2
  -9 -12   1 -8.3225 23.6744   1
   8  12  -1 67.1058 10.5410   2
  -8 -12   1 55.1105 23.2383   1
  -8 -12   1 66.1379 13.1053   2
  -8 -12   1 78.9013 15.6223   2
   7  12  -1 13.3137 11.2319   2
  -7 -12   1 0.85430 14.1652   2
  -7 -12   1 -5.0972 20.9323   1
  -7 -12   1 13.9581 11.6297   2
   6  12  -1 97.8453 14.3415   2
   6  12  -1 122.662 15.6096   2
  -6 -12   1 121.919 15.9271   2
  -6 -12   1 102.154 17.4617   2
  -6 -12   1 85.5222 22.4292   1
   5  12  -1 -9.9161 12.9402   2
   5  12  -1 -22.400 11.8141   2
  -5 -12   1 9.86556 14.4947   2
  -5 -12   1 21.9341 17.5412   1
  -5 -12   1 23.4672 13.6700   2
   4  12  -1 67.4730 15.4323   2
   4  12  -1 55.8343 16.2816   2
  -4 -12   1 66.2387 17.2702   2
  -4 -12   1 53.7799 19.7238   1
  -4 -12   1 35.5800 12.7370   2
   3  12  -1 96.3067 18.4431   2
   3  12  -1 74.9610 18.2353   2
  -3 -12   1 67.3096 19.3639   1
  -3 -12   1 88.3262 18.6340   2
  -3 -12   1 97.4441 15.8311   2
   2  12  -1 73.3214 16.5101   2
   2  12  -1 150.941 22.1213   2
  -2 -12   1 89.5163 22.1514   1
  -2 -12   1 103.753 19.8248   2
   1  12  -1 94.9364 19.9208   2
   1  12  -1 126.483 23.1191   2
  -1 -12   1 77.3637 24.9381   1
 -10 -11   1 25.3490 22.5576   1
  -9 -11   1 224.103 19.5361   2
  -9 -11   1 230.161 28.8810   1
  -9 -11   1 211.314 17.5366   2
  -8 -11   1 47.4758 12.1360   2
  -8 -11   1 31.5695 9.94145   2
  -8 -11   1 36.6576 17.5515   1
   7  11  -1 12.8894 8.28689   2
  -7 -11   1 21.5340 11.4950   2
  -7 -11   1 -3.8836 9.14030   2
  -7 -11   1 -6.3307 14.7736   1
   6  11  -1 24.4303 9.51638   2
   6  11  -1 3.02682 9.62009   2
  -6 -11   1 0.70709 11.9036   2
  -6 -11   1 -5.7339 15.3271   1
  -6 -11   1 10.6253 9.95278   2
   5  11  -1 315.111 21.7340   2
   5  11  -1 261.319 20.8125   2
  -5 -11   1 237.280 21.7138   2
  -5 -11   1 250.735 27.9696   1
  -5 -11   1 294.435 23.6942   2
   4  11  -1 11.7171 11.2547   2
   4  11  -1 21.0246 10.7476   2
  -4 -11   1 21.2619 13.1246   2
  -4 -11   1 30.3191 14.9602   1
  -4 -11   1 12.8159 10.9348   2
   3  11  -1 -0.1006 10.9718   2
   3  11  -1 -27.938 10.7788   2
  -3 -11   1 6.35303 14.6550   1
  -3 -11   1 0.56954 10.1127   2
  -3 -11   1 2.17108 11.9107   2
   2  11  -1 78.6687 13.9192   2
   2  11  -1 50.0542 15.8900   2
  -2 -11   1 56.2007 16.3114   1
  -2 -11   1 93.3122 17.6213   2
  -2 -11   1 47.5317 13.0518   2
   1  11  -1 125.622 17.9544   2
   1  11  -1 80.8616 16.9381   2
  -1 -11   1 79.1379 15.0555   2
  -1 -11   1 93.1668 20.4914   1
  -1 -11   1 64.6263 17.7452   2
   0  11  -1 109.531 20.4113   2
   0  11  -1 119.178 18.7134   2
   0 -11   1 103.586 19.0029   2
   0 -11   1 68.4963 20.4068   1
  -1  11  -1 -13.487 16.5357   2
  -1  11  -1 22.2460 18.4639   2
   1 -11   1 22.0139 18.3140   3
   1 -11   1 34.4749 17.2288   2
   1 -11   1 -25.220 20.6068   1
  -2  11  -1 28.2543 19.1463   2
  -2  11  -1 38.9306 19.8805   2
 -11 -10   1 10.3247 22.9517   1
 -10 -10   1 87.7811 21.0477   1
  -9 -10   1 894.892 28.3090   2
  -9 -10   1 975.400 45.9189   1
  -8 -10   1 604.506 22.2967   2
  -8 -10   1 625.311 36.4268   1
  -8 -10   1 576.731 23.0286   2
   7  10  -1 82.1308 9.89775   2
   7  10  -1 74.5323 8.73668   2
  -7 -10   1 88.6499 10.3838   2
  -7 -10   1 78.3095 16.1324   1
  -7 -10   1 95.9952 12.5226   2
   6  10  -1 571.894 21.3749   2
   6  10  -1 574.851 22.2957   2
  -6 -10   1 584.716 24.8546   2
  -6 -10   1 554.059 23.4816   2
  -6 -10   1 586.999 32.7302   1
   5  10  -1 1857.13 47.9194   2
   5  10  -1 1896.10 48.6020   2
  -5 -10   1 1955.90 51.1478   2
  -5 -10   1 1853.80 62.2383   1
  -5 -10   1 1881.02 50.0457   2
   4  10  -1 1327.94 39.4781   2
   4  10  -1 1362.45 39.7953   2
  -4 -10   1 1252.26 48.6893   1
  -4 -10   1 1339.39 40.4003   2
  -4 -10   1 1407.90 41.7410   2
   3  10  -1 -4.6337 7.82834   2
   3  10  -1 0.72730 8.64711   2
  -3 -10   1 8.39288 11.5368   1
  -3 -10   1 -0.9013 10.3240   2
  -3 -10   1 4.00034 8.06942   2
   2  10  -1 479.132 25.2808   2
   2  10  -1 462.173 25.2806   2
  -2 -10   1 475.857 29.1438   1
  -2 -10   1 481.968 26.8570   2
  -2 -10   1 478.389 25.3289   2
   1  10  -1 760.935 32.8338   2
   1  10  -1 824.120 33.4399   2
  -1 -10   1 820.895 34.2113   2
  -1 -10   1 762.868 37.2375   1
  -1 -10   1 786.937 34.7863   2
   0  10  -1 132.935 18.2146   2
   0  10  -1 112.192 16.5992   2
   0 -10   1 125.992 18.4049   2
   0 -10   1 143.176 18.2880   2
   0 -10   1 114.244 17.7774   1
  -1  10  -1 67.2243 14.6311   2
  -1  10  -1 59.5648 14.5743   2
   1 -10   1 41.0550 17.4420   1
   1 -10   1 41.0647 11.9363   2
  -2  10  -1 126.207 22.2950   2
  -2  10  -1 121.397 20.7097   2
   2 -10   1 96.4469 17.3858   3
   2 -10   1 119.275 21.0174   1
   2 -10   1 109.652 20.1931   2
  -3  10  -1 143.659 24.2899   2
  -3  10  -1 108.038 23.3603   2
   3 -10   1 167.616 26.9915   2
   3 -10   1 110.242 19.6525   3
 -12  -9   1 526.638 43.4545   1
 -11  -9   1 406.228 36.6212   1
 -10  -9   1 7.63618 14.8799   1
  -9  -9   1 524.170 18.6526   2
  -9  -9   1 501.645 32.9073   1
  -8  -9   1 502.436 19.2675   2
  -8  -9   1 491.978 18.1134   2
  -8  -9   1 509.222 30.6129   1
   7   9  -1 372.634 14.3135   2
   7   9  -1 395.241 14.4445   2
  -7  -9   1 392.080 26.5370   1
  -7  -9   1 398.584 16.7577   2
   6   9  -1 299.042 14.9271   2
  -6  -9   1 255.274 22.5121   1
  -6  -9   1 274.799 15.3347   2
  -6  -9   1 255.100 16.8924   2
   5   9  -1 491.145 19.8760   2
   5   9  -1 492.392 19.2420   2
  -5  -9   1 386.813 25.2517   1
  -5  -9   1 479.145 21.2682   2
  -5  -9   1 488.554 20.3151   2
   4   9  -1 562.805 22.2781   2
   4   9  -1 536.039 21.4625   2
  -4  -9   1 507.539 22.9941   2
  -4  -9   1 523.271 27.9479   1
  -4  -9   1 524.566 21.8634   2
   3   9  -1 5.24671 7.10324   2
   3   9  -1 -3.2995 6.46641   2
  -3  -9   1 -5.3951 6.52742   2
  -3  -9   1 2.26936 8.44924   2
  -3  -9   1 -5.5212 8.18375   1
   2   9  -1 183.622 16.3059   2
   2   9  -1 191.643 17.0367   2
  -2  -9   1 212.742 17.0640   2
  -2  -9   1 197.198 17.7895   2
  -2  -9   1 183.009 19.4822   1
   1   9  -1 345.521 21.3572   2
   1   9  -1 320.672 21.2377   2
  -1  -9   1 288.152 21.9003   1
  -1  -9   1 339.788 20.7408   2
  -1  -9   1 328.524 21.1043   2
   0   9  -1 156.316 19.0465   2
   0   9  -1 170.269 20.7976   2
   0  -9   1 171.440 20.3306   2
   0  -9   1 152.726 18.9644   2
   0  -9   1 140.298 19.0910   1
  -1   9  -1 289.611 25.3111   2
  -1   9  -1 241.796 22.2035   2
   1  -9   1 202.101 22.2123   1
   1  -9   1 243.099 23.9478   2
   1  -9   1 273.643 23.0502   2
  -2   9  -1 155.764 18.1539   2
  -2   9  -1 159.695 20.2231   2
   2  -9   1 152.587 18.3695   2
   2  -9   1 161.441 20.7602   1
   2  -9   1 138.616 16.1456   3
  -3   9  -1 95.6185 16.9021   2
  -3   9  -1 77.3287 17.5734   2
   3  -9   1 103.239 17.5657   1
   3  -9   1 91.8886 17.8514   2
   3  -9   1 88.4506 14.6280   3
  -4   9  -1 55.9680 20.3599   2
  -4   9  -1 114.633 22.8827   2
   4  -9   1 101.814 19.9264   1
   4  -9   1 64.0917 16.8284   2
   4  -9   1 62.0881 15.4576   3
  -5   9  -1 241.164 31.3459   2
   5  -9   1 267.732 27.3743   3
   5  -9   1 293.775 32.3109   2
 -12  -8   1 40.5943 20.7653   1
 -11  -8   1 4.69346 17.3327   1
 -10  -8   1 2.94670 13.6890   1
  -9  -8   1 26.8953 6.25161   2
  -9  -8   1 6.04432 12.7734   1
  -8  -8   1 19.8959 5.70249   2
  -8  -8   1 5.26764 11.1967   1
  -7  -8   1 122.377 9.63224   2
  -7  -8   1 124.604 11.1319   2
  -7  -8   1 112.730 15.9976   1
   6   8  -1 48.2278 6.65528   2
  -6  -8   1 28.7275 10.2236   1
  -6  -8   1 41.9023 7.81730   2
  -6  -8   1 43.2410 6.14731   2
   5   8  -1 9.24152 5.21245   2
   5   8  -1 5.68694 4.66411   2
  -5  -8   1 -3.0944 4.71835   2
  -5  -8   1 10.2527 6.20897   2
  -5  -8   1 0.83113 8.22447   1
   4   8  -1 88.5798 10.2006   2
   4   8  -1 89.5671 10.4395   2
  -4  -8   1 88.4893 9.84748   2
  -4  -8   1 77.7679 11.3422   1
  -4  -8   1 82.3629 9.36699   2
   3   8  -1 145.965 12.3907   2
   3   8  -1 154.594 12.1260   2
  -3  -8   1 124.534 13.5680   2
  -3  -8   1 145.917 12.4284   2
  -3  -8   1 148.645 15.3072   1
   2   8  -1 249.097 15.2963   2
   2   8  -1 225.031 15.1060   2
  -2  -8   1 226.529 17.4328   1
  -2  -8   1 245.324 16.6539   2
  -2  -8   1 199.842 15.0214   2
   1   8  -1 194.009 15.3696   2
   1   8  -1 214.360 15.9192   2
  -1  -8   1 194.472 15.6335   2
  -1  -8   1 198.667 16.0638   2
  -1  -8   1 178.407 17.1280   1
   0   8  -1 10.3612 7.32716   2
   0   8  -1 19.0426 8.45181   2
   0  -8   1 17.6381 8.41928   2
   0  -8   1 18.7153 8.74047   2
   0  -8   1 6.08732 8.07372   1
  -1   8  -1 919.586 33.6951   2
  -1   8  -1 924.625 34.3820   2
   1  -8   1 938.409 34.2677   2
   1  -8   1 852.939 34.4891   1
   1  -8   1 925.955 33.8575   2
  -2   8  -1 445.882 26.7093   2
  -2   8  -1 422.037 25.6800   2
   2  -8   1 465.178 26.9041   2
   2  -8   1 415.072 25.6973   2
   2  -8   1 406.239 25.0074   1
  -3   8  -1 265.540 24.4892   2
  -3   8  -1 285.465 25.6795   2
   3  -8   1 288.393 23.5355   1
   3  -8   1 249.738 20.6735   3
   3  -8   1 286.980 25.0476   2
  -4   8  -1 7.45817 15.2235   2
  -4   8  -1 35.2269 14.4798   2
   4  -8   1 12.8907 10.4743   3
   4  -8   1 2.56940 13.4855   2
   4  -8   1 2.39711 11.9088   1
  -5   8  -1 187.251 23.1699   2
  -5   8  -1 205.563 22.7392   2
   5  -8   1 236.647 25.9221   2
   5  -8   1 214.868 25.1912   3
   5  -8   1 236.586 28.8221   1
  -6   8  -1 239.827 29.1012   2
   6  -8   1 232.582 24.7921   2
   6  -8   1 282.749 29.3620   3
 -12  -7   1 421.514 35.6424   1
 -11  -7   1 120.157 19.5473   1
 -10  -7   1 -5.3413 12.0228   1
  -8  -7   1 14.6708 4.97732   2
  -7  -7   1 95.6247 9.02777   2
   6   7  -1 110.023 7.76862   2
   6   7  -1 90.6469 7.70685   2
  -6  -7   1 107.509 7.97061   2
  -6  -7   1 95.3037 9.32787   2
  -6  -7   1 110.559 13.9770   1
   5   7  -1 94.9761 8.34327   2
   5   7  -1 118.111 8.59879   2
  -5  -7   1 113.124 10.6337   2
  -5  -7   1 121.582 9.00696   2
  -5  -7   1 111.995 13.2250   1
   4   7  -1 578.643 18.4308   2
   4   7  -1 552.697 18.0846   2
  -4  -7   1 543.335 19.5565   2
  -4  -7   1 513.155 24.3797   1
  -4  -7   1 530.467 18.2946   2
   3   7  -1 256.475 13.2349   2
   3   7  -1 274.546 13.6550   2
  -3  -7   1 267.358 13.6038   2
  -3  -7   1 280.581 14.4206   2
  -3  -7   1 260.230 17.0816   1
   2   7  -1 171.363 12.2637   2
   2   7  -1 193.769 12.4349   2
  -2  -7   1 175.921 12.2492   2
  -2  -7   1 199.144 14.9830   1
  -2  -7   1 176.759 13.3972   2
   1   7  -1 163.425 12.2128   2
   1   7  -1 171.696 13.9501   2
  -1  -7   1 161.749 12.9231   2
  -1  -7   1 141.396 13.4374   1
  -1  -7   1 159.392 13.6923   2
   0   7  -1 19.1799 6.92316   2
   0   7  -1 14.3784 5.59489   2
   0  -7   1 18.8553 6.51398   2
   0  -7   1 24.6080 7.24744   2
   0  -7   1 25.3460 7.55745   1
  -1   7  -1 8.23066 6.15115   2
  -1   7  -1 15.9820 7.29052   2
   1  -7   1 2.31507 7.27726   1
   1  -7   1 18.6284 8.29812   2
   1  -7   1 10.4159 6.57294   2
  -2   7  -1 25.8734 8.15265   2
  -2   7  -1 21.8335 9.82483   2
   2  -7   1 5.16702 8.15491   1
   2  -7   1 20.4248 9.31167   2
   2  -7   1 24.8470 8.51759   2
  -3   7  -1 291.540 22.3119   2
  -3   7  -1 250.199 21.6025   2
   3  -7   1 301.500 22.1502   2
   3  -7   1 337.673 18.7751   3
   3  -7   1 305.460 21.0547   1
  -4   7  -1 -7.0815 11.2357   2
  -4   7  -1 4.90724 9.63249   2
   4  -7   1 0.02051 8.54926   3
   4  -7   1 17.9238 10.6455   1
   4  -7   1 -0.6659 10.4993   2
  -5   7  -1 24.0005 13.1075   2
   5  -7   1 -6.3216 10.8150   3
   5  -7   1 9.99231 12.4436   2
   5  -7   1 -5.3439 11.6080   1
  -6   7  -1 -4.0556 14.8277   2
  -6   7  -1 10.7765 16.3482   2
   6  -7   1 20.5881 16.4460   2
   6  -7   1 10.2667 12.9161   3
  -7   7  -1 16.3609 21.5254   2
   7  -7   1 11.7849 18.1604   2
   7  -7   1 38.1255 16.8680   3
 -12  -6   1 95.3674 19.3268   1
  -8  -6   1 555.073 16.0326   2
  -7  -6   1 16.0296 4.26385   2
   6   6  -1 507.635 13.1603   2
  -6  -6   1 495.935 15.4490   2
  -6  -6   1 500.373 14.6489   2
   5   6  -1 820.233 20.6701   2
  -5  -6   1 819.584 21.4430   2
   4   6  -1 478.165 15.3684   2
   4   6  -1 477.857 15.0157   2
  -4  -6   1 469.577 15.5145   2
  -4  -6   1 485.751 16.4093   2
   3   6  -1 1011.53 26.6454   2
   3   6  -1 1006.94 26.7742   2
  -3  -6   1 985.539 27.2077   2
  -3  -6   1 1009.50 33.7917   1
  -3  -6   1 1016.93 27.1123   2
   2   6  -1 3753.37 80.8174   2
   2   6  -1 3818.84 80.8747   2
  -2  -6   1 3836.43 81.5333   2
  -2  -6   1 3788.19 95.1208   1
  -2  -6   1 3904.74 81.4678   2
   1   6  -1 2282.77 54.4351   2
   1   6  -1 2454.04 55.2101   2
  -1  -6   1 2357.36 63.0582   1
  -1  -6   1 2358.84 54.8919   2
  -1  -6   1 2316.03 54.9485   2
   0   6  -1 2.10105 4.93390   2
   0   6  -1 7.58540 4.37453   2
   0  -6   1 5.31007 4.83920   2
   0  -6   1 2.74557 5.07362   1
   0  -6   1 5.86396 4.46009   2
  -1   6  -1 913.271 29.1703   2
  -1   6  -1 919.375 28.9412   2
   1  -6   1 887.333 28.8065   2
   1  -6   1 864.058 28.9931   2
   1  -6   1 904.102 30.5175   1
  -2   6  -1 3569.53 80.8353   2
  -2   6  -1 3498.13 80.5168   2
   2  -6   1 3569.24 81.4946   2
   2  -6   1 3471.65 87.4741   1
   2  -6   1 3388.75 79.6550   2
  -3   6  -1 616.430 25.7953   2
  -3   6  -1 598.555 25.7638   2
   3  -6   1 602.882 22.7719   3
   3  -6   1 616.806 25.4975   2
   3  -6   1 601.959 25.8414   2
   3  -6   1 579.446 24.8928   1
  -4   6  -1 4.50741 8.36293   2
  -4   6  -1 -6.1030 7.71279   2
   4  -6   1 1.62166 7.03141   3
   4  -6   1 -7.3691 7.38614   2
   4  -6   1 11.0316 7.80246   1
  -5   6  -1 272.386 23.0892   2
  -5   6  -1 227.490 22.4590   2
   5  -6   1 231.320 22.8426   2
   5  -6   1 245.074 18.3077   3
  -6   6  -1 441.400 31.0045   2
  -6   6  -1 370.551 28.4821   2
   6  -6   1 404.901 29.3147   2
   6  -6   1 412.893 22.3182   3
  -7   6  -1 27.7627 16.2006   2
  -7   6  -1 12.7473 16.6499   2
   7  -6   1 36.0732 12.8251   3
   7  -6   1 45.4310 16.5281   2
  -8   6  -1 19.5505 20.6226   2
   8  -6   1 -22.147 14.0214   3
   8  -6   1 5.58786 21.5261   2
 -12  -5   1 16.1956 14.9143   1
 -12  -5   1 17.8468 7.96378   2
 -11  -5   1 13.2381 6.41802   2
 -11  -5   1 27.6649 7.78450   2
 -10  -5   1 3.44973 5.02891   2
  -9  -5   1 204.151 9.95029   2
  -8  -5   1 31.2867 4.61926   2
  -7  -5   1 80.8315 6.50219   2
  -6  -5   1 1003.32 23.7976   2
   5   5  -1 955.707 22.1350   2
  -5  -5   1 977.732 23.5487   2
  -5  -5   1 984.790 22.9214   2
   4   5  -1 203.440 8.59747   2
  -4  -5   1 197.058 8.53347   2
   3   5  -1 73.4474 6.23405   2
   3   5  -1 80.4592 6.27220   2
  -3  -5   1 86.2612 6.99490   2
  -3  -5   1 72.0400 5.91818   2
   2   5  -1 1593.66 37.3136   2
   2   5  -1 1603.05 37.2084   2
  -2  -5   1 1600.82 37.5967   2
  -2  -5   1 1598.38 37.5430   2
  -2  -5   1 1577.77 44.7101   1
   1   5  -1 1656.58 38.8538   2
   1   5  -1 1626.07 38.7390   2
  -1  -5   1 1561.37 38.6038   2
  -1  -5   1 1595.07 44.5846   1
  -1  -5   1 1573.13 38.5292   2
   0   5  -1 6.21154 4.53254   2
   0   5  -1 2.98198 2.93973   2
   0  -5   1 4.05284 4.16303   1
   0  -5   1 5.80121 4.13729   2
   0  -5   1 5.23183 3.54815   2
  -1   5  -1 87.8446 9.81160   2
  -1   5  -1 96.9484 9.48174   2
   1  -5   1 105.146 10.1315   2
   1  -5   1 108.361 9.63917   2
   1  -5   1 99.6938 9.60628   1
  -2   5  -1 1902.72 47.5957   2
  -2   5  -1 1908.15 47.6540   2
   2  -5   1 1874.29 50.2751   1
   2  -5   1 1908.39 48.1565   2
   2  -5   1 1861.92 47.3061   2
  -3   5  -1 692.511 25.1545   2
  -3   5  -1 718.588 25.7586   2
   3  -5   1 684.718 25.6217   2
   3  -5   1 703.026 22.6565   3
   3  -5   1 665.865 24.7728   2
   3  -5   1 682.778 24.3956   1
  -4   5  -1 135.861 14.9400   2
  -4   5  -1 172.275 15.8888   2
   4  -5   1 177.544 15.8748   2
   4  -5   1 163.738 12.7760   3
   4  -5   1 166.890 13.1184   1
  -5   5  -1 294.455 20.6465   2
  -5   5  -1 295.019 19.8664   2
   5  -5   1 338.707 17.4952   3
   5  -5   1 320.007 21.1473   2
   5  -5   1 292.313 16.7593   1
  -6   5  -1 685.307 30.8210   2
  -6   5  -1 645.788 30.1458   2
   6  -5   1 665.396 30.7137   2
   6  -5   1 674.035 25.3995   3
  -7   5  -1 1.76693 12.7633   2
  -7   5  -1 4.33473 11.6902   2
   7  -5   1 14.8624 12.4488   2
   7  -5   1 -0.4257 8.28065   3
  -8   5  -1 109.888 18.2797   2
  -8   5  -1 159.675 22.5710   2
   8  -5   1 148.059 15.7663   3
   8  -5   1 113.514 17.7410   2
 -12  -4   1 108.213 11.6526   2
 -12  -4   1 104.627 13.1292   2
 -11  -4   1 128.774 13.3737   2
 -11  -4   1 170.571 15.2745   2
 -10  -4   1 2.17775 5.67408   2
 -10  -4   1 8.46458 6.48924   2
  -9  -4   1 200.189 10.5151   2
  -8  -4   1 429.127 13.6662   2
  -7  -4   1 633.853 16.8383   2
  -6  -4   1 2.71444 2.72789   2
   5   4  -1 4.93995 2.08913   2
   5   4  -1 6.20434 2.12896   2
  -5  -4   1 5.48214 2.67788   2
   4   4  -1 282.519 8.98140   2
  -4  -4   1 291.488 9.65938   2
  -4  -4   1 286.968 9.14012   2
   3   4  -1 46.3503 4.38907   2
   3   4  -1 51.4379 4.43827   2
  -3  -4   1 42.5721 4.20066   2
  -3  -4   1 46.1056 4.92832   2
   2   4  -1 641.657 17.4210   2
   2   4  -1 631.997 17.3031   2
  -2  -4   1 636.670 17.4615   2
  -2  -4   1 652.192 17.8173   2
   1   4  -1 550.388 16.3411   2
   1   4  -1 516.660 15.9889   2
  -1  -4   1 538.869 16.4793   2
  -1  -4   1 526.580 16.2273   2
  -1  -4   1 531.536 18.9168   1
   0   4  -1 201.945 10.0354   2
   0   4  -1 201.800 10.1319   2
   0  -4   1 201.420 10.7343   1
   0  -4   1 189.491 9.72377   2
   0  -4   1 207.222 10.1850   2
  -1   4  -1 222.322 11.0642   2
  -1   4  -1 207.787 11.0382   2
   1  -4   1 214.705 11.1910   1
   1  -4   1 227.737 11.2431   2
  -2   4  -1 368.733 15.5537   2
  -2   4  -1 393.961 16.0427   2
   2  -4   1 387.887 15.9166   2
   2  -4   1 367.041 15.0624   1
   2  -4   1 387.301 15.7944   2
  -3   4  -1 124.530 10.4795   2
  -3   4  -1 127.484 11.1285   2
   3  -4   1 124.995 8.93116   3
   3  -4   1 126.963 10.8897   2
   3  -4   1 123.375 10.6434   2
   3  -4   1 95.5782 9.85671   1
  -4   4  -1 345.331 17.6483   2
  -4   4  -1 372.136 18.3806   2
   4  -4   1 355.122 14.8190   3
   4  -4   1 362.598 18.1771   2
   4  -4   1 339.421 17.1791   2
   4  -4   1 339.817 14.7337   1
  -5   4  -1 1427.20 41.4703   2
  -5   4  -1 1349.68 40.8282   2
   5  -4   1 1406.93 41.2516   2
   5  -4   1 1455.26 36.5648   3
  -6   4  -1 383.294 22.2217   2
  -6   4  -1 395.179 22.5383   2
   6  -4   1 410.252 22.3117   2
   6  -4   1 378.382 17.6987   3
  -7   4  -1 36.3837 11.3122   2
  -7   4  -1 45.8137 11.8415   2
   7  -4   1 34.4793 9.02914   3
   7  -4   1 34.1861 11.8970   2
  -8   4  -1 441.320 28.8078   2
  -8   4  -1 499.160 30.8992   2
   8  -4   1 514.491 23.2715   3
   8  -4   1 502.830 29.9040   2
  -9   4  -1 641.737 37.7133   2
  -9   4  -1 554.169 36.8163   2
   9  -4   1 638.766 28.1124   3
   9  -4   1 742.448 37.0439   2
 -12  -3   1 640.283 28.1154   2
 -12  -3   1 614.688 26.1609   2
 -11  -3   1 746.756 26.4898   2
 -11  -3   1 677.542 24.7219   2
 -10  -3   1 63.7471 8.36198   2
 -10  -3   1 62.1450 9.39527   2
  -9  -3   1 734.687 21.7722   2
  -9  -3   1 734.361 22.2094   2
   8   3  -1 1044.45 23.6275   2
  -8  -3   1 1030.97 26.1240   2
   7   3  -1 1778.35 36.6800   2
   7   3  -1 1731.08 36.0873   2
  -7  -3   1 1773.33 38.8631   2
   6   3  -1 42.8263 4.19957   2
   6   3  -1 33.2027 3.57059   2
  -6  -3   1 32.8063 3.98143   2
   5   3  -1 327.893 8.82983   2
  -5  -3   1 339.868 10.0109   2
   4   3  -1 1134.16 24.2840   2
  -4  -3   1 1166.18 25.1056   2
   3   3  -1 1347.32 28.6272   2
  -3  -3   1 1372.44 29.0526   2
  -3  -3   1 1340.02 28.6320   2
   2   3  -1 209.201 7.45814   2
   2   3  -1 224.200 7.68480   2
  -2  -3   1 219.573 7.66223   2
  -2  -3   1 226.191 7.96881   2
   1   3  -1 316.963 10.1860   2
   1   3  -1 292.299 9.91601   2
  -1  -3   1 300.524 10.0530   2
  -1  -3   1 315.903 10.4424   2
   0   3  -1 8.62266 2.41621   2
   0   3  -1 4.77808 2.49005   2
   0  -3   1 3.69765 2.13468   2
   0  -3   1 7.23455 2.60693   1
   0  -3   1 3.45508 2.66529   2
  -1   3  -1 88.3056 6.67888   2
  -1   3  -1 113.833 7.18468   2
   1  -3   1 101.672 7.03349   2
   1  -3   1 100.728 6.75859   1
  -2   3  -1 129.522 8.81144   2
  -2   3  -1 129.789 8.55098   2
   2  -3   1 122.393 7.53774   1
   2  -3   1 133.270 7.44940   3
   2  -3   1 128.848 8.57295   2
  -3   3  -1 9.19872 4.03908   2
  -3   3  -1 6.67906 3.65372   2
   3  -3   1 8.07838 3.30632   3
   3  -3   1 9.84110 4.95820   2
   3  -3   1 4.99714 3.77153   2
   3  -3   1 8.68428 3.50233   1
  -4   3  -1 240.718 13.4995   2
  -4   3  -1 249.426 13.9134   2
   4  -3   1 263.666 13.7262   2
   4  -3   1 240.640 13.1875   2
   4  -3   1 249.035 11.2934   3
  -5   3  -1 202.017 14.0375   2
  -5   3  -1 203.449 14.2297   2
   5  -3   1 176.498 13.7637   2
   5  -3   1 191.516 11.1985   3
  -6   3  -1 99.2080 11.5810   2
  -6   3  -1 103.840 11.4745   2
   6  -3   1 112.079 10.1694   3
   6  -3   1 107.925 13.4687   2
  -7   3  -1 264.095 19.9780   2
  -7   3  -1 307.592 20.6961   2
   7  -3   1 256.646 19.4223   2
   7  -3   1 269.709 15.2294   3
  -8   3  -1 91.4681 13.7199   2
  -8   3  -1 70.2967 13.7998   2
   8  -3   1 92.5863 14.4516   2
   8  -3   1 99.1906 10.9492   3
  -9   3  -1 116.170 16.2731   2
  -9   3  -1 116.377 18.1398   2
   9  -3   1 116.192 15.8985   2
 -10   3  -1 123.125 23.2632   2
 -10   3  -1 121.936 23.0902   2
  10  -3   1 94.1784 19.2931   2
 -12  -2   1 102.101 15.8643   2
 -12  -2   1 93.3460 15.0011   2
  11   2  -1 203.096 15.0055   2
 -11  -2   1 188.814 20.4442   2
 -11  -2   1 214.491 20.0839   2
  10   2  -1 31.0382 7.60186   2
 -10  -2   1 43.4393 9.99698   2
 -10  -2   1 32.8099 8.89720   2
  -9  -2   1 340.659 15.9612   2
  -9  -2   1 302.473 16.6018   2
  -9  -2   1 353.660 17.8835   1
  -8  -2   1 435.597 16.2918   2
  -6  -2   1 2.09743 2.85678   2
  -5  -2   1 1699.67 36.4043   2
   4   2  -1 143.885 5.20837   2
  -4  -2   1 135.074 5.76467   2
   3   2  -1 42.7183 2.77133   2
  -3  -2   1 48.7349 3.23220   2
   2   2  -1 119.266 4.59225   2
  -2  -2   1 119.165 4.89181   2
  -2  -2   1 124.223 4.53113   2
   1   2  -1 1861.76 38.7642   2
   1   2  -1 1876.35 38.7776   2
  -1  -2   1 1921.50 38.9366   2
  -1  -2   1 1894.81 38.7573   2
   0   2  -1 1278.48 27.6877   2
   0   2  -1 1221.54 27.5219   2
   0  -2   1 1210.96 27.4963   2
   0  -2   1 1246.72 27.6002   2
  -1   2  -1 21.6590 3.14674   2
  -1   2  -1 20.5917 3.01926   2
   1  -2   1 25.7928 3.48145   1
   1  -2   1 16.3096 2.48781   2
   1  -2   1 17.3797 2.93664   2
  -2   2  -1 476.238 14.9265   2
  -2   2  -1 491.873 14.9022   2
   2  -2   1 448.772 14.4406   2
   2  -2   1 464.513 14.6382   2
   2  -2   1 459.734 13.3224   3
   2  -2   1 462.912 13.7576   1
  -3   2  -1 137.001 8.53203   2
  -3   2  -1 127.702 8.38380   2
   3  -2   1 127.668 6.82635   3
   3  -2   1 123.208 8.35372   2
   3  -2   1 128.809 8.35639   2
  -4   2  -1 13.4057 4.19483   2
  -4   2  -1 14.8165 4.69973   2
   4  -2   1 12.8609 3.45334   3
   4  -2   1 12.7198 4.54125   2
   4  -2   1 22.0534 5.43544   2
  -5   2  -1 37.8003 6.84702   2
  -5   2  -1 30.4444 6.20401   2
   5  -2   1 32.8941 5.78501   2
   5  -2   1 36.5227 5.41966   3
  -6   2  -1 97.6069 11.4107   2
  -6   2  -1 99.8289 11.8072   2
   6  -2   1 85.4569 8.68603   3
   6  -2   1 92.3989 11.4720   2
  -7   2  -1 2.87805 7.35910   2
  -7   2  -1 18.5377 7.65121   2
   7  -2   1 -2.7924 5.18392   3
   7  -2   1 -4.4534 6.30524   2
  -8   2  -1 -4.5824 8.81695   2
  -8   2  -1 3.99793 8.09698   2
   8  -2   1 6.26339 8.40160   2
   8  -2   1 12.4349 6.61477   3
  -9   2  -1 134.406 17.2380   2
  -9   2  -1 144.613 16.7606   2
   9  -2   1 156.374 19.2814   2
 -10   2  -1 84.4506 17.3711   2
 -10   2  -1 64.4214 16.6066   2
  10  -2   1 86.8548 15.0525   2
 -12  -1   1 32.2773 15.9809   2
 -12  -1   1 6.68357 14.4576   2
 -11  -1   1 22.8646 12.5496   2
 -11  -1   1 35.8250 11.3915   2
  10   1  -1 17.5162 8.21292   2
 -10  -1   1 -0.9351 9.10822   2
 -10  -1   1 19.9514 9.82996   2
   9   1  -1 349.244 16.1008   2
  -9  -1   1 372.729 19.1183   2
  -9  -1   1 341.495 17.5878   2
   8   1  -1 485.073 17.8332   2
  -8  -1   1 513.192 18.9321   2
  -8  -1   1 500.941 19.1126   2
   7   1  -1 185.201 10.4376   2
  -7  -1   1 203.547 11.4799   2
  -7  -1   1 196.628 11.9476   1
   6   1  -1 98.1701 7.33371   2
  -6  -1   1 101.322 7.87522   2
   5   1  -1 2566.64 54.0808   2
  -5  -1   1 2633.28 54.5553   2
   4   1  -1 1937.25 40.5832   2
   1   1  -1 7487.79 149.220   2
   1   1  -1 8148.95 148.720   2
  -1  -1   1 7869.70 148.617   2
   0   1  -1 818.929 18.5780   2
   0   1  -1 911.925 18.7768   2
   0  -1   1 861.845 18.6236   2
   0  -1   1 802.069 18.1048   3
   0  -1   1 863.810 18.7318   2
  -1   1  -1 68.4677 3.99170   2
  -1   1  -1 74.8632 3.71040   3
  -1   1  -1 71.0236 4.00614   2
   1  -1   1 80.6808 4.36510   2
   1  -1   1 68.9943 3.60805   3
   1  -1   1 71.0073 3.91673   2
  -2   1  -1 5537.58 108.288   2
  -2   1  -1 5639.96 105.836   3
  -2   1  -1 5484.90 108.005   2
   2  -1   1 5598.71 105.734   3
   2  -1   1 5386.94 108.074   2
   2  -1   1 5482.16 107.930   2
  -3   1  -1 2146.24 42.8765   3
  -3   1  -1 2032.93 44.9254   2
  -3   1  -1 2052.06 44.7944   2
   3  -1   1 2034.43 44.6949   2
   3  -1   1 2080.68 42.7033   3
   3  -1   1 2040.55 44.3976   2
  -4   1  -1 155.863 8.96000   2
  -4   1  -1 167.215 8.92616   2
   4  -1   1 164.811 8.85753   2
   4  -1   1 161.847 8.63190   2
   4  -1   1 157.752 7.23042   3
  -5   1  -1 941.181 25.9628   2
  -5   1  -1 912.847 25.7695   2
   5  -1   1 931.562 22.8083   3
   5  -1   1 890.167 25.3833   2
  -6   1  -1 1136.62 31.2662   2
  -6   1  -1 1103.45 30.9882   2
   6  -1   1 1122.66 30.6260   2
   6  -1   1 1096.14 27.0541   3
  -7   1  -1 293.584 16.2405   2
  -7   1  -1 291.150 16.5174   2
   7  -1   1 296.821 15.6529   2
  -8   1  -1 294.304 18.8418   2
  -8   1  -1 329.229 19.0798   2
   8  -1   1 314.149 17.4102   2
  -9   1  -1 672.500 29.0218   2
  -9   1  -1 708.815 28.6666   2
   9  -1   1 681.441 26.1683   2
 -10   1  -1 -12.020 10.7277   2
 -10   1  -1 -6.1625 11.8669   2
  10  -1   1 -8.1985 10.3377   2
 -11   1  -1 164.134 21.5994   2
 -11   1  -1 190.070 21.2086   2
  11   0  -1 13.7252 11.9919   2
 -11   0   1 -3.4270 12.1110   2
 -11   0   1 -3.9635 13.1357   2
  10   0  -1 12.2987 9.15883   2
 -10   0   1 -4.2334 10.2197   2
 -10   0   1 15.9803 10.2492   2
   9   0  -1 147.826 14.5904   2
  -9   0   1 227.628 18.5474   2
  -9   0   1 174.216 16.4651   2
   8   0  -1 0.27039 5.77451   2
  -8   0   1 -4.3748 6.25470   2
  -8   0   1 -2.3471 6.42793   2
   7   0  -1 17.4141 5.81404   2
  -7   0   1 26.4052 6.07259   2
  -7   0   1 39.8365 7.09701   2
   6   0  -1 269.106 12.3685   2
  -6   0   1 267.619 12.4184   1
  -6   0   1 267.396 12.5366   2
  -6   0   1 255.283 12.6955   2
   5   0  -1 399.775 13.8514   2
  -5   0   1 410.431 14.3154   2
  -5   0   1 403.050 14.4662   1
   4   0  -1 57.9968 5.46814   2
  -4   0   1 56.9779 5.65317   2
  -4   0   1 62.2921 5.89604   1
   3   0  -1 27.5476 3.37905   2
  -3   0   1 25.8814 3.77455   1
  -3   0   1 24.7615 3.21954   2
   2   0  -1 16.9567 2.25676   2
  -2   0   1 15.7296 2.11929   2
   1   0  -1 682.745 15.0290   2
  -1   0  -1 7.07599 1.11989   2
  -1   0  -1 13.1480 1.46893   3
   1   0   1 7.48496 1.10313   3
   1   0   1 8.86291 1.33971   2
   1   0   1 7.89514 1.06788   2
  -2   0  -1 1193.19 24.1695   3
  -2   0  -1 1149.94 24.6359   2
   2   0   1 1125.41 24.5090   2
   2   0   1 1174.54 24.1805   3
   2   0   1 1142.19 24.5382   2
  -3   0  -1 350.539 9.54485   3
  -3   0  -1 340.590 10.3389   2
  -3   0  -1 348.410 10.4810   2
   3   0   1 345.622 9.60141   3
   3   0   1 336.665 10.2124   2
   3   0   1 342.501 10.0233   2
  -4   0  -1 41.1083 3.88459   3
  -4   0  -1 46.6302 4.85929   2
  -4   0  -1 55.5993 5.21859   2
   4   0   1 46.2191 4.93429   2
   4   0   1 50.6973 4.28510   3
  -5   0  -1 1.44955 3.25019   2
  -5   0  -1 5.50434 3.18707   2
  -5   0  -1 7.89370 2.36349   3
   5   0   1 7.25787 2.78794   2
  -6   0  -1 9.40870 4.25212   2
  -6   0  -1 5.47147 4.37633   2
  -6   0  -1 5.78459 3.05909   3
   6   0   1 11.8884 4.21310   2
  -7   0  -1 12.8906 5.98306   2
  -7   0  -1 18.0572 6.04056   2
   7   0   1 19.8907 5.27328   2
  -8   0  -1 132.756 13.2570   2
  -8   0  -1 104.423 10.6738   2
   8   0   1 114.824 11.5354   2
  -9   0  -1 916.514 30.0936   2
  -9   0  -1 890.423 30.1502   2
   9   0   1 868.594 27.7917   2
 -10   0  -1 33.8030 11.2603   2
 -10   0  -1 9.29357 10.8207   2
  10   0   1 38.5380 8.91194   2
 -11   0  -1 134.280 16.7741   2
 -11   0  -1 129.074 17.2408   2
  11   0   1 108.228 13.5928   2
 -11   1   1 51.2055 16.8277   2
 -11   1   1 70.8879 17.6389   2
  10  -1  -1 22.1880 11.5119   2
 -10   1   1 17.6010 11.6398   2
 -10   1   1 1.05247 12.4146   2
   9  -1  -1 601.498 25.2924   2
  -9   1   1 574.533 26.4049   2
  -9   1   1 607.909 27.2584   2
   8  -1  -1 469.855 21.3346   2
  -8   1   1 520.773 23.5283   2
  -8   1   1 488.517 22.3298   2
   7  -1  -1 167.925 13.1273   2
  -7   1   1 165.353 13.6164   2
  -7   1   1 142.829 12.9166   2
   6  -1  -1 752.782 23.8230   2
  -6   1   1 763.865 24.0341   2
  -6   1   1 724.438 23.6268   2
   5  -1  -1 2198.61 50.1106   2
  -5   1   1 2221.11 49.9577   2
  -5   1   1 2161.98 53.3629   1
  -5   1   1 2177.57 49.9870   2
   4  -1  -1 6328.11 127.600   2
  -4   1   1 6573.42 127.953   2
  -4   1   1 6364.10 143.884   1
   3  -1  -1 426.291 13.6893   1
   3  -1  -1 433.672 13.7567   2
  -3   1   1 438.357 13.9232   1
  -3   1   1 434.962 13.5998   2
   2  -1  -1 1937.42 46.2759   1
   2  -1  -1 1990.23 41.8216   2
  -2   1   1 2008.44 41.6886   2
  -2   1   1 1930.25 46.2879   1
   1  -1  -1 3053.16 64.0651   2
   1  -1  -1 3407.48 73.4129   1
  -1   1   1 3229.39 64.1614   2
  -1   1   1 3304.64 73.3865   1
   0  -1  -1 2598.84 47.4485   2
   0  -1  -1 2324.98 54.4624   1
   0   1   1 2591.05 47.4466   2
   0   1   1 2114.82 54.2411   1
  -1  -1  -1 47.3940 1.92258   2
  -1  -1  -1 44.6824 2.81435   1
   1   1   1 45.8071 1.88382   2
   1   1   1 42.5959 2.62137   1
  -2  -1  -1 798.650 15.9753   2
  -2  -1  -1 796.513 18.9204   1
  -2  -1  -1 775.244 15.9935   2
   2   1   1 757.347 15.7538   2
  -3  -1  -1 100.503 4.09679   2
  -3  -1  -1 95.0483 3.97965   2
  -4  -1  -1 930.905 21.2937   2
  -4  -1  -1 929.504 21.3749   2
  -4  -1  -1 957.459 20.9945   3
  -5  -1  -1 5.62162 2.70514   2
  -5  -1  -1 5.09986 2.18911   3
  -6  -1  -1 148.792 6.83309   3
  -6  -1  -1 160.732 8.70623   2
  -7  -1  -1 60.2622 6.86411   2
  -7  -1  -1 57.7522 5.75457   3
  -7  -1  -1 57.8042 7.17302   2
  -8  -1  -1 12.0934 5.66410   2
  -8  -1  -1 6.08240 5.33193   2
   8   1   1 -1.4809 4.60950   2
  -9  -1  -1 93.7063 10.3203   2
  -9  -1  -1 96.6937 10.6450   2
 -10  -1  -1 83.8120 11.5348   2
 -10  -1  -1 90.7969 12.0419   2
 -11  -1  -1 -30.043 11.5223   2
 -11  -1  -1 -7.6399 10.9609   2
 -12  -1  -1 133.325 18.6966   2
 -12  -1  -1 117.177 18.1246   2
  10  -2  -1 27.0783 13.7700   2
 -10   2   1 1.51103 14.6542   2
 -10   2   1 32.2315 16.6000   2
   9  -2  -1 175.932 20.9376   2
  -9   2   1 142.077 16.7579   2
  -9   2   1 137.518 16.9950   2
   8  -2  -1 1295.37 39.6523   2
  -8   2   1 1287.27 40.3134   2
  -8   2   1 1304.76 40.3723   2
   7  -2  -1 143.268 15.0640   2
  -7   2   1 188.482 15.9829   2
  -7   2   1 133.790 14.6573   2
   6  -2  -1 50.1254 5.18630   3
   6  -2  -1 54.9989 9.12878   2
  -6   2   1 43.4878 8.03579   2
  -6   2   1 43.8433 8.90218   2
   5  -2  -1 1047.17 23.7407   3
   5  -2  -1 1041.31 29.6387   2
  -5   2   1 977.216 28.3916   1
  -5   2   1 1019.95 29.1336   2
  -5   2   1 964.037 28.7699   2
   4  -2  -1 1420.08 30.8144   3
   4  -2  -1 1441.46 36.0199   2
   4  -2  -1 1383.48 36.8424   1
  -4   2   1 1433.20 36.9472   1
  -4   2   1 1444.10 35.7658   2
  -4   2   1 1416.51 35.6057   2
   3  -2  -1 2.28709 2.88733   2
   3  -2  -1 4.28705 2.85405   1
  -3   2   1 2.48237 2.95272   1
  -3   2   1 2.12690 2.48507   2
  -3   2   1 2.91413 2.86818   2
   2  -2  -1 1011.29 25.5544   2
   2  -2  -1 1017.10 27.1521   1
  -2   2   1 1046.66 25.6044   2
  -2   2   1 1023.98 25.1792   2
  -2   2   1 1038.74 27.2013   1
   1  -2  -1 1885.89 44.5651   1
   1  -2  -1 1797.38 39.7193   2
  -1   2   1 1860.96 44.4678   1
  -1   2   1 1851.85 39.7610   2
   0  -2  -1 2103.09 44.9184   2
   0  -2  -1 2269.59 51.8769   1
   0   2   1 2244.48 44.9908   2
   0   2   1 2187.30 51.6607   1
  -1  -2  -1 275.724 9.59347   1
  -1  -2  -1 290.294 7.59907   2
   1   2   1 282.439 7.47953   2
   1   2   1 279.876 9.72276   1
  -2  -2  -1 693.135 13.7293   2
  -2  -2  -1 665.428 18.2245   1
   2   2   1 644.193 18.2616   1
  -3  -2  -1 1128.99 28.4328   1
  -4  -2  -1 532.011 12.1326   2
  -4  -2  -1 544.826 12.1097   2
  -4  -2  -1 563.063 16.2216   1
  -5  -2  -1 1998.00 40.7537   2
  -5  -2  -1 2019.44 40.8826   2
  -6  -2  -1 1171.40 26.9077   2
  -6  -2  -1 1206.12 27.0775   2
  -6  -2  -1 1214.63 26.7675   3
   6   2   1 1179.09 25.2245   2
  -7  -2  -1 13.9588 3.79829   2
  -7  -2  -1 17.0122 3.71707   2
  -7  -2  -1 19.5248 3.33301   3
   7   2   1 18.5388 3.27643   2
  -8  -2  -1 698.390 20.8061   2
  -8  -2  -1 706.840 18.3072   3
  -8  -2  -1 708.201 20.3538   2
   8   2   1 689.873 18.0849   2
  -9  -2  -1 720.732 22.7131   2
   9   2   1 701.556 19.2377   2
 -10  -2  -1 149.828 15.2460   2
  10   2   1 168.666 10.4575   2
 -11  -2  -1 -10.064 9.84794   2
 -12  -2  -1 2.24793 12.3082   2
 -12  -2  -1 15.8615 13.4401   2
  10  -3  -1 -14.944 15.8652   2
 -10   3   1 -3.1645 16.3359   2
 -10   3   1 -27.851 16.4156   2
   9  -3  -1 47.9793 14.2536   2
  -9   3   1 40.1240 15.1317   2
  -9   3   1 26.9373 13.3989   2
   8  -3  -1 142.392 15.9376   2
  -8   3   1 126.406 15.5006   2
  -8   3   1 151.390 17.3826   2
   7  -3  -1 -2.3564 8.56537   2
   7  -3  -1 2.60790 5.44266   3
  -7   3   1 -9.1964 8.00035   2
  -7   3   1 -6.1480 8.31231   2
   6  -3  -1 8.47366 4.61220   3
   6  -3  -1 -0.0227 6.61677   2
  -6   3   1 1.00016 6.99699   2
  -6   3   1 6.08060 6.92712   2
   5  -3  -1 849.045 28.0060   2
   5  -3  -1 846.033 22.0492   3
   5  -3  -1 799.870 25.7400   1
  -5   3   1 837.356 26.0342   1
  -5   3   1 795.981 27.4271   2
  -5   3   1 850.299 27.3322   2
   4  -3  -1 641.525 21.4559   1
   4  -3  -1 648.100 22.5641   2
  -4   3   1 664.784 21.5352   1
  -4   3   1 638.139 22.0720   2
  -4   3   1 669.932 22.4961   2
   3  -3  -1 17.5832 4.67716   2
   3  -3  -1 19.6452 4.79677   1
  -3   3   1 18.2752 4.23424   2
  -3   3   1 10.6866 4.55523   2
  -3   3   1 29.9944 5.11079   1
   2  -3  -1 710.055 21.7601   1
   2  -3  -1 728.654 21.3967   2
  -2   3   1 702.419 20.7350   2
  -2   3   1 733.302 21.2242   2
  -2   3   1 714.107 21.8028   1
   1  -3  -1 3169.40 74.9921   1
  -1   3   1 3172.49 66.2945   2
  -1   3   1 3158.31 75.0826   1
  -1   3   1 3237.16 66.7499   2
   0  -3  -1 218.715 9.81847   1
   0  -3  -1 226.019 8.69789   2
   0   3   1 225.215 9.88927   1
   0   3   1 222.044 8.68969   2
   0   3   1 221.960 8.57422   2
  -1  -3  -1 1948.95 40.7639   2
  -1  -3  -1 1933.06 47.8467   1
   1   3   1 1972.37 40.5472   2
   1   3   1 1986.15 48.0614   1
   1   3   1 1895.25 40.3374   2
  -2  -3  -1 5797.14 111.389   2
  -2  -3  -1 5746.72 131.099   1
   2   3   1 5899.21 111.053   2
   2   3   1 5781.71 131.278   1
  -3  -3  -1 3367.03 78.7849   1
  -4  -3  -1 8.69407 3.21490   1
  -5  -3  -1 713.076 21.7274   1
  -6  -3  -1 2918.69 70.1565   1
  -7  -3  -1 662.911 21.5857   1
  -7  -3  -1 649.765 16.1859   2
  -7  -3  -1 655.458 16.5033   2
  -8  -3  -1 5.83440 3.39820   2
  -8  -3  -1 9.31374 3.30476   3
  -8  -3  -1 9.96790 3.95312   2
  -9  -3  -1 193.182 10.8795   2
  -9  -3  -1 180.123 10.9003   2
 -10  -3  -1 786.404 23.5514   2
 -10  -3  -1 780.845 23.2139   2
 -11  -3  -1 34.8396 9.65028   2
 -11  -3  -1 36.2959 8.55978   2
 -12  -3  -1 13.5293 10.2542   2
 -12  -3  -1 9.40497 11.9047   2
   9  -4  -1 58.1512 17.8065   2
  -9   4   1 25.9438 17.0143   2
  -9   4   1 58.9816 18.3892   2
   8  -4  -1 16.2302 8.42798   3
   8  -4  -1 47.4814 14.0191   2
  -8   4   1 20.7409 12.8666   2
  -8   4   1 37.5663 14.2263   2
   7  -4  -1 98.8422 13.6345   2
   7  -4  -1 109.991 12.7285   3
  -7   4   1 55.0530 11.8913   2
  -7   4   1 76.3286 13.2030   2
   6  -4  -1 84.7300 8.79706   3
   6  -4  -1 69.7349 11.7667   2
   6  -4  -1 86.1108 10.7888   1
  -6   4   1 106.925 13.3918   1
  -6   4   1 69.9268 11.2295   2
  -6   4   1 75.7727 12.0496   2
   5  -4  -1 456.733 19.9108   1
   5  -4  -1 478.074 22.4108   2
   5  -4  -1 459.176 16.6734   3
  -5   4   1 401.986 20.8565   2
  -5   4   1 482.555 21.8231   2
  -5   4   1 492.786 20.1632   1
   4  -4  -1 676.894 25.0128   2
   4  -4  -1 641.980 23.0755   1
  -4   4   1 650.168 23.7531   2
  -4   4   1 667.504 24.3286   2
  -4   4   1 673.590 23.7585   1
   3  -4  -1 419.608 18.0275   2
   3  -4  -1 393.175 16.6317   1
  -3   4   1 389.666 17.3437   2
  -3   4   1 412.519 17.4512   2
  -3   4   1 384.336 16.9304   1
   2  -4  -1 109.002 9.24396   1
   2  -4  -1 90.4366 9.05995   2
  -2   4   1 118.872 9.51684   1
  -2   4   1 108.459 9.29360   2
  -2   4   1 111.150 9.36081   2
   1  -4  -1 530.984 17.9663   2
   1  -4  -1 547.464 19.2662   1
  -1   4   1 560.024 17.9506   2
  -1   4   1 517.689 17.5059   2
  -1   4   1 537.820 19.0771   1
   0  -4  -1 1670.90 43.9346   1
   0  -4  -1 1709.37 39.0901   2
   0   4   1 1668.18 38.3023   2
   0   4   1 1703.01 38.7447   2
   0   4   1 1632.98 43.9044   1
  -1  -4  -1 7.04416 2.72833   2
  -1  -4  -1 9.95145 2.64182   2
  -1  -4  -1 9.91722 3.14983   1
   1   4   1 10.5322 3.94050   1
   1   4   1 8.82157 2.71699   2
   1   4   1 10.0530 2.60013   2
  -2  -4  -1 655.787 16.5303   2
  -2  -4  -1 630.394 20.9837   1
  -2  -4  -1 630.463 16.6452   2
   2   4   1 635.618 16.3066   2
   2   4   1 663.636 16.3840   2
   2   4   1 658.725 21.3813   1
  -3  -4  -1 542.674 13.3697   2
  -3  -4  -1 530.828 13.4120   2
  -3  -4  -1 530.096 18.6021   1
   3   4   1 522.448 12.6714   2
  -4  -4  -1 184.684 10.5868   1
  -5  -4  -1 158.496 10.2060   1
  -6  -4  -1 1307.18 37.0565   1
  -7  -4  -1 55.3582 7.94253   1
  -8  -4  -1 128.553 11.9895   1
  -9  -4  -1 25.0667 5.14335   3
 -10  -4  -1 26.5836 5.22101   3
 -10  -4  -1 21.0954 5.83549   2
 -10  -4  -1 16.7851 4.89286   2
 -11  -4  -1 273.791 13.5983   2
 -11  -4  -1 292.560 15.5432   2
 -12  -4  -1 139.316 14.3148   2
 -12  -4  -1 158.585 16.4551   2
   9  -5  -1 -6.0495 20.8750   2
   9  -5  -1 26.3273 13.1492   3
  -9   5   1 6.04839 20.1422   2
   8  -5  -1 100.975 19.7670   2
   8  -5  -1 121.614 13.8462   3
  -8   5   1 110.568 20.0821   2
  -8   5   1 84.6119 18.3087   2
   7  -5  -1 174.299 19.5847   2
   7  -5  -1 157.086 16.5679   3
  -7   5   1 131.141 16.4779   2
  -7   5   1 131.690 17.6612   2
   6  -5  -1 69.7466 10.5925   1
   6  -5  -1 73.8719 9.63880   3
   6  -5  -1 59.7333 11.8087   2
  -6   5   1 40.8170 10.7594   2
  -6   5   1 63.1147 12.0164   1
  -6   5   1 30.4829 9.60200   2
   5  -5  -1 89.4102 9.69809   3
   5  -5  -1 86.8526 13.3848   2
   5  -5  -1 98.3387 11.5498   1
  -5   5   1 77.1385 11.6138   2
  -5   5   1 76.8397 12.6932   2
  -5   5   1 87.7683 11.4856   1
   4  -5  -1 27.2343 7.39347   1
   4  -5  -1 24.6607 9.01902   2
  -4   5   1 24.3304 8.15552   1
  -4   5   1 22.2949 6.93567   2
  -4   5   1 20.9793 7.58086   2
   3  -5  -1 170.863 12.7919   1
   3  -5  -1 164.159 13.9428   2
  -3   5   1 154.509 12.8649   2
  -3   5   1 165.238 13.5390   2
  -3   5   1 176.660 13.4935   1
   2  -5  -1 480.565 19.9010   1
   2  -5  -1 496.927 19.8917   2
  -2   5   1 494.527 20.5319   1
  -2   5   1 465.554 19.3633   2
  -2   5   1 484.152 19.1446   2
   1  -5  -1 519.573 20.8681   1
   1  -5  -1 519.187 19.4503   2
  -1   5   1 539.282 20.8713   1
  -1   5   1 543.771 19.3280   2
  -1   5   1 532.861 18.9325   2
   0  -5  -1 23.3808 5.61707   1
   0  -5  -1 29.2334 4.85610   2
   0   5   1 25.4945 4.63135   2
   0   5   1 22.6870 3.99848   2
   0   5   1 33.4384 6.83759   1
  -1  -5  -1 1303.20 32.7676   2
  -1  -5  -1 1320.18 32.3465   2
  -1  -5  -1 1292.40 37.7237   1
   1   5   1 1348.92 38.5598   1
   1   5   1 1355.71 32.4135   2
   1   5   1 1321.34 32.3574   2
  -2  -5  -1 2566.83 55.1918   2
  -2  -5  -1 2544.44 65.3593   1
  -2  -5  -1 2622.82 54.8232   2
   2   5   1 2539.43 54.4397   2
   2   5   1 2580.51 65.7372   1
   2   5   1 2598.81 54.5633   2
  -3  -5  -1 908.235 28.1749   1
  -3  -5  -1 921.535 22.0490   2
   3   5   1 758.189 20.6107   2
   3   5   1 918.914 21.2054   2
  -4  -5  -1 480.021 13.1369   2
  -4  -5  -1 499.066 13.2332   2
   4   5   1 504.709 12.0709   2
  -5  -5  -1 426.459 18.3740   1
  -5  -5  -1 434.814 10.8567   2
  -6  -5  -1 471.494 19.6769   1
  -7  -5  -1 123.552 12.2934   1
  -8  -5  -1 284.793 16.7691   1
  -9  -5  -1 101.277 13.9889   1
 -10  -5  -1 6.79691 5.21235   3
 -10  -5  -1 5.04409 9.29294   1
   8  -6  -1 148.039 24.0514   2
   8  -6  -1 130.377 15.3012   3
  -8   6   1 99.2894 22.4124   2
   7  -6  -1 198.394 20.0630   3
   7  -6  -1 267.705 30.8216   2
  -7   6   1 249.037 29.9373   2
  -7   6   1 226.070 23.9025   2
   6  -6  -1 53.2604 12.8500   2
   6  -6  -1 40.1779 9.88328   3
   6  -6  -1 42.5909 11.8388   1
  -6   6   1 25.1440 12.8230   2
  -6   6   1 33.9091 13.2627   2
   5  -6  -1 199.966 21.6626   2
   5  -6  -1 194.169 19.0929   1
   5  -6  -1 218.227 15.7935   3
  -5   6   1 244.861 21.5721   1
  -5   6   1 212.010 20.5210   2
  -5   6   1 232.993 21.3470   2
   4  -6  -1 310.276 19.8620   1
   4  -6  -1 325.778 21.7836   2
  -4   6   1 320.572 20.9833   1
  -4   6   1 305.118 20.6773   2
  -4   6   1 315.333 20.9210   2
   3  -6  -1 220.541 16.9351   1
   3  -6  -1 212.094 17.2150   2
  -3   6   1 215.671 17.3649   1
  -3   6   1 194.080 16.4481   2
  -3   6   1 208.593 16.3421   2
   2  -6  -1 435.508 20.6607   1
   2  -6  -1 434.980 20.8181   2
  -2   6   1 425.144 20.1315   2
  -2   6   1 417.868 20.6817   1
  -2   6   1 412.203 19.6618   2
   1  -6  -1 746.756 26.2640   2
   1  -6  -1 761.517 28.1862   1
  -1   6   1 796.514 28.9435   1
  -1   6   1 799.638 26.2001   2
  -1   6   1 774.318 25.7471   2
   0  -6  -1 523.097 19.9554   2
   0  -6  -1 483.992 21.4461   1
   0   6   1 547.856 19.7416   2
   0   6   1 530.319 22.5567   1
   0   6   1 517.603 19.3718   2
  -1  -6  -1 38.8360 7.55506   1
  -1  -6  -1 38.1935 6.06492   2
   1   6   1 33.3480 5.96562   2
   1   6   1 39.9704 7.36658   1
   1   6   1 34.4547 5.75407   2
  -2  -6  -1 871.444 29.8286   1
  -2  -6  -1 919.406 25.3276   2
  -2  -6  -1 902.551 24.7781   2
   2   6   1 864.153 24.2908   2
   2   6   1 895.741 24.5211   2
  -3  -6  -1 1002.52 33.0877   1
  -3  -6  -1 1049.04 26.4883   2
  -3  -6  -1 1029.94 26.5999   2
   3   6   1 1015.43 25.7782   2
   3   6   1 1035.54 25.7624   2
  -4  -6  -1 9.74274 3.30147   2
  -4  -6  -1 11.2850 6.12800   1
   4   6   1 9.85208 3.10024   2
  -5  -6  -1 608.859 16.1250   2
  -5  -6  -1 634.353 16.3592   2
  -5  -6  -1 616.104 24.3272   1
  -6  -6  -1 1137.55 36.8320   1
  -7  -6  -1 328.386 18.7857   1
  -8  -6  -1 144.936 15.5553   1
  -9  -6  -1 327.220 21.2031   1
 -10  -6  -1 133.711 18.3362   1
 -11  -6  -1 -5.9463 11.1631   1
 -12  -6  -1 165.173 23.7105   1
   7  -7  -1 47.3628 14.4962   3
   7  -7  -1 42.0510 21.2565   2
  -7   7   1 10.9167 20.3166   2
  -7   7   1 38.9981 22.3465   2
   6  -7  -1 16.3598 14.5479   1
   6  -7  -1 12.6314 16.0986   2
   6  -7  -1 -6.9799 11.3588   3
  -6   7   1 -3.1732 14.5377   2
  -6   7   1 -9.5002 14.7882   2
   5  -7  -1 20.3805 9.88873   3
   5  -7  -1 18.3186 12.2668   1
   5  -7  -1 33.6447 14.4439   2
  -5   7   1 25.5122 12.8696   2
  -5   7   1 10.0825 12.4543   2
   4  -7  -1 478.329 28.0614   2
   4  -7  -1 445.763 26.0141   1
  -4   7   1 394.850 25.4479   2
  -4   7   1 470.371 27.3471   2
   3  -7  -1 -3.7758 8.42512   1
   3  -7  -1 17.2148 9.17908   2
  -3   7   1 1.64005 8.02600   2
  -3   7   1 -6.2739 8.14862   2
  -3   7   1 3.41187 10.4000   1
   2  -7  -1 36.1640 10.0078   1
   2  -7  -1 19.9612 8.42737   2
  -2   7   1 16.3620 7.59257   2
  -2   7   1 31.4579 10.1362   1
  -2   7   1 33.1319 8.49300   2
   1  -7  -1 3.12966 6.54325   2
   1  -7  -1 6.96456 7.07512   1
  -1   7   1 -2.5240 6.54987   2
  -1   7   1 3.05626 5.79667   2
  -1   7   1 1.59829 7.78312   1
   0  -7  -1 95.1135 13.6115   1
   0  -7  -1 114.518 12.1724   2
   0   7   1 107.492 11.6268   2
   0   7   1 115.477 14.3230   1
   0   7   1 123.060 12.7022   2
  -1  -7  -1 -4.0768 4.70667   2
  -1  -7  -1 -5.0662 5.46474   1
   1   7   1 -2.1275 4.80234   2
   1   7   1 0.75461 4.80502   2
  -2  -7  -1 221.076 15.1631   1
  -2  -7  -1 235.950 13.2394   2
  -2  -7  -1 232.525 13.2858   2
   2   7   1 218.197 12.0993   2
   2   7   1 199.546 12.3717   2
  -3  -7  -1 265.722 13.0024   2
  -3  -7  -1 259.037 15.9879   1
  -3  -7  -1 259.053 12.7018   2
   3   7   1 251.988 12.3308   2
   3   7   1 241.054 12.1953   2
  -4  -7  -1 116.191 9.04107   2
  -4  -7  -1 114.051 8.88369   2
  -4  -7  -1 90.8590 12.5389   1
   4   7   1 109.816 8.12071   2
   4   7   1 120.436 8.29389   2
  -5  -7  -1 627.403 18.2786   2
  -5  -7  -1 633.131 18.1449   2
  -5  -7  -1 611.462 25.6540   1
   5   7   1 611.289 16.2475   2
  -6  -7  -1 513.452 14.6272   2
  -6  -7  -1 496.635 23.4895   1
  -7  -7  -1 227.909 17.6009   1
  -8  -7  -1 686.662 29.8114   1
  -9  -7  -1 964.995 36.8381   1
 -10  -7  -1 1187.29 42.5666   1
 -11  -7  -1 13.5042 13.5806   1
 -12  -7  -1 117.536 12.1436   3
 -12  -7  -1 129.254 19.5778   1
   6  -8  -1 14.7024 17.7898   1
   6  -8  -1 11.2318 15.3718   3
   6  -8  -1 30.6311 20.3046   2
  -6   8   1 -42.957 20.8144   2
  -6   8   1 -21.326 19.1379   2
   5  -8  -1 94.7393 18.9551   1
   5  -8  -1 100.648 18.6741   2
   5  -8  -1 81.8500 14.6508   3
  -5   8   1 59.1125 15.8547   2
  -5   8   1 75.6456 16.9395   2
   4  -8  -1 306.116 27.8996   2
   4  -8  -1 276.478 26.7207   1
  -4   8   1 275.343 27.3623   2
  -4   8   1 266.093 25.0139   2
   3  -8  -1 151.487 20.7383   1
   3  -8  -1 174.931 22.0723   2
  -3   8   1 147.237 16.4185   2
  -3   8   1 160.760 17.4791   2
   2  -8  -1 8.09881 9.70391   1
   2  -8  -1 2.39077 10.0521   2
  -2   8   1 15.2105 9.83184   2
  -2   8   1 8.93301 9.23820   2
   1  -8  -1 6.55409 9.63267   1
   1  -8  -1 -4.5544 7.40626   2
  -1   8   1 6.30073 7.86418   2
  -1   8   1 1.04730 7.69269   2
   0  -8  -1 99.1786 11.4499   2
   0  -8  -1 95.9104 13.5920   1
   0   8   1 90.6085 11.7854   2
   0   8   1 91.2969 10.6775   2
  -1  -8  -1 201.345 15.0348   2
  -1  -8  -1 230.399 17.4871   1
   1   8   1 229.979 15.6842   2
   1   8   1 246.055 15.5811   2
  -2  -8  -1 33.4892 7.25305   2
  -2  -8  -1 27.2338 8.67038   1
   2   8   1 20.2817 6.67233   2
   2   8   1 27.1674 6.59915   2
  -3  -8  -1 167.694 13.1000   2
  -3  -8  -1 205.902 13.1076   2
  -3  -8  -1 186.125 15.6688   1
   3   8   1 164.638 12.6953   2
   3   8   1 169.929 12.0638   2
  -4  -8  -1 0.71096 5.10719   2
  -4  -8  -1 3.99364 4.92265   2
  -4  -8  -1 3.80440 7.22711   1
   4   8   1 -0.8889 4.03144   2
   4   8   1 -0.0149 4.23591   2
  -5  -8  -1 320.835 14.4839   2
  -5  -8  -1 320.001 14.0186   2
  -5  -8  -1 311.278 20.0274   1
   5   8   1 306.162 12.5149   2
  -6  -8  -1 191.902 10.7079   2
  -6  -8  -1 194.237 16.8804   1
   6   8   1 190.386 7.90508   2
  -7  -8  -1 354.703 12.3192   2
  -7  -8  -1 353.173 22.2076   1
  -8  -8  -1 71.4615 13.3994   1
  -9  -8  -1 579.194 29.4543   1
 -10  -8  -1 576.984 31.7280   1
 -11  -8  -1 -5.8030 14.2938   1
 -12  -8  -1 114.042 19.8527   1
   5  -9  -1 385.404 30.6929   3
   5  -9  -1 368.552 42.7273   2
   5  -9  -1 321.445 35.3880   1
  -5   9   1 312.042 38.5503   2
  -5   9   1 308.128 30.7525   2
   4  -9  -1 598.786 38.1348   2
   4  -9  -1 589.495 31.8962   3
   4  -9  -1 574.626 38.4876   1
  -4   9   1 553.012 35.2771   2
  -4   9   1 543.319 36.9363   2
   3  -9  -1 363.285 30.1844   2
   3  -9  -1 350.945 29.4098   1
  -3   9   1 350.087 27.7553   2
  -3   9   1 292.205 29.1578   2
   2  -9  -1 295.762 25.2225   2
   2  -9  -1 289.391 27.0306   1
  -2   9   1 275.344 25.6786   2
  -2   9   1 276.167 23.7023   2
   1  -9  -1 590.354 31.5885   1
   1  -9  -1 597.738 29.1417   2
  -1   9   1 535.134 27.6780   2
  -1   9   1 580.724 28.8261   2
   0  -9  -1 169.932 18.3776   2
   0  -9  -1 149.276 18.8916   1
   0   9   1 145.129 17.1767   2
   0   9   1 98.9951 13.4409   2
  -1  -9  -1 0.60248 10.8593   1
  -1  -9  -1 16.2107 7.61937   2
   1   9   1 4.64144 7.51323   2
   1   9   1 -2.2299 7.50770   2
  -2  -9  -1 624.655 30.1362   1
  -2  -9  -1 688.452 26.3837   2
   2   9   1 645.395 25.1850   2
   2   9   1 680.252 26.2369   2
  -3  -9  -1 108.573 13.2637   2
  -3  -9  -1 93.4105 14.0866   1
   3   9   1 97.4598 12.0913   2
   3   9   1 99.3737 10.7787   2
  -4  -9  -1 13.3096 6.88850   2
  -4  -9  -1 19.9976 9.46843   1
   4   9   1 21.7327 6.33096   2
   4   9   1 21.3251 6.15001   2
  -5  -9  -1 10.7299 9.66858   1
  -5  -9  -1 4.75197 5.54758   2
   5   9   1 -1.1315 4.76920   2
   5   9   1 -0.9118 4.58972   2
  -6  -9  -1 167.441 19.4190   1
  -6  -9  -1 158.353 11.8493   2
   6   9   1 178.282 9.99761   2
   6   9   1 140.462 10.0878   2
  -7  -9  -1 -0.9592 10.2374   1
  -7  -9  -1 4.38330 5.17354   2
  -8  -9  -1 80.2319 6.88176   2
  -8  -9  -1 61.5573 14.8352   1
  -9  -9  -1 0.87450 13.5490   1
 -10  -9  -1 4.29798 15.0264   1
 -11  -9  -1 5.00279 16.4430   1
 -12  -9  -1 26.2402 18.9011   1
   4 -10  -1 326.318 34.5393   2
  -4  10   1 247.302 29.6116   2
   3 -10  -1 85.5473 20.6413   2
   3 -10  -1 82.3505 22.4728   1
  -3  10   1 53.9953 17.0003   2
  -3  10   1 81.5546 19.9387   2
   2 -10  -1 124.914 21.0239   1
   2 -10  -1 83.8397 18.7758   2
  -2  10   1 105.600 16.9599   2
  -2  10   1 84.7623 15.4819   2
   1 -10  -1 393.254 29.1662   2
   1 -10  -1 456.269 32.0998   1
  -1  10   1 387.276 28.3370   2
  -1  10   1 405.243 27.6541   2
   0 -10  -1 718.458 36.4903   1
   0 -10  -1 664.091 32.0583   2
   0  10   1 540.393 31.1789   2
   0  10   1 651.262 30.8395   2
  -1 -10  -1 2.14315 9.42370   2
  -1 -10  -1 -15.265 11.6054   1
   1  10   1 1.85416 8.54733   2
   1  10   1 5.55213 10.4553   2
  -2 -10  -1 183.570 21.2607   1
  -2 -10  -1 193.228 19.0453   2
   2  10   1 188.389 19.8632   2
   2  10   1 164.021 17.2208   2
  -3 -10  -1 487.838 28.9621   1
  -3 -10  -1 508.448 24.4677   2
   3  10   1 546.820 25.0721   2
   3  10   1 539.966 23.6120   2
  -4 -10  -1 163.396 16.1288   2
  -4 -10  -1 129.284 16.6681   1
   4  10   1 139.424 14.0729   2
   4  10   1 145.396 14.2732   2
  -5 -10  -1 98.3302 11.1036   2
  -5 -10  -1 103.011 15.8322   1
   5  10   1 104.690 12.9005   2
   5  10   1 112.120 11.1821   2
  -6 -10  -1 495.249 28.7453   1
  -6 -10  -1 456.145 19.9488   2
   6  10   1 432.462 16.8002   2
  -7 -10  -1 31.1295 7.50753   2
  -7 -10  -1 35.0022 14.5222   1
  -8 -10  -1 12.1902 12.9484   1
  -8 -10  -1 4.55064 5.99321   2
  -9 -10  -1 55.1292 17.4442   1
 -10 -10  -1 -3.2631 17.0283   1
 -11 -10  -1 86.3933 22.2615   1
   2 -11  -1 21.8543 22.9202   1
   2 -11  -1 13.5372 22.0111   2
  -2  11   1 25.5543 21.6001   2
  -2  11   1 -26.555 16.2265   2
   1 -11  -1 31.3452 17.0646   2
   1 -11  -1 73.3477 20.1868   1
  -1  11   1 11.0328 17.8480   2
  -1  11   1 45.0843 16.6988   2
   0 -11  -1 292.572 34.0496   1
   0 -11  -1 232.358 28.0766   2
   0  11   1 276.394 27.0225   2
   0  11   1 255.572 29.7908   2
  -1 -11  -1 0.33064 11.4916   2
  -1 -11  -1 -14.539 15.9092   1
   1  11   1 -4.9273 13.3463   2
   1  11   1 -2.4585 10.4071   2
  -2 -11  -1 45.4502 16.6673   1
  -2 -11  -1 74.2536 13.7424   2
   2  11   1 76.0074 14.6214   2
   2  11   1 67.4908 13.2572   2
  -3 -11  -1 104.829 14.0532   2
  -3 -11  -1 106.151 18.2787   1
   3  11   1 104.011 13.3790   2
   3  11   1 104.183 14.3997   2
  -4 -11  -1 -2.2190 13.0099   1
  -4 -11  -1 16.8122 10.2323   2
   4  11   1 10.5359 9.52324   2
   4  11   1 16.4510 10.0255   2
  -5 -11  -1 54.8007 16.1181   1
  -5 -11  -1 61.3542 11.7231   2
   5  11   1 47.6367 10.7795   2
   5  11   1 61.2436 10.6010   2
  -6 -11  -1 148.127 20.6778   1
  -6 -11  -1 167.766 17.1855   2
   6  11   1 166.490 14.7389   2
   6  11   1 165.715 14.4891   2
  -7 -11  -1 41.3155 9.71205   2
  -7 -11  -1 38.7998 16.6195   1
   7  11   1 63.2157 8.17638   2
   7  11   1 59.0639 7.38972   2
  -8 -11  -1 145.076 14.9492   2
  -8 -11  -1 124.890 20.1392   1
  -9 -11  -1 306.010 15.6785   2
  -9 -11  -1 314.154 31.6388   1
 -10 -11  -1 307.778 35.4916   1
 -11 -11  -1 34.5807 22.7223   1
   0 -12  -1 471.632 43.0520   1
   0  12   1 412.192 42.3527   2
  -1 -12  -1 86.5016 23.2085   1
  -1 -12  -1 72.8874 19.9070   2
   1  12   1 53.0276 16.8671   2
   1  12   1 67.8268 21.3885   2
  -2 -12  -1 -17.397 20.1878   1
  -2 -12  -1 5.81240 14.0487   2
   2  12   1 -10.651 13.2970   2
   2  12   1 9.79848 16.5950   2
  -3 -12  -1 30.4784 19.4680   1
  -3 -12  -1 59.5416 16.4725   2
   3  12   1 27.9917 13.2097   2
   3  12   1 30.0372 13.7563   2
  -4 -12  -1 -22.755 16.5669   1
  -4 -12  -1 -3.4378 12.6930   2
   4  12   1 3.69806 12.1075   2
   4  12   1 -11.657 11.4808   2
  -5 -12  -1 11.6909 12.5749   2
  -5 -12  -1 -1.8854 16.6507   1
   5  12   1 -7.1879 10.6819   2
   5  12   1 -9.0911 10.1175   2
  -6 -12  -1 3.09426 17.3211   1
  -6 -12  -1 -3.1888 11.1234   2
   6  12   1 8.32200 9.20206   2
   6  12   1 17.2156 9.92416   2
  -7 -12  -1 23.5321 11.3413   2
  -7 -12  -1 8.44053 17.2859   1
   7  12   1 23.8888 9.58190   2
   7  12   1 38.1951 8.87195   2
  -8 -12  -1 2.75779 10.4546   2
  -8 -12  -1 45.4626 20.3178   1
  -9 -12  -1 -2.5115 9.38595   2
  -9 -12  -1 -3.0468 18.9355   1
 -10 -12  -1 55.3457 23.9647   1
  -3 -13  -1 127.528 31.1418   1
   3  13   1 163.938 23.0826   2
   3  13   1 164.290 22.1705   2
  -4 -13  -1 -45.737 21.3759   1
   4  13   1 -3.5267 14.7962   2
   4  13   1 21.3943 15.6718   2
  -5 -13  -1 16.5438 23.3868   1
  -5 -13  -1 20.2910 16.2111   2
   5  13   1 36.8507 15.1340   2
   5  13   1 49.1206 14.8724   2
  -6 -13  -1 70.0154 15.8531   2
  -6 -13  -1 34.2522 22.2177   1
   6  13   1 9.28708 12.2177   2
   6  13   1 65.4219 13.6945   2
  -7 -13  -1 69.0989 16.2217   2
  -7 -13  -1 40.5850 22.8604   1
   7  13   1 69.2894 12.5730   2
  -8 -13  -1 34.0608 14.9946   2
  -8 -13  -1 36.2595 23.1664   1
   8  12  -2 2.35780 10.7928   2
   8  12  -2 8.38695 10.8914   2
  -8 -12   2 14.7643 20.3992   1
  -8 -12   2 -2.3852 13.3879   2
  -8 -12   2 -2.4243 15.9238   2
   7  12  -2 86.5972 15.2045   2
  -7 -12   2 54.7322 19.9719   1
  -7 -12   2 90.8557 18.5589   2
  -7 -12   2 114.371 16.8190   2
   6  12  -2 114.029 15.8280   2
   6  12  -2 209.706 25.0601   2
  -6 -12   2 132.209 25.3088   1
  -6 -12   2 148.611 17.6487   2
  -6 -12   2 122.407 19.2439   2
   5  12  -2 32.7929 13.5679   2
   5  12  -2 6.45347 14.2804   2
  -5 -12   2 -6.7542 13.8902   2
  -5 -12   2 1.13154 16.0234   2
  -5 -12   2 -13.501 18.4037   1
   4  12  -2 29.6933 16.5419   2
   4  12  -2 44.6823 16.0376   2
  -4 -12   2 6.11208 15.3232   2
  -4 -12   2 48.0162 20.9201   1
  -4 -12   2 32.0699 16.6231   2
   3  12  -2 6.71911 17.5281   2
   3  12  -2 22.3451 16.5821   2
  -3 -12   2 28.3204 20.7719   1
  -3 -12   2 -6.6010 16.0122   2
  -3 -12   2 -1.0783 17.7480   2
   2  12  -2 34.7169 19.1842   2
   2  12  -2 25.6464 16.8481   2
  -2 -12   2 -13.689 19.8198   1
  -2 -12   2 9.01566 18.1797   2
   1  12  -2 -7.0591 18.5241   2
   1  12  -2 -12.237 19.0397   2
  -1 -12   2 -8.6180 22.1613   1
  -1 -12   2 1.85694 20.1023   2
 -10 -11   2 296.739 34.9659   1
  -9 -11   2 51.2729 21.9585   1
   8  11  -2 53.2022 10.0126   2
   8  11  -2 48.2626 9.77929   2
  -8 -11   2 45.2669 18.6254   1
  -8 -11   2 44.6130 11.8656   2
  -8 -11   2 29.4597 14.6200   2
   7  11  -2 275.165 18.7103   2
   7  11  -2 327.314 21.0432   2
  -7 -11   2 246.503 24.0255   2
  -7 -11   2 251.891 21.2241   2
  -7 -11   2 328.507 33.1018   1
   6  11  -2 324.751 22.8817   2
   6  11  -2 292.371 20.9453   2
  -6 -11   2 298.436 30.9014   1
  -6 -11   2 302.253 21.7889   2
  -6 -11   2 263.116 25.3435   2
   5  11  -2 39.5019 12.0108   2
   5  11  -2 49.8596 12.8221   2
  -5 -11   2 24.0291 13.3976   2
  -5 -11   2 18.9799 11.6569   2
  -5 -11   2 36.1852 15.2187   1
   4  11  -2 242.468 24.2886   2
   4  11  -2 202.478 22.4952   2
  -4 -11   2 192.102 19.4740   2
  -4 -11   2 184.416 23.5425   1
  -4 -11   2 228.304 25.6064   2
   3  11  -2 290.897 26.1496   2
   3  11  -2 347.639 26.1681   2
  -3 -11   2 293.034 29.8625   1
  -3 -11   2 260.958 23.4600   2
  -3 -11   2 296.937 28.2428   2
   2  11  -2 140.390 19.2837   2
   2  11  -2 167.290 19.6275   2
  -2 -11   2 129.806 17.9894   2
  -2 -11   2 160.950 23.0252   1
  -2 -11   2 137.496 16.9730   2
   1  11  -2 7.62469 15.2326   2
   1  11  -2 7.41529 13.5843   2
  -1 -11   2 -9.5870 15.6622   1
  -1 -11   2 5.18141 16.2250   2
  -1 -11   2 -10.350 14.4097   2
   0  11  -2 250.747 31.2466   2
   0  11  -2 175.646 22.2514   2
   0 -11   2 228.152 32.5140   1
   0 -11   2 346.733 32.6918   3
   0 -11   2 192.813 22.6603   2
   0 -11   2 239.897 25.4588   2
  -1  11  -2 -32.603 13.6336   2
  -1  11  -2 -7.0923 17.9244   2
   1 -11   2 -22.936 19.9160   3
   1 -11   2 -6.8760 16.5478   2
   1 -11   2 -26.096 20.6682   1
 -11 -10   2 57.8349 24.4673   1
 -10 -10   2 6.53143 9.94783   2
 -10 -10   2 -3.0378 18.1206   1
  -9 -10   2 20.7434 19.0684   1
  -9 -10   2 45.6572 10.9902   2
   8  10  -2 2.46690 6.81858   2
   8  10  -2 -4.1653 6.57457   2
  -8 -10   2 2.95756 10.5480   2
  -8 -10   2 8.02104 14.4990   1
  -8 -10   2 5.61606 8.35724   2
   7  10  -2 9.35378 8.14536   2
  -7 -10   2 18.7104 10.6275   2
  -7 -10   2 6.99915 13.4900   1
  -7 -10   2 4.15748 8.31201   2
   6  10  -2 59.7826 10.6492   2
   6  10  -2 38.9376 8.98214   2
  -6 -10   2 37.0190 9.95460   2
  -6 -10   2 43.6442 15.4976   1
  -6 -10   2 49.3177 11.6823   2
   5  10  -2 48.5733 9.31986   2
   5  10  -2 31.7305 9.54974   2
  -5 -10   2 25.6132 12.6244   1
  -5 -10   2 29.5129 10.4336   2
  -5 -10   2 23.8422 11.0578   2
   4  10  -2 360.808 21.5970   2
   4  10  -2 316.782 20.9951   2
  -4 -10   2 317.675 27.0256   1
  -4 -10   2 340.585 22.0316   2
  -4 -10   2 280.255 23.8340   2
   3  10  -2 164.767 19.7994   2
   3  10  -2 205.237 19.5493   2
  -3 -10   2 200.923 22.7761   2
  -3 -10   2 167.826 17.9999   2
  -3 -10   2 164.118 21.8126   1
   2  10  -2 32.1117 11.1915   2
   2  10  -2 15.9042 11.6644   2
  -2 -10   2 6.72617 11.0055   2
  -2 -10   2 13.1987 12.1187   1
  -2 -10   2 24.3483 12.0110   2
   1  10  -2 106.246 16.0064   2
   1  10  -2 144.910 17.7370   2
  -1 -10   2 109.553 18.6364   1
  -1 -10   2 107.851 14.1191   2
  -1 -10   2 133.036 19.1676   2
   0  10  -2 493.232 30.5509   2
   0  10  -2 398.067 29.3361   2
   0 -10   2 437.431 29.7244   2
   0 -10   2 423.361 30.7313   2
   0 -10   2 396.084 29.9878   1
   0 -10   2 396.081 28.4505   3
  -1  10  -2 25.6488 13.3011   2
  -1  10  -2 33.7901 15.2185   2
   1 -10   2 29.8939 15.7637   2
   1 -10   2 7.09640 15.4841   1
   1 -10   2 26.4365 15.1952   3
   1 -10   2 33.9852 14.7242   2
  -2  10  -2 22.8569 17.3422   2
  -2  10  -2 9.18992 15.7943   2
   2 -10   2 1.46631 18.8372   1
   2 -10   2 35.6982 17.5957   2
   2 -10   2 13.9933 15.8680   3
  -3  10  -2 340.507 38.6823   2
  -3  10  -2 354.856 40.1511   2
   3 -10   2 372.816 37.0640   1
   3 -10   2 363.509 39.1411   2
   3 -10   2 324.393 34.5594   3
 -11  -9   2 44.1479 22.7291   1
 -10  -9   2 608.898 22.1780   2
 -10  -9   2 545.825 38.7086   1
  -9  -9   2 324.746 30.3830   1
  -9  -9   2 391.578 19.0843   2
  -8  -9   2 284.125 27.0519   1
   7   9  -2 140.458 12.6881   2
  -7  -9   2 136.354 13.4352   2
  -7  -9   2 141.089 19.4947   1
  -7  -9   2 128.179 15.8268   2
   6   9  -2 230.264 14.4610   2
   6   9  -2 231.493 14.5027   2
  -6  -9   2 196.914 21.7445   1
  -6  -9   2 236.054 15.3518   2
  -6  -9   2 241.024 17.7957   2
   5   9  -2 496.570 20.7055   2
   5   9  -2 527.073 21.2858   2
  -5  -9   2 500.699 28.9799   1
  -5  -9   2 520.200 23.5256   2
  -5  -9   2 489.122 21.4220   2
   4   9  -2 81.5764 10.5320   2
   4   9  -2 80.9963 10.2956   2
  -4  -9   2 70.8383 13.0572   1
  -4  -9   2 93.3526 12.3434   2
  -4  -9   2 63.1911 10.4322   2
   3   9  -2 23.9198 8.94017   2
   3   9  -2 22.3827 7.70604   2
  -3  -9   2 6.85175 7.38251   2
  -3  -9   2 25.2679 11.3528   1
  -3  -9   2 34.7624 9.84378   2
   2   9  -2 8.16497 8.78189   2
   2   9  -2 12.5813 8.53613   2
  -2  -9   2 2.78641 10.6955   1
  -2  -9   2 -2.6908 9.58589   2
  -2  -9   2 2.93905 7.42918   2
   1   9  -2 208.827 18.6257   2
   1   9  -2 222.104 19.6764   2
  -1  -9   2 208.476 19.2390   2
  -1  -9   2 235.969 20.1801   2
  -1  -9   2 215.361 21.6399   1
   0   9  -2 107.886 14.3304   2
   0   9  -2 117.101 15.9720   2
   0  -9   2 131.613 16.8274   2
   0  -9   2 101.450 13.8370   2
   0  -9   2 116.946 15.8150   1
  -1   9  -2 56.1619 13.1656   2
  -1   9  -2 67.5089 14.4703   2
   1  -9   2 62.4760 14.0781   2
   1  -9   2 33.7879 12.8635   1
   1  -9   2 64.2012 14.5876   2
   1  -9   2 66.1450 13.0373   3
  -2   9  -2 26.2165 13.9904   2
  -2   9  -2 6.93577 11.2598   2
   2  -9   2 -5.7395 13.6160   1
   2  -9   2 15.2693 11.5437   3
   2  -9   2 5.43583 11.6035   2
   2  -9   2 9.98789 13.5489   2
  -3   9  -2 135.398 18.0257   2
  -3   9  -2 204.685 24.9930   2
   3  -9   2 198.428 23.1279   1
   3  -9   2 162.103 20.6596   3
   3  -9   2 197.282 25.4561   2
  -4   9  -2 180.791 21.7788   2
  -4   9  -2 221.164 24.1849   2
   4  -9   2 293.506 32.5815   1
   4  -9   2 223.293 23.6540   3
   4  -9   2 219.347 25.2577   2
 -12  -8   2 -2.2471 20.8144   1
 -11  -8   2 65.2384 19.3134   1
 -10  -8   2 487.960 19.1567   2
  -9  -8   2 274.643 15.3324   2
  -8  -8   2 11.7973 6.81385   2
   7   8  -2 438.579 16.2664   2
   7   8  -2 440.176 15.3066   2
  -7  -8   2 390.657 16.6271   2
  -7  -8   2 479.026 19.2638   2
   6   8  -2 159.537 11.5070   2
   6   8  -2 163.592 11.5804   2
  -6  -8   2 184.067 14.3439   2
  -6  -8   2 126.787 11.1466   2
   5   8  -2 54.9982 8.07342   2
   5   8  -2 57.3562 7.84447   2
  -5  -8   2 53.8449 11.1732   1
  -5  -8   2 56.7235 9.54020   2
  -5  -8   2 48.5022 7.17357   2
   4   8  -2 46.9048 8.02840   2
   4   8  -2 65.1199 8.89831   2
  -4  -8   2 59.3493 8.21226   2
  -4  -8   2 66.7834 9.77214   2
  -4  -8   2 38.8914 10.1957   1
   3   8  -2 389.224 18.6118   2
   3   8  -2 415.040 18.9605   2
  -3  -8   2 411.071 20.1516   2
  -3  -8   2 378.805 18.3930   2
  -3  -8   2 371.134 22.3995   1
   2   8  -2 -0.6327 6.25719   2
   2   8  -2 -0.6431 5.49918   2
  -2  -8   2 2.63625 8.00535   1
  -2  -8   2 8.28582 6.53361   2
  -2  -8   2 3.63898 6.72176   2
   1   8  -2 -2.9742 5.56807   2
   1   8  -2 4.41648 6.35027   2
  -1  -8   2 -4.6082 7.65262   1
  -1  -8   2 0.77573 6.62704   2
  -1  -8   2 -20.322 7.25196   2
   0   8  -2 75.7106 12.1307   2
   0   8  -2 105.348 13.3218   2
   0  -8   2 84.5105 12.2812   2
   0  -8   2 79.2349 12.1129   2
   0  -8   2 82.3570 12.7964   1
  -1   8  -2 90.3068 14.6129   2
  -1   8  -2 70.8816 10.9476   2
   1  -8   2 100.746 13.9523   1
   1  -8   2 84.8898 12.8509   2
   1  -8   2 85.1099 12.2552   3
   1  -8   2 93.0481 13.4933   2
  -2   8  -2 2.13838 10.7000   2
  -2   8  -2 11.2037 9.61380   2
   2  -8   2 11.5265 7.97562   2
   2  -8   2 5.55025 11.6936   2
   2  -8   2 3.66884 9.93843   1
   2  -8   2 -15.775 8.39303   3
  -3   8  -2 18.4646 12.1101   2
  -3   8  -2 4.50811 12.9482   2
   3  -8   2 1.03283 11.7483   1
   3  -8   2 23.4092 12.6347   2
   3  -8   2 2.09141 10.2420   3
   3  -8   2 20.6388 12.5727   2
  -4   8  -2 7.45183 14.3802   2
  -4   8  -2 15.9427 16.2937   2
   4  -8   2 18.8807 13.2709   3
   4  -8   2 34.4518 12.7599   1
   4  -8   2 38.2462 16.9535   2
  -5   8  -2 17.9364 18.6893   2
  -5   8  -2 11.5116 15.1315   2
   5  -8   2 -17.148 17.1360   2
   5  -8   2 18.8620 14.4224   3
   5  -8   2 -14.130 15.3189   1
 -10  -7   2 353.769 15.9641   2
  -9  -7   2 616.532 20.2294   2
  -8  -7   2 81.5680 8.29202   2
   7   7  -2 890.396 22.4141   2
   7   7  -2 911.921 22.3313   2
  -7  -7   2 842.957 25.9451   2
   6   7  -2 2491.96 55.1079   2
  -6  -7   2 2625.38 57.6658   2
  -6  -7   2 2550.50 56.1370   2
   5   7  -2 956.331 25.9163   2
   5   7  -2 965.453 26.5692   2
  -5  -7   2 963.791 26.8748   2
  -5  -7   2 973.471 28.1198   2
   4   7  -2 238.106 12.4639   2
   4   7  -2 222.808 12.7269   2
  -4  -7   2 201.750 13.9916   2
  -4  -7   2 200.445 12.1811   2
   3   7  -2 4487.04 95.8611   2
   3   7  -2 4560.81 95.5654   2
  -3  -7   2 4595.70 96.5649   2
  -3  -7   2 4440.06 113.539   1
  -3  -7   2 4508.54 96.5012   2
   2   7  -2 4670.72 100.372   2
   2   7  -2 4676.66 100.075   2
  -2  -7   2 4698.68 100.527   2
  -2  -7   2 4780.61 101.017   2
  -2  -7   2 4616.07 116.856   1
   1   7  -2 37.1309 7.77915   2
   1   7  -2 36.7978 6.93211   2
  -1  -7   2 51.7786 8.20408   2
  -1  -7   2 45.4794 9.02842   1
  -1  -7   2 45.6445 8.23241   2
   0   7  -2 603.637 24.1772   2
   0   7  -2 587.046 23.9194   2
   0  -7   2 605.444 24.2544   2
   0  -7   2 590.074 24.3955   2
   0  -7   2 584.981 25.5221   1
  -1   7  -2 2700.14 66.8648   2
   1  -7   2 2763.07 73.2695   1
   1  -7   2 2531.08 66.4444   2
   1  -7   2 2720.54 64.8844   3
   1  -7   2 2828.08 67.5180   2
  -2   7  -2 787.198 32.3123   2
  -2   7  -2 801.491 30.8270   2
   2  -7   2 871.163 29.8393   3
   2  -7   2 846.810 32.3189   2
   2  -7   2 925.305 33.0739   2
   2  -7   2 799.079 31.1294   1
  -3   7  -2 175.645 20.2359   2
  -3   7  -2 194.316 21.3485   2
   3  -7   2 149.609 17.8225   1
   3  -7   2 179.093 19.8015   2
   3  -7   2 195.533 17.3895   3
   3  -7   2 213.812 20.4064   2
  -4   7  -2 184.748 19.9888   2
  -4   7  -2 191.790 24.0195   2
   4  -7   2 211.409 19.6333   1
   4  -7   2 195.658 20.1364   2
   4  -7   2 210.277 22.3989   2
   4  -7   2 178.355 18.6879   3
  -5   7  -2 181.547 19.8939   2
  -5   7  -2 179.022 20.3009   2
   5  -7   2 221.883 20.8567   3
   5  -7   2 172.344 20.4914   2
  -6   7  -2 19.0514 17.2988   2
  -6   7  -2 20.2461 16.1750   2
   6  -7   2 3.13151 13.9036   3
   6  -7   2 -7.0458 17.2599   2
  -7   7  -2 135.354 27.4827   2
   7  -7   2 171.786 20.3066   3
   7  -7   2 128.154 23.7378   2
 -12  -6   2 -7.2538 9.25966   2
 -11  -6   2 129.011 14.2795   2
 -10  -6   2 208.056 13.8702   2
  -9  -6   2 450.608 16.4740   2
  -8  -6   2 334.049 14.3021   2
   7   6  -2 20.5874 4.19021   2
   7   6  -2 28.3636 4.19917   2
  -7  -6   2 25.6950 5.47779   2
   6   6  -2 656.591 18.0316   2
  -6  -6   2 626.346 18.4278   2
   5   6  -2 905.517 24.0189   2
   5   6  -2 929.387 23.8593   2
  -5  -6   2 897.307 25.5592   2
  -5  -6   2 907.173 24.2131   2
   4   6  -2 59.2921 7.39277   2
   4   6  -2 43.2555 6.31762   2
  -4  -6   2 34.4155 4.95034   2
  -4  -6   2 46.8939 6.79533   2
   3   6  -2 765.096 22.9880   2
   3   6  -2 774.357 22.8188   2
  -3  -6   2 760.907 22.9918   2
  -3  -6   2 751.573 23.4899   2
   2   6  -2 1698.60 41.0938   2
   2   6  -2 1619.64 40.9519   2
  -2  -6   2 1680.85 41.6222   2
  -2  -6   2 1599.97 40.8000   2
   1   6  -2 329.139 15.6142   2
   1   6  -2 337.286 15.5712   2
  -1  -6   2 340.715 18.0346   1
  -1  -6   2 351.367 15.9658   2
  -1  -6   2 353.004 16.5553   2
   0   6  -2 48.6661 6.96814   2
   0   6  -2 62.2090 8.40344   2
   0  -6   2 68.9582 9.78766   1
   0  -6   2 72.5193 9.50853   2
   0  -6   2 52.3525 7.04264   2
  -1   6  -2 700.472 25.1812   2
  -1   6  -2 690.996 25.7087   2
   1  -6   2 669.170 23.8282   3
   1  -6   2 680.124 25.2432   2
   1  -6   2 688.773 25.3143   2
   1  -6   2 665.116 25.6984   1
  -2   6  -2 351.113 19.7893   2
  -2   6  -2 308.783 18.4801   2
   2  -6   2 351.765 18.9722   2
   2  -6   2 350.595 18.1911   1
   2  -6   2 351.442 19.4751   2
   2  -6   2 323.103 16.9436   3
  -3   6  -2 3.16752 7.37763   2
  -3   6  -2 -5.2474 7.86061   2
   3  -6   2 5.74733 7.46744   2
   3  -6   2 3.79609 7.71974   2
   3  -6   2 -0.8971 6.41622   3
   3  -6   2 -14.240 6.42237   1
  -4   6  -2 44.1139 12.7225   2
  -4   6  -2 57.8892 10.6154   2
   4  -6   2 48.6887 10.1916   2
   4  -6   2 52.9676 9.68624   3
   4  -6   2 33.6216 11.0722   2
   4  -6   2 69.3082 10.8096   1
  -5   6  -2 1.16114 10.7705   2
  -5   6  -2 2.62086 12.0613   2
   5  -6   2 -2.3014 10.6431   2
   5  -6   2 9.91356 9.07642   3
  -6   6  -2 148.748 21.1069   2
  -6   6  -2 129.568 17.5194   2
   6  -6   2 116.969 15.5313   2
   6  -6   2 165.350 19.2413   3
  -7   6  -2 223.430 24.4804   2
  -7   6  -2 343.216 34.4741   2
   7  -6   2 261.103 24.1143   3
   7  -6   2 278.794 27.8300   2
 -12  -5   2 26.2568 9.91035   2
 -12  -5   2 44.3637 11.4615   2
 -11  -5   2 -6.0395 7.27339   2
 -10  -5   2 368.840 15.9280   2
  -9  -5   2 6.93604 5.47081   2
  -8  -5   2 7.74854 4.90005   2
   7   5  -2 663.839 16.7713   2
   7   5  -2 652.292 16.7705   2
  -7  -5   2 668.699 19.1631   2
   6   5  -2 399.518 12.7267   2
  -6  -5   2 406.971 14.2044   2
   5   5  -2 105.304 7.18800   2
  -5  -5   2 114.170 7.19893   2
  -5  -5   2 132.590 8.57708   2
   4   5  -2 145.333 8.09632   2
   4   5  -2 142.103 8.45734   2
  -4  -5   2 136.600 7.84962   2
  -4  -5   2 163.167 9.49186   2
   3   5  -2 1252.84 30.4796   2
   3   5  -2 1215.77 30.5641   2
  -3  -5   2 1253.39 31.3616   2
  -3  -5   2 1250.85 30.7081   2
   2   5  -2 316.186 12.9078   2
   2   5  -2 306.255 12.9424   2
  -2  -5   2 306.350 12.8444   2
  -2  -5   2 315.940 13.7101   2
   1   5  -2 82.1944 8.28082   2
   1   5  -2 77.7358 7.95545   2
  -1  -5   2 79.3760 7.88219   2
  -1  -5   2 83.1553 9.05287   2
   0   5  -2 8.25691 4.32610   2
   0   5  -2 8.55446 4.66844   2
   0  -5   2 10.7742 4.84705   2
   0  -5   2 3.60861 4.04229   2
   0  -5   2 10.1263 5.78463   1
  -1   5  -2 -3.6016 4.69602   2
  -1   5  -2 1.81570 4.50546   2
   1  -5   2 3.95865 4.11987   3
   1  -5   2 2.83728 4.65749   2
   1  -5   2 5.65331 4.13469   1
   1  -5   2 2.22180 4.72778   2
  -2   5  -2 5.58066 5.45485   2
  -2   5  -2 9.19362 5.70716   2
   2  -5   2 8.53453 4.90137   2
   2  -5   2 2.11715 5.25941   2
   2  -5   2 -0.3385 4.51321   3
   2  -5   2 9.13888 4.94507   1
  -3   5  -2 4.00984 5.64674   2
  -3   5  -2 -2.4059 6.07041   2
   3  -5   2 4.68226 6.11651   3
   3  -5   2 8.97492 6.21003   2
   3  -5   2 -2.5161 5.91064   1
   3  -5   2 5.97017 5.91163   2
  -4   5  -2 176.961 15.2722   2
  -4   5  -2 174.066 16.8011   2
   4  -5   2 166.006 12.9576   3
   4  -5   2 141.537 15.2479   2
   4  -5   2 150.679 15.3881   2
   4  -5   2 160.202 13.2754   1
  -5   5  -2 0.36426 8.66429   2
  -5   5  -2 1.63014 8.91739   2
   5  -5   2 8.65008 6.79058   3
   5  -5   2 -3.6224 8.65695   2
  -6   5  -2 19.0503 12.0143   2
  -6   5  -2 17.4285 11.8792   2
   6  -5   2 3.02305 9.29534   2
   6  -5   2 3.67609 8.65152   3
  -7   5  -2 334.359 29.0720   2
  -7   5  -2 402.060 30.0267   2
   7  -5   2 304.096 27.3042   2
   7  -5   2 367.394 22.7894   3
  -8   5  -2 62.5639 17.7831   2
  -8   5  -2 73.9574 20.6913   2
   8  -5   2 99.1015 15.7999   3
   8  -5   2 91.0178 19.3911   2
 -12  -4   2 70.4664 12.0649   2
 -12  -4   2 98.8386 14.0007   2
 -12  -4   2 107.369 18.8400   1
 -11  -4   2 38.9866 10.2890   2
 -11  -4   2 25.8403 8.70621   2
 -10  -4   2 1091.43 30.0689   2
  -9  -4   2 381.644 15.4428   2
  -8  -4   2 230.222 11.0785   2
   7   4  -2 242.070 9.00949   2
   7   4  -2 238.824 9.43869   2
  -7  -4   2 254.015 11.0232   2
   6   4  -2 1513.85 32.5309   2
   6   4  -2 1445.96 33.1529   2
  -6  -4   2 1509.41 34.2439   2
   5   4  -2 105.760 6.40068   2
   4   4  -2 47.7646 5.25377   2
   4   4  -2 47.2024 5.02112   2
  -4  -4   2 48.1109 4.98289   2
  -4  -4   2 46.6812 5.07564   2
   3   4  -2 248.370 9.78760   2
   3   4  -2 239.699 9.73254   2
  -3  -4   2 255.303 9.77721   2
  -3  -4   2 250.288 10.4185   2
   2   4  -2 118.106 7.38775   2
   2   4  -2 118.280 7.56803   2
  -2  -4   2 110.120 7.78968   2
  -2  -4   2 116.977 7.23932   2
   1   4  -2 3.91573 3.14946   2
   1   4  -2 5.12085 2.80393   2
  -1  -4   2 1.92122 2.65927   2
  -1  -4   2 4.34704 3.28948   2
   0   4  -2 808.705 23.1253   2
   0   4  -2 797.956 23.1034   2
   0  -4   2 778.745 22.9625   2
   0  -4   2 812.509 23.4445   2
  -1   4  -2 499.917 18.3336   2
  -1   4  -2 502.752 18.2480   2
   1  -4   2 519.348 18.2141   2
   1  -4   2 497.639 18.5314   1
   1  -4   2 515.033 17.2231   3
   1  -4   2 506.448 18.3150   2
  -2   4  -2 306.612 14.6978   2
  -2   4  -2 303.163 14.8627   2
   2  -4   2 293.359 12.9664   3
   2  -4   2 291.153 14.3631   2
   2  -4   2 270.061 12.9636   1
   2  -4   2 305.480 14.9492   2
  -3   4  -2 284.704 15.5778   2
  -3   4  -2 306.923 16.1199   2
   3  -4   2 306.911 15.5967   2
   3  -4   2 266.787 12.8187   1
   3  -4   2 303.164 13.7436   3
   3  -4   2 270.465 14.9104   2
  -4   4  -2 495.075 21.5692   2
  -4   4  -2 480.385 21.1554   2
   4  -4   2 517.230 21.6476   2
   4  -4   2 543.341 21.7835   2
   4  -4   2 525.170 19.2533   3
  -5   4  -2 353.190 20.5698   2
  -5   4  -2 382.592 20.3877   2
   5  -4   2 413.678 20.8966   2
   5  -4   2 402.576 20.1649   2
   5  -4   2 401.400 17.6403   3
  -6   4  -2 182.559 19.2932   2
  -6   4  -2 164.615 17.4648   2
   6  -4   2 171.942 13.9332   3
   6  -4   2 171.511 17.1297   2
  -7   4  -2 196.696 20.0922   2
  -7   4  -2 180.288 21.9890   2
   7  -4   2 153.716 15.9852   3
   7  -4   2 173.692 20.2819   2
  -8   4  -2 146.834 19.0793   2
  -8   4  -2 146.045 19.8871   2
   8  -4   2 125.931 14.0997   3
   8  -4   2 133.138 19.2509   2
  -9   4  -2 -12.296 17.4653   2
  -9   4  -2 0.87227 18.5116   2
   9  -4   2 13.4843 13.6310   3
   9  -4   2 25.6920 17.0623   2
 -12  -3   2 12.6139 15.2166   1
 -12  -3   2 29.0110 13.8638   2
 -11  -3   2 22.2271 13.0284   1
 -11  -3   2 15.5216 10.9518   2
 -11  -3   2 11.6796 9.80288   2
  10   3  -2 99.5472 11.1080   2
  10   3  -2 109.556 9.35252   2
   9   3  -2 3.65500 4.98845   2
   9   3  -2 3.35604 4.00635   2
   8   3  -2 242.841 10.1464   2
   7   3  -2 64.4208 5.99744   2
   7   3  -2 58.0769 6.89138   2
   6   3  -2 583.409 15.5393   2
   5   3  -2 0.70106 2.15830   2
   5   3  -2 0.87600 2.41303   2
   4   3  -2 16.3178 2.87232   2
   4   3  -2 16.5301 2.81968   2
  -4  -3   2 15.9761 3.24254   2
   3   3  -2 56.7626 4.74649   2
   3   3  -2 56.7830 4.52653   2
  -3  -3   2 53.6788 4.46951   2
  -3  -3   2 54.2666 5.20490   2
   2   3  -2 2.33193 2.25550   2
   2   3  -2 4.16122 1.92099   2
  -2  -3   2 5.11739 2.48583   2
  -2  -3   2 3.11078 2.04193   2
   1   3  -2 462.725 14.0648   2
   1   3  -2 451.029 13.9519   2
  -1  -3   2 454.970 14.3655   2
  -1  -3   2 442.387 13.8597   2
   0   3  -2 773.513 20.9433   2
   0   3  -2 770.467 20.9450   2
   0  -3   2 733.869 20.0344   3
   0  -3   2 758.400 21.0563   2
   0  -3   2 758.779 20.7121   2
  -1   3  -2 579.154 17.9516   2
  -1   3  -2 563.663 17.8202   2
   1  -3   2 555.185 17.9020   2
   1  -3   2 563.052 16.7803   3
   1  -3   2 555.299 17.5487   2
  -2   3  -2 3.27150 3.64460   2
  -2   3  -2 1.97260 3.29929   2
   2  -3   2 3.31691 2.99693   3
   2  -3   2 3.57468 3.75544   2
   2  -3   2 2.05071 3.03988   1
   2  -3   2 4.64618 3.49664   2
  -3   3  -2 699.398 22.4932   2
  -3   3  -2 671.197 22.2845   2
   3  -3   2 656.412 21.9039   2
   3  -3   2 689.265 20.3116   3
   3  -3   2 653.679 19.9375   1
   3  -3   2 689.472 22.1958   2
  -4   3  -2 1794.39 46.5950   2
  -4   3  -2 1876.64 46.8749   2
   4  -3   2 1882.26 43.6993   3
   4  -3   2 1892.17 46.3185   2
   4  -3   2 1881.08 46.8154   2
  -5   3  -2 1582.79 43.1984   2
  -5   3  -2 1584.86 42.8270   2
   5  -3   2 1574.58 41.7348   2
   5  -3   2 1620.01 39.3387   3
   5  -3   2 1560.92 42.6342   2
  -6   3  -2 306.680 19.4223   2
  -6   3  -2 366.127 20.2682   2
   6  -3   2 333.636 15.9584   3
   6  -3   2 326.137 18.6470   2
  -7   3  -2 36.9714 10.4555   2
  -7   3  -2 39.4943 10.1331   2
   7  -3   2 47.5573 10.4218   2
   7  -3   2 55.9545 9.25951   3
  -8   3  -2 654.660 31.4624   2
  -8   3  -2 705.894 31.8757   2
   8  -3   2 622.393 29.4857   2
   8  -3   2 668.094 25.3594   3
  -9   3  -2 610.607 35.2275   2
  -9   3  -2 601.617 34.1886   2
   9  -3   2 602.735 30.9357   2
 -10   3  -2 80.2855 19.8190   2
  10  -3   2 45.4556 17.0960   2
 -12  -2   2 282.413 27.0104   2
 -12  -2   2 235.147 25.6645   2
  11   2  -2 66.0242 10.4523   2
 -11  -2   2 94.1678 14.3320   2
 -11  -2   2 78.3575 12.2370   2
 -10  -2   2 6.02867 8.96377   2
 -10  -2   2 1.70452 7.34235   2
 -10  -2   2 -6.0861 10.1526   1
  -9  -2   2 73.1324 11.1446   1
  -9  -2   2 74.4372 8.91464   2
   7   2  -2 517.305 17.2423   2
  -7  -2   2 649.300 19.2854   2
   6   2  -2 447.216 14.1853   2
  -6  -2   2 458.972 15.1502   2
   5   2  -2 3.27967 2.73288   2
  -5  -2   2 2.67198 2.88142   2
   4   2  -2 502.997 13.4532   2
   4   2  -2 490.521 13.8332   2
  -4  -2   2 507.360 14.2743   2
   3   2  -2 1549.19 33.4593   2
   3   2  -2 1589.44 33.2520   2
  -3  -2   2 1513.53 31.9327   3
  -3  -2   2 1569.44 33.8122   2
   2   2  -2 1255.70 27.7732   2
   2   2  -2 1232.02 27.7841   2
  -2  -2   2 1304.57 28.3115   2
  -2  -2   2 1270.28 27.6934   2
  -2  -2   2 1248.93 27.1176   3
   1   2  -2 33.3251 3.58752   2
   1   2  -2 30.9760 3.58720   2
  -1  -2   2 25.4181 3.35547   2
  -1  -2   2 30.1198 3.33588   3
  -1  -2   2 30.7398 3.36330   2
   0   2  -2 445.324 13.3099   2
   0   2  -2 460.971 13.3555   2
   0  -2   2 444.743 13.5627   2
   0  -2   2 445.522 12.7336   3
   0  -2   2 444.425 13.1137   2
  -1   2  -2 1100.00 26.4307   2
  -1   2  -2 1069.80 26.3798   2
   1  -2   2 1055.57 26.0600   2
   1  -2   2 1054.98 25.2485   3
   1  -2   2 1102.28 26.5467   2
  -2   2  -2 168.048 8.77582   2
  -2   2  -2 162.288 8.67457   2
   2  -2   2 156.075 8.61680   2
   2  -2   2 148.717 7.58228   3
   2  -2   2 154.064 8.48916   2
  -3   2  -2 289.630 12.7092   2
  -3   2  -2 287.314 12.5545   2
   3  -2   2 291.715 11.2550   3
   3  -2   2 297.682 12.3415   2
   3  -2   2 273.072 12.2127   2
  -4   2  -2 3713.75 80.3670   2
  -4   2  -2 3780.87 80.6171   2
   4  -2   2 3725.54 80.0848   2
   4  -2   2 3722.05 79.5641   2
   4  -2   2 3774.63 77.0991   3
  -5   2  -2 1549.34 40.0838   2
  -5   2  -2 1544.21 39.9505   2
   5  -2   2 1520.43 39.0339   2
   5  -2   2 1528.25 39.4115   2
   5  -2   2 1511.02 36.5613   3
  -6   2  -2 9.63156 6.02839   2
  -6   2  -2 9.13302 6.14899   2
   6  -2   2 18.1024 5.67809   3
   6  -2   2 13.9071 6.10220   2
  -7   2  -2 345.410 19.8862   2
  -7   2  -2 386.706 20.9385   2
   7  -2   2 364.888 16.2273   3
   7  -2   2 369.792 19.3016   2
  -8   2  -2 1246.73 40.0336   2
  -8   2  -2 1243.63 40.2940   2
   8  -2   2 1224.29 33.7601   3
   8  -2   2 1192.75 38.0226   2
  -9   2  -2 38.9004 13.0246   2
  -9   2  -2 45.9930 12.9698   2
   9  -2   2 50.4337 11.8633   2
 -10   2  -2 29.8188 17.0919   2
 -10   2  -2 25.4935 15.4148   2
  10  -2   2 16.7068 13.4795   2
 -12  -1   2 262.381 29.5776   2
 -12  -1   2 241.246 29.9323   2
  11   1  -2 59.0891 12.1190   2
 -11  -1   2 62.5508 14.3119   2
 -11  -1   2 48.8722 13.7026   2
  10   1  -2 47.8882 9.65314   2
 -10  -1   2 50.8635 10.7253   2
 -10  -1   2 42.9736 11.2619   2
   9   1  -2 518.243 20.7406   2
  -9  -1   2 479.902 21.0206   2
  -9  -1   2 461.133 22.7006   1
  -9  -1   2 549.384 22.4637   2
   8   1  -2 173.935 12.4913   2
  -8  -1   2 174.103 12.5534   2
  -8  -1   2 139.070 14.4891   1
   7   1  -2 5.34000 4.46315   2
  -7  -1   2 10.6852 6.16894   1
  -7  -1   2 8.80124 4.59121   2
   6   1  -2 229.745 10.8270   2
  -6  -1   2 236.367 11.2543   2
   5   1  -2 386.563 13.1446   2
  -5  -1   2 401.136 13.6865   2
   4   1  -2 1.29291 2.53588   2
  -4  -1   2 2.01757 2.49145   2
   3   1  -2 348.862 10.8824   2
  -3  -1   2 374.456 11.2833   2
   2   1  -2 -0.2749 1.24385   2
  -2  -1   2 1.43824 1.12543   3
  -2  -1   2 1.32589 1.61504   2
   1   1  -2 11.6048 1.86627   3
   1   1  -2 12.9709 1.96507   2
   1   1  -2 12.1528 2.05300   2
  -1  -1   2 14.4051 2.02404   3
  -1  -1   2 10.9620 1.91123   2
  -1  -1   2 12.6118 2.25704   2
   0   1  -2 627.667 15.6791   3
   0   1  -2 659.131 16.2826   2
   0  -1   2 662.384 15.7919   3
   0  -1   2 681.560 16.5259   2
   0  -1   2 690.437 16.2019   2
  -1   1  -2 19.8246 2.83657   2
  -1   1  -2 20.1988 2.76989   2
  -1   1  -2 19.3834 2.56133   3
   1  -1   2 17.1365 2.65388   2
   1  -1   2 19.2919 2.37280   3
   1  -1   2 21.5733 2.94925   2
  -2   1  -2 9.83465 2.63079   2
  -2   1  -2 9.29072 2.24127   3
  -2   1  -2 7.59154 2.35223   2
   2  -1   2 6.72540 2.55633   2
   2  -1   2 11.7577 2.67572   3
   2  -1   2 9.20000 2.47074   2
  -3   1  -2 32.0505 3.95372   3
  -3   1  -2 29.8373 4.33917   2
  -3   1  -2 26.4997 4.57285   2
   3  -1   2 41.9358 5.06380   2
   3  -1   2 28.3088 4.31267   2
   3  -1   2 35.1472 4.58771   3
  -4   1  -2 180.989 10.0241   2
  -4   1  -2 193.319 8.82696   3
  -4   1  -2 188.534 10.3269   2
   4  -1   2 198.206 8.94196   3
   4  -1   2 193.914 9.88347   2
   4  -1   2 205.402 9.98932   2
  -5   1  -2 240.743 12.4099   2
  -5   1  -2 242.846 12.2851   2
  -5   1  -2 235.450 10.4496   3
   5  -1   2 236.891 11.8637   2
   5  -1   2 230.521 10.3525   3
   5  -1   2 227.400 11.6241   2
  -6   1  -2 138.009 11.1238   2
  -6   1  -2 141.992 11.7235   2
   6  -1   2 148.462 11.0615   2
   6  -1   2 152.919 9.45098   3
  -7   1  -2 116.774 12.6583   2
  -7   1  -2 157.708 14.1823   2
   7  -1   2 153.584 12.4265   2
  -8   1  -2 16.1493 8.39546   2
  -8   1  -2 20.2875 8.35861   2
   8  -1   2 18.8168 7.34317   2
  -9   1  -2 -9.8671 9.54925   2
  -9   1  -2 12.5531 10.2737   2
   9  -1   2 0.37278 8.52966   2
 -10   1  -2 116.445 15.6111   2
 -10   1  -2 89.6193 15.5564   2
  10  -1   2 121.057 13.9796   2
 -11   1  -2 113.391 19.3201   2
 -11   1  -2 95.3275 18.6936   2
  11   0  -2 25.0764 13.0621   2
 -11   0   2 15.4594 12.4072   2
 -11   0   2 37.3376 15.1261   2
  10   0  -2 240.594 19.7461   2
 -10   0   2 181.075 22.6708   2
 -10   0   2 237.700 20.9758   2
   9   0  -2 1502.88 40.9965   2
  -9   0   2 1438.18 41.3536   2
  -9   0   2 1376.17 42.5608   1
  -9   0   2 1475.68 42.3632   2
   8   0  -2 211.074 14.5825   2
  -8   0   2 193.012 14.8137   2
  -8   0   2 211.127 15.3766   2
  -8   0   2 215.676 15.5128   1
   7   0  -2 20.5796 6.07695   2
  -7   0   2 14.8521 6.49029   1
  -7   0   2 17.5908 6.02993   2
   6   0  -2 789.838 23.6897   2
  -6   0   2 814.740 26.0596   1
  -6   0   2 817.290 24.0008   2
   5   0  -2 992.298 26.4092   2
  -5   0   2 1021.96 29.2346   1
  -5   0   2 975.538 26.1548   2
   4   0  -2 5.04808 2.46000   2
  -4   0   2 1.55954 3.35459   1
  -4   0   2 2.57242 2.69356   2
   3   0  -2 975.740 23.7487   2
  -3   0   2 970.287 23.6323   2
  -3   0   2 989.331 26.8468   1
   2   0  -2 1894.50 40.6812   2
  -2   0   2 1978.89 40.8746   2
   1   0  -2 777.094 18.5664   2
   1   0  -2 822.515 17.1827   3
  -1   0   2 826.935 18.8818   2
   0   0  -2 641.540 14.6272   2
   0   0  -2 618.523 14.7087   2
   0   0  -2 638.752 14.2948   3
   0   0   2 586.129 14.6678   2
  -1   0  -2 631.813 14.7719   2
  -1   0  -2 624.847 14.7811   3
  -1   0  -2 625.675 14.8869   2
   1   0   2 600.209 14.6861   3
   1   0   2 619.913 14.5898   2
   1   0   2 634.720 15.0183   2
   1   0   2 578.572 15.7383   1
  -2   0  -2 123.875 5.40809   3
  -2   0  -2 121.319 5.44396   2
  -2   0  -2 124.422 5.62481   2
   2   0   2 129.281 5.54498   3
   2   0   2 125.043 5.71105   2
   2   0   2 113.243 5.07765   2
  -3   0  -2 404.105 11.8095   3
  -3   0  -2 411.978 12.3901   2
  -3   0  -2 424.779 12.4568   2
   3   0   2 396.310 12.0918   2
   3   0   2 386.639 11.8427   2
   3   0   2 419.876 12.0433   3
  -4   0  -2 267.861 10.5320   2
  -4   0  -2 262.475 9.59102   3
  -4   0  -2 269.332 10.4233   2
   4   0   2 262.866 9.90233   2
   4   0   2 263.980 10.0583   2
   4   0   2 279.282 9.97614   3
  -5   0  -2 44.7607 5.52774   2
  -5   0  -2 44.7352 5.20293   3
  -5   0  -2 54.2658 6.61957   2
   5   0   2 45.7987 5.67937   2
   5   0   2 55.7099 6.39631   2
  -6   0  -2 191.352 11.4214   2
  -6   0  -2 193.666 9.32965   3
  -6   0  -2 188.732 11.2439   2
   6   0   2 195.289 10.4857   2
  -7   0  -2 85.0090 10.7384   2
  -7   0  -2 62.2329 8.21496   2
  -7   0  -2 82.4943 7.62992   3
   7   0   2 67.7205 7.70390   2
  -8   0  -2 42.9433 8.26757   2
  -8   0  -2 46.4223 8.60370   2
   8   0   2 42.0436 7.68181   2
  -9   0  -2 4.51150 8.42939   2
  -9   0  -2 9.05857 8.10028   2
   9   0   2 11.8887 7.10540   2
 -10   0  -2 -4.4785 10.3700   2
 -10   0  -2 4.25736 10.6586   2
  10   0   2 -0.3686 8.15390   2
 -11   0  -2 -7.4360 12.5689   2
 -11   0  -2 -4.8806 13.5411   2
  11   0   2 13.1327 10.7095   2
  11  -1  -2 35.9931 15.4769   2
 -11   1   2 80.1464 18.4429   2
 -11   1   2 93.6064 18.4671   2
  10  -1  -2 13.5660 11.8345   2
 -10   1   2 7.10253 10.9791   2
   9  -1  -2 411.037 23.8062   2
  -9   1   2 419.103 25.2653   2
  -9   1   2 444.168 23.6766   2
   8  -1  -2 16.6320 7.99580   2
  -8   1   2 13.7694 7.77800   2
  -8   1   2 23.5345 9.37849   2
   7  -1  -2 169.206 14.1950   2
  -7   1   2 120.720 13.0620   2
  -7   1   2 169.781 13.5355   1
  -7   1   2 185.045 14.3486   2
   6  -1  -2 625.191 21.6031   2
  -6   1   2 635.036 21.8516   2
  -6   1   2 611.231 22.0921   1
   5  -1  -2 -0.4421 3.93510   2
  -5   1   2 -0.6374 4.28170   1
  -5   1   2 5.32104 4.05082   2
   4  -1  -2 57.5661 6.85253   2
  -4   1   2 60.8793 7.02343   2
  -4   1   2 61.9256 7.14266   1
   3  -1  -2 779.040 21.1617   2
  -3   1   2 775.248 22.9999   1
  -3   1   2 795.449 21.1652   2
   2  -1  -2 77.3358 5.99957   1
   2  -1  -2 86.2586 5.57668   2
  -2   1   2 93.3602 6.09797   1
  -2   1   2 81.7387 5.29552   2
   1  -1  -2 1204.15 30.8833   1
   1  -1  -2 1202.42 27.1454   2
  -1   1   2 1240.61 31.0295   1
   0  -1  -2 595.172 16.7448   1
   0  -1  -2 579.018 14.4189   2
   0   1   2 612.845 14.6100   2
  -1  -1  -2 1157.70 23.3402   2
  -1  -1  -2 1078.46 26.7429   1
   1   1   2 1024.29 26.6794   1
   1   1   2 1093.38 23.1507   2
  -2  -1  -2 358.006 10.4628   1
  -2  -1  -2 350.711 9.41816   2
  -2  -1  -2 366.692 9.45227   2
   2   1   2 362.351 10.4550   1
   2   1   2 364.616 9.46348   2
  -3  -1  -2 213.053 7.15315   2
  -3  -1  -2 221.937 7.85281   3
  -3  -1  -2 223.393 7.22755   2
   3   1   2 218.047 7.12641   2
  -4  -1  -2 659.500 16.8030   2
  -4  -1  -2 676.060 17.1091   3
   4   1   2 653.411 16.2133   2
  -5  -1  -2 302.460 11.0086   2
  -5  -1  -2 322.024 10.7388   3
  -6  -1  -2 78.5489 6.04365   3
  -6  -1  -2 83.6653 7.63693   2
  -6  -1  -2 75.0435 7.07433   2
  -7  -1  -2 1532.87 36.8322   2
  -7  -1  -2 1478.80 36.4477   2
  -7  -1  -2 1472.43 34.2714   3
  -8  -1  -2 590.789 18.1084   3
  -8  -1  -2 588.239 20.9904   2
  -8  -1  -2 614.143 21.1283   2
  -9  -1  -2 359.701 18.9696   2
  -9  -1  -2 349.613 18.6391   2
  -9  -1  -2 385.216 14.9522   3
 -10  -1  -2 348.617 20.6703   2
 -10  -1  -2 300.631 21.1565   2
 -11  -1  -2 534.357 27.5274   2
 -11  -1  -2 621.830 30.0178   2
 -12  -1  -2 232.008 21.8035   2
 -12  -1  -2 259.408 29.0640   2
  10  -2  -2 107.027 16.7658   2
 -10   2   2 85.0009 17.0516   2
 -10   2   2 66.5547 16.1805   2
   9  -2  -2 -2.4305 11.2483   2
  -9   2   2 8.40017 11.3158   2
  -9   2   2 24.5809 12.4222   2
   8  -2  -2 -9.6097 8.35133   2
  -8   2   2 -10.847 8.68000   2
  -8   2   2 -9.5181 8.71644   2
   7  -2  -2 43.7938 9.40792   2
  -7   2   2 60.3132 10.7496   2
  -7   2   2 43.3874 8.92977   2
  -7   2   2 58.6175 8.47643   1
   6  -2  -2 13.8419 6.37803   2
  -6   2   2 -4.4134 5.20937   2
  -6   2   2 5.96670 5.54533   2
   5  -2  -2 73.7852 9.07860   2
  -5   2   2 83.6557 9.77029   2
  -5   2   2 65.2227 7.93698   2
  -5   2   2 71.0359 8.77568   1
   4  -2  -2 2.98220 3.77779   2
   4  -2  -2 3.08460 4.30119   1
  -4   2   2 3.49363 4.13056   1
  -4   2   2 6.30822 3.67835   2
   3  -2  -2 896.433 26.2651   1
   3  -2  -2 914.603 24.9637   2
  -3   2   2 875.652 26.1748   1
  -3   2   2 909.596 24.6717   2
   2  -2  -2 191.090 9.00964   2
   2  -2  -2 193.382 9.66297   1
  -2   2   2 194.825 9.12916   2
  -2   2   2 183.944 9.27146   1
   1  -2  -2 2.71788 2.57075   1
   1  -2  -2 4.06715 1.93928   2
  -1   2   2 3.09326 2.05618   2
  -1   2   2 3.33011 2.33500   1
   0  -2  -2 354.393 12.4478   1
   0  -2  -2 372.039 10.8843   2
   0   2   2 365.496 10.7397   2
   0   2   2 359.752 12.4003   1
  -1  -2  -2 5232.89 120.204   1
  -1  -2  -2 5512.38 103.657   2
   1   2   2 5487.22 103.457   2
   1   2   2 5197.02 120.152   1
  -2  -2  -2 96.6214 5.73706   1
  -2  -2  -2 105.484 4.11331   2
   2   2   2 108.330 4.10660   2
   2   2   2 104.710 5.62575   1
  -3  -2  -2 79.7465 5.38119   1
  -3  -2  -2 87.0348 3.47999   2
  -3  -2  -2 91.7162 3.65119   2
   3   2   2 82.4865 3.51998   2
   3   2   2 88.5517 5.44057   1
  -4  -2  -2 490.489 14.6187   1
  -4  -2  -2 488.852 12.0481   2
  -4  -2  -2 506.973 12.1253   2
  -5  -2  -2 1707.19 35.8449   2
  -5  -2  -2 1680.54 35.9237   2
   5   2   2 1750.13 34.3902   2
  -6  -2  -2 7.68060 2.98820   2
  -6  -2  -2 6.12971 3.03107   2
  -6  -2  -2 7.91109 3.08774   3
   6   2   2 6.00878 2.10395   2
  -7  -2  -2 727.729 20.2420   2
  -7  -2  -2 715.713 19.9261   2
  -7  -2  -2 752.270 20.0513   3
   7   2   2 745.725 17.7688   2
  -8  -2  -2 614.302 18.9287   2
  -8  -2  -2 604.772 19.2844   2
  -8  -2  -2 602.675 17.8042   3
   8   2   2 616.201 16.2905   2
  -9  -2  -2 726.655 21.0238   3
  -9  -2  -2 735.302 23.6113   2
   9   2   2 751.382 19.3479   2
 -10  -2  -2 35.6610 9.00400   2
 -10  -2  -2 37.2983 6.13796   3
  10   2   2 30.8911 5.38804   2
 -11  -2  -2 479.522 24.5354   2
 -12  -2  -2 446.608 27.5522   2
  10  -3  -2 115.576 20.5502   2
 -10   3   2 67.7354 20.0829   2
 -10   3   2 5.55625 17.8271   2
   9  -3  -2 122.719 16.8360   2
  -9   3   2 141.561 19.4027   2
  -9   3   2 123.864 16.6460   2
   8  -3  -2 12.3351 11.8064   2
  -8   3   2 -8.6532 10.2715   2
  -8   3   2 14.8772 10.9674   2
   7  -3  -2 232.874 20.1581   2
  -7   3   2 241.182 20.2412   2
  -7   3   2 304.451 18.8648   1
  -7   3   2 241.327 19.4472   2
   6  -3  -2 466.545 15.0308   3
   6  -3  -2 479.063 22.4134   2
  -6   3   2 480.990 20.6066   1
  -6   3   2 489.651 22.5034   2
  -6   3   2 453.937 22.3850   2
   5  -3  -2 76.1435 8.86368   1
   5  -3  -2 81.7336 10.0068   2
  -5   3   2 58.6193 8.76927   2
  -5   3   2 70.1668 9.22986   2
   4  -3  -2 257.901 13.8657   2
   4  -3  -2 258.504 13.7381   1
  -4   3   2 246.607 13.7062   2
  -4   3   2 254.965 13.3000   1
  -4   3   2 228.321 13.4983   2
   3  -3  -2 553.998 19.8645   1
   3  -3  -2 543.442 19.2305   2
  -3   3   2 553.279 19.1539   2
  -3   3   2 551.457 19.4963   1
  -3   3   2 564.250 19.2134   2
   2  -3  -2 570.616 18.4840   2
   2  -3  -2 584.945 19.5531   1
  -2   3   2 558.500 18.2851   2
  -2   3   2 556.744 19.1721   1
   1  -3  -2 16.3459 4.08871   1
   1  -3  -2 10.9358 2.91514   2
  -1   3   2 18.2479 4.34987   1
  -1   3   2 15.3270 3.18183   2
   0  -3  -2 809.230 20.6938   2
   0  -3  -2 796.169 23.6449   1
   0   3   2 797.516 20.3826   2
   0   3   2 781.629 23.5127   1
  -1  -3  -2 728.812 21.7076   1
  -1  -3  -2 721.494 18.0619   2
   1   3   2 733.336 17.8840   2
   1   3   2 716.471 21.5434   1
  -2  -3  -2 34.9111 3.06848   2
  -2  -3  -2 28.0920 4.27870   1
   2   3   2 29.0848 3.03929   2
   2   3   2 27.0366 4.08428   1
  -3  -3  -2 26.8898 4.08451   1
  -3  -3  -2 33.2978 2.62710   2
   3   3   2 31.6730 2.31978   2
   3   3   2 26.9561 4.24807   1
  -4  -3  -2 100.450 6.97802   1
  -5  -3  -2 75.0464 6.61439   1
  -6  -3  -2 29.7041 4.78484   1
  -6  -3  -2 26.2878 2.82210   2
  -7  -3  -2 573.062 14.9417   2
  -7  -3  -2 576.917 17.0425   3
  -7  -3  -2 551.480 14.8433   2
  -8  -3  -2 229.226 9.61495   2
  -8  -3  -2 224.298 10.7020   3
  -8  -3  -2 220.683 10.1050   2
  -9  -3  -2 35.8698 5.83965   2
  -9  -3  -2 31.3221 5.30555   3
  -9  -3  -2 43.3584 5.85288   2
 -10  -3  -2 104.159 12.1284   2
 -10  -3  -2 92.7860 9.27577   3
 -10  -3  -2 126.424 11.5649   2
 -11  -3  -2 363.048 18.2347   2
 -11  -3  -2 384.702 19.2763   2
 -12  -3  -2 175.219 19.4810   2
 -12  -3  -2 191.154 19.2129   2
   9  -4  -2 324.132 32.8367   2
  -9   4   2 266.444 26.3580   2
  -9   4   2 320.596 32.5511   2
   8  -4  -2 2.43463 13.2657   2
  -8   4   2 18.6903 12.4267   2
  -8   4   2 -4.5685 12.1484   2
   7  -4  -2 893.306 25.5043   3
   7  -4  -2 906.733 35.8173   2
  -7   4   2 898.634 32.9389   1
  -7   4   2 876.361 34.6841   2
  -7   4   2 883.920 35.3709   2
   6  -4  -2 1081.39 37.0130   2
   6  -4  -2 1041.71 27.8324   3
   6  -4  -2 1021.50 34.3982   1
  -6   4   2 1077.23 35.8884   2
  -6   4   2 1121.74 35.9742   1
  -6   4   2 1056.40 36.9867   2
   5  -4  -2 442.562 20.0151   1
   5  -4  -2 404.723 21.7950   2
  -5   4   2 435.063 20.2649   1
  -5   4   2 391.810 20.3785   2
  -5   4   2 354.830 20.1911   2
   4  -4  -2 460.722 19.9539   1
   4  -4  -2 492.525 21.3195   2
  -4   4   2 483.183 20.6249   1
  -4   4   2 461.207 20.4449   2
  -4   4   2 471.410 20.3342   2
   3  -4  -2 4974.61 105.325   2
   3  -4  -2 4843.53 116.378   1
  -3   4   2 4983.34 104.658   2
  -3   4   2 5064.66 117.122   1
  -3   4   2 4866.29 104.218   2
   2  -4  -2 4117.73 98.6810   1
   2  -4  -2 4177.51 88.6094   2
  -2   4   2 4089.33 87.7042   2
  -2   4   2 4141.48 87.7010   2
  -2   4   2 4159.65 98.8260   1
   1  -4  -2 267.005 13.1172   1
   1  -4  -2 249.328 11.8838   2
  -1   4   2 262.866 11.7011   2
  -1   4   2 238.398 11.3950   2
  -1   4   2 256.307 13.0439   1
   0  -4  -2 1736.65 40.0425   2
   0  -4  -2 1766.68 45.7071   1
   0   4   2 1728.32 39.5705   2
   0   4   2 1634.36 39.0615   2
   0   4   2 1741.04 45.6493   1
  -1  -4  -2 8641.87 167.547   2
  -1  -4  -2 8538.99 193.863   1
   1   4   2 8644.10 166.877   2
   1   4   2 8512.49 193.905   1
   1   4   2 8699.33 167.029   2
  -2  -4  -2 2997.75 61.2038   2
  -2  -4  -2 3023.46 72.7002   1
   2   4   2 2912.07 60.3927   2
   2   4   2 3029.84 60.6235   2
  -3  -4  -2 62.0672 7.13337   1
  -3  -4  -2 71.2913 4.42258   2
   3   4   2 72.8382 4.11489   2
   3   4   2 70.5806 7.73169   1
  -4  -4  -2 805.949 17.4249   2
  -4  -4  -2 797.780 24.7560   1
  -5  -4  -2 838.658 25.7495   1
  -6  -4  -2 28.6145 6.00605   1
  -7  -4  -2 7.74908 5.21890   1
  -9  -4  -2 65.5036 7.21434   3
 -10  -4  -2 55.2182 7.12474   3
 -10  -4  -2 63.9980 6.21369   2
 -10  -4  -2 49.8130 6.19636   2
 -11  -4  -2 13.3171 6.71759   2
 -11  -4  -2 13.4212 6.14959   3
 -11  -4  -2 18.3784 6.14511   2
 -12  -4  -2 94.7848 10.0793   2
   9  -5  -2 368.599 40.2575   2
  -9   5   2 280.053 28.3051   2
   8  -5  -2 280.779 32.0398   2
   8  -5  -2 283.515 18.6511   3
  -8   5   2 245.710 30.7081   2
  -8   5   2 267.254 30.8949   2
   7  -5  -2 24.0376 8.31644   3
   7  -5  -2 -7.6151 12.1426   2
  -7   5   2 2.38557 12.1496   2
  -7   5   2 26.2139 12.8968   1
  -7   5   2 -12.294 13.5309   2
   6  -5  -2 693.489 23.2935   3
   6  -5  -2 640.340 28.1967   1
   6  -5  -2 735.296 32.8610   2
  -6   5   2 760.573 30.2451   1
  -6   5   2 759.897 32.7071   2
  -6   5   2 666.654 30.8156   2
   5  -5  -2 915.555 32.8832   1
   5  -5  -2 936.949 34.6675   2
  -5   5   2 926.414 33.3826   1
  -5   5   2 952.679 33.6003   2
  -5   5   2 970.430 34.2006   2
   4  -5  -2 757.106 29.3627   2
   4  -5  -2 738.994 27.7458   1
  -4   5   2 738.235 28.2026   2
  -4   5   2 748.314 27.7573   2
  -4   5   2 753.817 28.1392   1
   3  -5  -2 431.568 19.9889   2
   3  -5  -2 416.954 19.5614   1
  -3   5   2 418.482 19.3083   2
  -3   5   2 370.139 18.3911   2
  -3   5   2 405.707 19.3672   1
   2  -5  -2 3539.84 87.4092   1
   2  -5  -2 3580.15 79.5287   2
  -2   5   2 3535.43 78.2818   2
  -2   5   2 3455.01 78.1178   2
  -2   5   2 3567.16 87.7250   1
   1  -5  -2 549.713 21.1603   1
   1  -5  -2 504.399 19.2504   2
  -1   5   2 522.654 21.0423   1
  -1   5   2 525.844 18.9303   2
  -1   5   2 545.138 19.2326   2
   0  -5  -2 465.621 18.9311   1
   0  -5  -2 447.079 16.6912   2
   0   5   2 460.828 18.9860   1
   0   5   2 447.965 16.3914   2
   0   5   2 455.707 16.2831   2
  -1  -5  -2 5371.29 110.338   2
  -1  -5  -2 5573.19 127.959   1
   1   5   2 5419.99 109.636   2
   1   5   2 5378.74 127.533   1
   1   5   2 5494.13 109.663   2
  -2  -5  -2 4596.57 95.5672   2
  -2  -5  -2 4745.01 112.512   1
   2   5   2 4716.61 94.9765   2
   2   5   2 4860.40 95.1894   2
   2   5   2 4789.21 112.777   1
  -3  -5  -2 -3.9652 3.57732   1
  -3  -5  -2 10.2232 3.14162   2
   3   5   2 -1.9789 2.30308   2
   3   5   2 -1.3505 2.04454   2
   3   5   2 2.26594 3.97877   1
  -4  -5  -2 1712.07 46.3725   1
  -4  -5  -2 1690.98 35.8229   2
   4   5   2 1573.17 34.5200   2
   4   5   2 1792.71 34.4815   2
  -5  -5  -2 892.946 28.7528   1
  -6  -5  -2 106.775 10.9573   1
  -7  -5  -2 656.306 24.3462   1
  -8  -5  -2 299.521 16.6586   1
  -9  -5  -2 4.34285 7.31585   1
 -10  -5  -2 870.412 25.4311   3
 -11  -5  -2 466.466 18.1420   3
   8  -6  -2 -0.9174 13.3499   3
   8  -6  -2 49.9398 20.8091   2
  -8   6   2 -8.1633 19.5566   2
   7  -6  -2 46.6899 18.6607   2
   7  -6  -2 52.2898 12.0563   3
  -7   6   2 -9.4671 14.4821   2
  -7   6   2 12.3022 14.7056   2
  -7   6   2 29.9936 16.2308   1
   6  -6  -2 -0.8190 8.28252   3
   6  -6  -2 -23.037 12.1112   2
   6  -6  -2 16.1803 11.2542   1
  -6   6   2 -6.4723 13.4205   2
  -6   6   2 -2.8748 13.3119   1
  -6   6   2 -3.3880 12.3157   2
   5  -6  -2 51.0426 11.6772   1
   5  -6  -2 39.4440 12.3989   2
  -5   6   2 18.3221 11.1079   2
  -5   6   2 12.5884 10.2445   2
  -5   6   2 43.6191 12.5657   1
   4  -6  -2 -4.8665 8.35773   1
   4  -6  -2 -3.1020 8.44482   2
  -4   6   2 -5.1676 8.35761   2
  -4   6   2 0.96195 7.90244   2
  -4   6   2 9.18893 8.95850   1
   3  -6  -2 307.709 20.1834   2
   3  -6  -2 324.308 19.7256   1
  -3   6   2 340.438 19.1533   2
  -3   6   2 335.848 19.6847   2
  -3   6   2 364.226 20.1722   1
   2  -6  -2 -0.3434 6.65925   2
   2  -6  -2 -3.1104 5.88721   1
  -2   6   2 10.6097 7.18706   1
  -2   6   2 10.4864 6.63261   2
  -2   6   2 -2.5152 5.92833   2
   1  -6  -2 390.523 18.5629   2
   1  -6  -2 371.767 19.4394   1
  -1   6   2 381.603 19.6552   1
  -1   6   2 377.836 17.1663   2
  -1   6   2 397.104 17.8023   2
   0  -6  -2 9.34489 5.24726   2
   0  -6  -2 12.2991 6.02919   1
   0   6   2 2.69720 3.96858   2
   0   6   2 9.25608 6.32795   1
   0   6   2 2.74305 4.25791   2
  -1  -6  -2 -1.1174 5.09298   1
  -1  -6  -2 1.26096 3.67359   2
   1   6   2 5.30617 5.22158   1
   1   6   2 5.55477 4.26766   2
   1   6   2 2.44515 3.61766   2
  -2  -6  -2 65.4520 9.28248   1
  -2  -6  -2 78.6299 8.14961   2
   2   6   2 61.5988 6.72973   2
   2   6   2 71.3295 7.25807   2
   2   6   2 81.9293 10.5263   1
  -3  -6  -2 42.3190 5.64059   2
  -3  -6  -2 33.3131 6.94141   1
   3   6   2 37.5308 4.82810   2
   3   6   2 40.5337 7.31033   1
   3   6   2 36.4130 5.11162   2
  -4  -6  -2 822.895 29.0855   1
  -4  -6  -2 861.249 21.9580   2
   4   6   2 871.952 20.5771   2
  -5  -6  -2 688.520 25.4677   1
  -5  -6  -2 669.803 17.3281   2
  -6  -6  -2 468.113 20.9549   1
  -7  -6  -2 66.9253 10.2290   1
  -8  -6  -2 322.788 18.6993   1
  -9  -6  -2 238.793 17.7282   1
 -10  -6  -2 24.0407 9.42543   1
 -11  -6  -2 186.887 14.8569   3
 -11  -6  -2 183.677 20.1779   1
 -12  -6  -2 123.325 15.3205   3
   7  -7  -2 -3.6562 15.8272   1
   7  -7  -2 5.76617 19.6055   2
   7  -7  -2 15.1135 14.3266   3
  -7   7   2 7.31393 20.5788   2
  -7   7   2 -6.6952 18.6705   2
   6  -7  -2 274.203 28.4728   2
   6  -7  -2 251.340 26.7477   1
   6  -7  -2 249.790 20.8832   3
  -6   7   2 181.987 20.5377   2
  -6   7   2 193.634 21.7456   2
  -6   7   2 260.531 31.6257   1
   5  -7  -2 115.036 19.0938   2
   5  -7  -2 120.047 16.1806   1
  -5   7   2 146.323 18.8869   1
  -5   7   2 124.882 19.7556   2
  -5   7   2 102.300 17.2522   2
   4  -7  -2 203.528 23.0830   2
   4  -7  -2 199.191 21.6990   1
  -4   7   2 170.357 21.0952   2
  -4   7   2 228.649 22.9427   1
  -4   7   2 227.919 22.3335   2
   3  -7  -2 53.8623 11.7541   1
   3  -7  -2 69.1976 12.8232   2
  -3   7   2 80.4554 13.5534   2
  -3   7   2 40.4582 10.3380   2
  -3   7   2 70.8945 13.6623   1
   2  -7  -2 17.8013 8.22004   1
   2  -7  -2 24.4104 10.0582   2
  -2   7   2 10.6699 9.22682   1
  -2   7   2 6.80733 6.53393   2
  -2   7   2 12.0565 8.73581   2
   1  -7  -2 33.8350 8.57869   1
   1  -7  -2 30.6635 8.56789   2
  -1   7   2 32.6218 7.02135   2
  -1   7   2 35.9659 9.01587   2
  -1   7   2 26.1677 9.06303   1
   0  -7  -2 41.0748 7.80320   2
   0  -7  -2 63.3352 10.5850   1
   0   7   2 42.8347 8.23267   2
   0   7   2 61.9603 10.9245   1
   0   7   2 39.0608 6.48750   2
  -1  -7  -2 4.83342 5.77539   2
  -1  -7  -2 -2.4637 6.87773   1
   1   7   2 5.61490 4.92602   2
   1   7   2 -2.2551 4.02811   2
   1   7   2 11.2953 6.60026   1
  -2  -7  -2 93.1365 10.1286   2
  -2  -7  -2 64.5957 9.64313   1
   2   7   2 83.6083 11.9146   1
   2   7   2 79.0875 8.50988   2
   2   7   2 66.9267 7.73778   2
  -3  -7  -2 37.8446 6.46005   2
  -3  -7  -2 32.0679 7.45150   1
   3   7   2 44.9173 6.39799   2
   3   7   2 39.9886 6.21400   2
   3   7   2 48.6051 9.38582   1
  -4  -7  -2 10.9794 6.72971   1
  -4  -7  -2 12.0254 4.84196   2
   4   7   2 13.1468 4.06686   2
   4   7   2 16.7539 4.45096   2
  -5  -7  -2 4.28091 6.57612   1
  -5  -7  -2 3.28626 3.88654   2
   5   7   2 6.43246 3.03163   2
   5   7   2 4.04895 3.10473   2
  -6  -7  -2 19.9970 7.04503   1
  -6  -7  -2 1.91775 3.33730   2
  -7  -7  -2 124.720 15.3211   1
  -8  -7  -2 40.0205 9.99424   1
  -9  -7  -2 17.0133 9.81858   1
 -10  -7  -2 140.267 19.4253   1
 -11  -7  -2 10.7940 12.0605   1
 -12  -7  -2 10.8578 10.0994   3
 -12  -7  -2 -10.500 14.1285   1
   6  -8  -2 65.2759 16.1471   3
   6  -8  -2 58.4303 20.3822   1
   6  -8  -2 100.236 22.5919   2
  -6   8   2 97.6427 21.9900   2
  -6   8   2 55.1195 22.2401   2
   5  -8  -2 64.4918 14.1381   3
   5  -8  -2 8.39321 18.1168   2
   5  -8  -2 46.8116 16.8024   1
  -5   8   2 52.0771 19.0555   1
  -5   8   2 41.6511 17.0275   2
  -5   8   2 41.2705 15.0630   2
   4  -8  -2 3.06327 13.4969   2
   4  -8  -2 6.20560 13.5632   1
  -4   8   2 11.5341 13.8409   2
  -4   8   2 16.9512 15.7572   1
  -4   8   2 -21.745 11.2159   2
   3  -8  -2 125.058 18.0498   2
   3  -8  -2 131.827 17.8106   1
  -3   8   2 141.192 18.7381   1
  -3   8   2 130.630 16.8324   2
  -3   8   2 136.109 17.3983   2
   2  -8  -2 230.869 21.2942   2
   2  -8  -2 187.565 20.0800   1
  -2   8   2 260.254 23.4113   1
  -2   8   2 177.401 18.3018   2
  -2   8   2 229.856 20.8700   2
   1  -8  -2 243.227 19.4570   2
   1  -8  -2 234.967 20.3152   1
  -1   8   2 225.417 22.4001   1
  -1   8   2 274.269 18.9468   2
  -1   8   2 245.192 17.5738   2
   0  -8  -2 216.829 19.2693   1
   0  -8  -2 189.480 16.4992   2
   0   8   2 172.833 16.0379   2
   0   8   2 165.652 14.6183   2
   0   8   2 225.019 20.2043   1
  -1  -8  -2 725.676 30.6297   1
  -1  -8  -2 602.816 25.5485   2
   1   8   2 724.193 25.5610   2
   1   8   2 767.924 32.0172   1
   1   8   2 765.134 26.5143   2
  -2  -8  -2 117.025 12.1152   2
  -2  -8  -2 121.159 14.3707   1
   2   8   2 115.486 14.5461   1
   2   8   2 99.6824 11.3032   2
   2   8   2 115.478 12.6532   2
  -3  -8  -2 20.1220 7.76540   1
  -3  -8  -2 31.5925 7.11198   2
   3   8   2 24.6602 6.25812   2
   3   8   2 33.2380 6.30774   2
  -4  -8  -2 1905.78 56.7590   1
  -4  -8  -2 1920.57 45.9966   2
   4   8   2 1872.81 43.7442   2
   4   8   2 1908.95 44.3214   2
  -5  -8  -2 1528.95 37.0693   2
  -5  -8  -2 1492.42 48.2853   1
   5   8   2 1500.75 34.4010   2
  -6  -8  -2 458.120 15.4752   2
  -6  -8  -2 449.055 23.9821   1
  -7  -8  -2 175.694 8.82090   2
  -7  -8  -2 196.980 18.4438   1
  -8  -8  -2 922.927 36.4025   1
  -9  -8  -2 1225.88 43.6970   1
 -10  -8  -2 380.317 26.6733   1
 -11  -8  -2 96.2284 16.9930   1
 -12  -8  -2 255.045 30.1967   1
   5  -9  -2 10.5626 20.3815   1
   5  -9  -2 -11.005 15.2791   3
   5  -9  -2 35.4692 21.8266   2
  -5   9   2 -11.499 20.1004   2
  -5   9   2 -28.768 19.8323   2
   4  -9  -2 176.242 23.3108   1
   4  -9  -2 179.003 23.9373   2
  -4   9   2 149.182 22.3929   2
  -4   9   2 142.581 21.1693   2
   3  -9  -2 291.303 29.3992   2
   3  -9  -2 273.273 29.8739   1
  -3   9   2 284.288 27.6497   2
  -3   9   2 346.327 30.5810   2
   2  -9  -2 85.7210 14.6065   2
   2  -9  -2 119.621 19.0929   1
  -2   9   2 95.3816 14.8037   2
  -2   9   2 108.585 17.1351   2
   1  -9  -2 30.6805 11.0619   2
   1  -9  -2 46.7645 13.4134   1
  -1   9   2 21.9510 10.7270   2
  -1   9   2 28.5141 11.0732   2
   0  -9  -2 181.541 21.3842   1
   0  -9  -2 161.403 19.3976   2
   0   9   2 173.449 19.6805   2
   0   9   2 134.916 14.7279   2
  -1  -9  -2 134.231 18.1600   1
  -1  -9  -2 158.266 17.3467   2
   1   9   2 154.813 16.4579   2
   1   9   2 147.522 15.6522   2
  -2  -9  -2 208.228 16.8497   2
  -2  -9  -2 199.484 20.1220   1
   2   9   2 188.305 15.3439   2
   2   9   2 209.221 16.5540   2
  -3  -9  -2 3.95990 6.89552   2
  -3  -9  -2 12.9314 8.58320   1
   3   9   2 20.8970 6.88508   2
   3   9   2 0.29264 6.17555   2
  -4  -9  -2 93.9534 14.1644   1
  -4  -9  -2 92.2991 10.7531   2
   4   9   2 101.660 11.8856   2
   4   9   2 94.3340 10.7681   2
  -5  -9  -2 476.379 26.2599   1
  -5  -9  -2 546.008 20.0298   2
   5   9   2 489.360 17.7706   2
   5   9   2 495.518 17.2560   2
  -6  -9  -2 363.753 23.8797   1
  -6  -9  -2 381.072 16.0489   2
   6   9   2 372.712 13.2971   2
   6   9   2 376.770 13.1031   2
  -7  -9  -2 139.617 10.3686   2
  -7  -9  -2 141.488 18.4423   1
  -8  -9  -2 490.395 28.1989   1
  -9  -9  -2 608.818 32.6484   1
 -10  -9  -2 67.4836 16.0916   1
 -11  -9  -2 77.7377 19.0629   1
 -12  -9  -2 71.5812 20.6201   1
   4 -10  -2 13.4294 23.0524   1
   4 -10  -2 13.0703 21.8480   2
  -4  10   2 -34.560 21.4080   2
  -4  10   2 1.77631 17.9844   2
   3 -10  -2 19.7537 20.7433   1
   3 -10  -2 45.8936 18.3574   2
  -3  10   2 11.2352 18.0546   2
  -3  10   2 19.5538 16.2163   2
   2 -10  -2 2.13268 16.4445   1
   2 -10  -2 28.7945 14.1133   2
  -2  10   2 -4.7049 13.4603   2
  -2  10   2 9.50414 15.2695   2
   1 -10  -2 30.8596 15.4683   1
   1 -10  -2 3.70194 12.5856   2
  -1  10   2 1.75296 12.3261   2
  -1  10   2 21.1563 13.8555   2
   0 -10  -2 5.33974 12.1329   1
   0 -10  -2 -19.353 10.6705   2
   0  10   2 -0.1015 10.8040   2
   0  10   2 -7.5729 10.9848   2
  -1 -10  -2 39.1930 13.7710   1
  -1 -10  -2 53.9173 11.7965   2
   1  10   2 48.5959 11.4457   2
   1  10   2 23.5947 10.4197   2
  -2 -10  -2 100.614 16.3735   1
  -2 -10  -2 81.2453 11.7396   2
   2  10   2 94.3502 12.3700   2
   2  10   2 95.4405 13.0750   2
  -3 -10  -2 -9.8623 10.3164   1
  -3 -10  -2 4.99357 7.78016   2
   3  10   2 -1.6043 8.20458   2
   3  10   2 -8.0721 7.76533   2
  -4 -10  -2 135.968 17.7991   1
  -4 -10  -2 166.615 16.4301   2
   4  10   2 152.165 14.1783   2
   4  10   2 190.236 15.8045   2
  -5 -10  -2 303.422 18.2681   2
  -5 -10  -2 252.961 22.5914   1
   5  10   2 297.127 15.4725   2
   5  10   2 268.633 15.6680   2
  -6 -10  -2 -6.2305 11.7700   1
  -6 -10  -2 -1.1271 7.09974   2
   6  10   2 -4.1214 5.36505   2
  -7 -10  -2 178.124 13.4928   2
  -7 -10  -2 168.486 21.6344   1
  -8 -10  -2 243.116 25.4445   1
  -8 -10  -2 243.652 13.3593   2
  -9 -10  -2 160.761 21.7536   1
 -10 -10  -2 113.592 20.3534   1
 -11 -10  -2 246.558 27.1704   1
   2 -11  -2 203.359 28.9340   2
   2 -11  -2 252.922 31.9256   1
  -2  11   2 196.123 24.0306   2
  -2  11   2 165.922 24.6273   2
   1 -11  -2 355.719 36.8707   1
   1 -11  -2 240.606 25.9500   2
  -1  11   2 222.286 23.1952   2
  -1  11   2 243.150 24.4985   2
   0 -11  -2 122.712 21.5833   1
   0 -11  -2 123.331 19.6905   2
   0  11   2 85.0654 18.5294   2
  -1 -11  -2 101.683 20.6553   1
  -1 -11  -2 97.3148 15.0763   2
   1  11   2 70.0555 14.3524   2
   1  11   2 75.1082 16.1862   2
  -2 -11  -2 147.528 22.6673   1
  -2 -11  -2 188.355 22.1299   2
   2  11   2 203.214 23.4785   2
   2  11   2 179.410 21.3867   2
  -3 -11  -2 56.5641 12.0249   2
  -3 -11  -2 75.8033 18.1392   1
   3  11   2 62.9441 13.4762   2
   3  11   2 74.7483 12.1147   2
  -4 -11  -2 28.7511 10.6976   2
  -4 -11  -2 -2.6697 14.4657   1
   4  11   2 12.6553 8.78129   2
   4  11   2 14.6741 9.89890   2
  -5 -11  -2 29.6501 15.8983   1
  -5 -11  -2 60.4772 12.1935   2
   5  11   2 60.7714 10.5841   2
   5  11   2 54.3411 9.67771   2
  -6 -11  -2 -13.409 13.6589   1
  -6 -11  -2 8.40505 8.88965   2
   6  11   2 7.98298 6.73044   2
  -7 -11  -2 75.5624 10.3755   2
  -7 -11  -2 46.4003 15.0463   1
   7  11   2 93.3805 10.2808   2
   7  11   2 67.5077 7.83952   2
  -8 -11  -2 -16.800 15.2393   1
  -8 -11  -2 -3.9156 7.89916   2
  -9 -11  -2 125.863 21.6094   1
 -10 -11  -2 11.3229 19.0038   1
 -11 -11  -2 -39.644 20.6608   1
   0 -12  -2 66.1248 25.9630   1
   0  12   2 1.48435 16.7987   2
   0  12   2 8.87468 20.0218   2
  -1 -12  -2 93.2689 17.7914   2
   1  12   2 170.931 22.4830   2
   1  12   2 147.642 20.9282   2
  -2 -12  -2 13.3647 21.4977   1
  -2 -12  -2 22.2975 16.3471   2
   2  12   2 9.07960 14.0430   2
   2  12   2 14.7208 16.4654   2
  -3 -12  -2 1.98157 13.7621   2
  -3 -12  -2 -10.091 18.5436   1
   3  12   2 -0.1866 14.5008   2
   3  12   2 -1.8242 12.5337   2
  -4 -12  -2 228.740 26.9340   1
  -4 -12  -2 240.125 25.1361   2
   4  12   2 279.167 23.7543   2
   4  12   2 186.385 21.4386   2
  -5 -12  -2 -17.201 17.1615   1
  -5 -12  -2 5.45880 11.4057   2
   5  12   2 3.65956 9.84487   2
   5  12   2 -5.6941 10.6647   2
  -6 -12  -2 -12.832 15.3811   1
  -6 -12  -2 6.09659 10.9630   2
   6  12   2 24.6400 9.55854   2
   6  12   2 0.24734 8.38580   2
  -7 -12  -2 107.162 14.6190   2
  -7 -12  -2 55.4492 21.1164   1
   7  12   2 92.4694 10.0023   2
   7  12   2 71.1391 10.4122   2
  -8 -12  -2 215.642 28.5407   1
  -8 -12  -2 261.236 20.9097   2
  -9 -12  -2 6.87287 21.2280   1
  -9 -12  -2 27.8971 9.23250   2
 -10 -12  -2 53.5208 25.5423   1
  -3 -13  -2 2.25207 24.4654   1
   3  13   2 -0.1701 17.6239   2
   3  13   2 -28.411 15.1919   2
  -4 -13  -2 130.603 28.1264   1
  -4 -13  -2 109.418 19.4229   2
   4  13   2 125.173 19.2293   2
   4  13   2 136.462 17.7601   2
  -5 -13  -2 114.558 18.5205   2
  -5 -13  -2 115.732 27.1880   1
   5  13   2 175.210 18.4044   2
  -6 -13  -2 11.5995 14.6884   2
   6  13   2 7.44511 11.4558   2
   6  13   2 12.5118 12.9718   2
  -7 -13  -2 80.7148 15.9281   2
  -7 -13  -2 99.2841 24.2032   1
   7  13   2 92.8968 12.0689   2
  -8 -13  -2 350.387 26.2411   2
  -8 -13  -2 270.487 33.7207   1
   7  12  -3 455.432 30.4256   2
  -7 -12   3 390.100 35.7637   2
  -7 -12   3 445.736 41.9843   1
  -7 -12   3 371.429 31.3389   2
   6  12  -3 6.80129 15.0826   2
   6  12  -3 19.0191 14.6595   2
  -6 -12   3 0.50489 20.5185   1
  -6 -12   3 -27.761 17.7841   2
  -6 -12   3 18.7436 14.4079   2
   5  12  -3 388.956 32.5531   2
   5  12  -3 405.058 31.1950   2
  -5 -12   3 419.544 37.2989   2
  -5 -12   3 363.708 31.3266   2
  -5 -12   3 340.465 38.9038   1
   4  12  -3 573.493 37.5332   2
   4  12  -3 560.032 36.3198   2
  -4 -12   3 512.916 38.7539   2
  -4 -12   3 425.480 40.5365   1
  -4 -12   3 593.751 40.6781   3
   3  12  -3 326.293 36.3133   2
   3  12  -3 362.115 35.4224   2
  -3 -12   3 327.533 38.4296   2
  -3 -12   3 340.590 40.2079   1
   2  12  -3 36.3065 21.0851   2
   2  12  -3 17.3864 21.8637   2
  -2 -12   3 1.63234 22.4444   1
  -2 -12   3 62.8125 22.9777   2
  -9 -11   3 29.3300 21.9003   1
  -9 -11   3 46.9406 16.6862   2
   8  11  -3 -0.9988 10.5824   2
  -8 -11   3 14.9253 11.6948   2
  -8 -11   3 -2.7066 18.3059   1
  -8 -11   3 12.1368 14.2127   2
   7  11  -3 55.3030 11.5708   2
   7  11  -3 52.2497 13.1540   2
  -7 -11   3 47.4861 13.5091   2
  -7 -11   3 53.6651 20.6153   1
  -7 -11   3 57.9775 15.8988   2
   6  11  -3 -7.8258 10.7317   2
   6  11  -3 21.9073 11.6425   2
  -6 -11   3 13.0425 11.2892   2
  -6 -11   3 -7.1465 15.6267   1
  -6 -11   3 15.5640 14.6465   2
   5  11  -3 47.5242 13.1618   2
   5  11  -3 25.4588 12.4023   2
  -5 -11   3 9.61689 11.9220   2
  -5 -11   3 0.08123 14.7432   2
  -5 -11   3 28.1614 18.3088   1
   4  11  -3 149.563 17.1594   2
   4  11  -3 141.099 16.8945   2
  -4 -11   3 128.526 22.7724   1
  -4 -11   3 114.783 17.2660   2
  -4 -11   3 115.928 19.5367   2
   3  11  -3 265.159 27.7835   2
   3  11  -3 331.226 27.7126   2
  -3 -11   3 287.332 31.1947   2
  -3 -11   3 192.470 28.3476   1
  -3 -11   3 309.055 28.7220   3
  -3 -11   3 234.011 27.3666   2
   2  11  -3 10.4692 16.6454   2
   2  11  -3 33.8449 15.7210   2
  -2 -11   3 -3.7845 14.5379   2
  -2 -11   3 22.9837 14.3273   3
  -2 -11   3 20.4979 16.8265   1
  -2 -11   3 5.53703 17.3809   2
   1  11  -3 101.813 18.3571   2
   1  11  -3 57.0216 19.2348   2
  -1 -11   3 54.8944 20.2452   1
  -1 -11   3 71.0455 19.7859   2
  -1 -11   3 40.3731 18.7010   3
  -1 -11   3 38.5065 17.5642   2
   0  11  -3 73.9717 19.1459   2
   0  11  -3 27.2356 20.6134   2
   0 -11   3 90.5295 21.0065   2
   0 -11   3 57.3137 21.6001   1
   0 -11   3 70.7740 19.4398   3
   0 -11   3 66.3337 18.2744   2
 -10 -10   3 275.701 32.2182   1
 -10 -10   3 277.172 22.8837   2
  -9 -10   3 54.6648 19.5653   1
  -9 -10   3 93.3038 15.8577   2
   8  10  -3 254.673 17.7722   2
   8  10  -3 215.818 16.7545   2
  -8 -10   3 206.859 29.6357   1
  -8 -10   3 234.827 19.0688   2
  -8 -10   3 221.032 22.6282   2
   7  10  -3 232.914 17.2523   2
   7  10  -3 232.710 17.9619   2
  -7 -10   3 180.096 22.1775   2
  -7 -10   3 190.925 27.6436   1
  -7 -10   3 232.812 19.1993   2
   6  10  -3 403.409 21.5915   2
   6  10  -3 431.910 22.1842   2
  -6 -10   3 416.500 26.2705   2
  -6 -10   3 443.207 22.8461   2
  -6 -10   3 357.014 31.5384   1
   5  10  -3 101.512 14.0872   2
   5  10  -3 96.5863 12.6064   2
  -5 -10   3 96.7690 14.4161   2
  -5 -10   3 89.8543 12.3933   2
  -5 -10   3 65.0646 16.0786   1
   4  10  -3 125.389 14.3323   2
   4  10  -3 113.935 14.8272   2
  -4 -10   3 110.718 18.5954   1
  -4 -10   3 162.469 18.3436   2
  -4 -10   3 103.258 14.3192   2
   3  10  -3 19.1717 10.7423   2
   3  10  -3 18.8502 11.3629   2
  -3 -10   3 12.6453 10.5272   2
  -3 -10   3 9.22121 13.1649   2
  -3 -10   3 19.0187 13.9355   1
   2  10  -3 5.77894 11.2952   2
   2  10  -3 -2.0625 10.4966   2
  -2 -10   3 -17.450 11.7067   3
  -2 -10   3 -8.4840 10.3228   2
  -2 -10   3 -6.5284 11.9951   1
  -2 -10   3 -14.864 12.5191   2
   1  10  -3 44.5478 11.9395   2
   1  10  -3 35.5689 14.0074   2
  -1 -10   3 29.4814 10.1126   2
  -1 -10   3 35.6890 14.9841   3
  -1 -10   3 39.1642 15.7847   2
  -1 -10   3 33.4564 14.7405   1
   0  10  -3 -0.4537 12.7811   2
   0  10  -3 -0.4393 11.3549   2
   0 -10   3 13.5224 14.3864   3
   0 -10   3 2.18050 15.3986   2
   0 -10   3 1.37304 11.8683   2
   0 -10   3 16.5519 14.1356   1
  -1  10  -3 107.929 19.0653   2
  -1  10  -3 65.4741 13.2022   2
   1 -10   3 74.1482 18.9624   1
   1 -10   3 88.7772 17.0821   2
   1 -10   3 95.5176 17.3886   3
   1 -10   3 109.982 20.6706   2
  -2  10  -3 201.240 25.0139   2
  -2  10  -3 161.390 26.0014   2
   2 -10   3 163.349 21.1109   3
   2 -10   3 89.3035 17.5182   2
   2 -10   3 176.313 25.0463   2
   2 -10   3 113.253 23.3129   1
 -11  -9   3 43.0380 14.3645   3
 -11  -9   3 36.3704 11.7894   2
 -10  -9   3 21.2519 10.9500   2
   8   9  -3 239.904 14.5783   2
   8   9  -3 238.483 14.4845   2
  -8  -9   3 265.761 20.4182   2
   7   9  -3 41.9398 8.11361   2
   7   9  -3 33.9018 8.29899   2
  -7  -9   3 30.1484 10.7103   2
  -7  -9   3 28.5664 8.27688   2
   6   9  -3 72.9359 9.81578   2
   6   9  -3 47.0261 9.53453   2
  -6  -9   3 92.6903 12.5913   2
  -6  -9   3 72.9086 10.4434   2
  -6  -9   3 50.6376 13.0154   1
   5   9  -3 64.2545 10.4934   2
   5   9  -3 52.2257 9.21254   2
  -5  -9   3 52.5411 11.3279   2
  -5  -9   3 43.7979 9.77332   2
  -5  -9   3 44.3231 12.2284   1
   4   9  -3 72.8799 10.7906   2
   4   9  -3 41.3305 9.88770   2
  -4  -9   3 34.1637 12.8685   1
  -4  -9   3 46.9657 9.71706   2
  -4  -9   3 44.4222 11.4055   2
   3   9  -3 66.3644 10.5243   2
   3   9  -3 46.3781 9.91028   2
  -3  -9   3 40.5598 12.5012   1
  -3  -9   3 78.4116 12.9236   2
  -3  -9   3 44.2214 10.0742   2
   2   9  -3 271.823 20.1468   2
   2   9  -3 280.664 21.1729   2
  -2  -9   3 277.109 20.9183   2
  -2  -9   3 265.740 22.2981   2
  -2  -9   3 284.575 23.2015   1
   1   9  -3 5.31580 9.40463   2
   1   9  -3 3.42026 9.93628   2
  -1  -9   3 0.35511 9.72459   3
  -1  -9   3 15.6549 10.2461   2
  -1  -9   3 -15.588 9.17643   2
  -1  -9   3 0.66819 10.5183   1
   0   9  -3 32.3068 11.6975   2
   0   9  -3 16.6200 10.8006   2
   0  -9   3 16.6500 11.8082   2
   0  -9   3 25.0454 10.9954   3
   0  -9   3 39.4399 13.5018   1
   0  -9   3 45.0917 14.3665   2
  -1   9  -3 130.711 15.8821   2
  -1   9  -3 128.790 18.9040   2
   1  -9   3 139.956 19.3484   2
   1  -9   3 119.394 16.5763   2
   1  -9   3 118.772 15.2415   3
   1  -9   3 113.176 17.2063   1
  -2   9  -3 467.814 32.1969   2
  -2   9  -3 412.195 31.3229   2
   2  -9   3 385.377 29.3344   1
   2  -9   3 466.089 31.4378   2
   2  -9   3 464.384 28.8592   3
   2  -9   3 458.111 32.1141   2
  -3   9  -3 88.4770 20.6176   2
  -3   9  -3 86.6333 19.3203   2
   3  -9   3 76.3352 19.5160   1
   3  -9   3 91.3248 17.2689   3
   3  -9   3 94.3505 21.2435   2
   3  -9   3 83.3144 17.8433   2
  -4   9  -3 11.0161 18.5902   2
  -4   9  -3 -5.9556 20.1635   2
   4  -9   3 38.3556 18.1243   1
   4  -9   3 19.8326 21.7701   2
   4  -9   3 30.6210 17.1524   3
 -11  -8   3 45.2869 11.0039   2
 -10  -8   3 10.7053 9.19279   2
 -10  -8   3 7.83077 10.3895   3
  -9  -8   3 18.5975 8.57523   2
   8   8  -3 268.227 13.8848   2
   8   8  -3 263.959 13.9555   2
  -8  -8   3 276.584 18.8884   2
   7   8  -3 105.573 11.7809   2
  -7  -8   3 138.225 15.6621   2
  -7  -8   3 116.352 12.4531   2
   6   8  -3 18.3293 6.61605   2
   6   8  -3 20.1152 7.16225   2
  -6  -8   3 20.6683 7.15080   2
  -6  -8   3 21.2882 8.51169   2
   5   8  -3 409.114 19.3905   2
   5   8  -3 405.222 18.0698   2
  -5  -8   3 419.401 20.8824   2
  -5  -8   3 425.458 18.7523   2
   4   8  -3 364.175 18.4820   2
   4   8  -3 365.043 18.4619   2
  -4  -8   3 365.042 20.6492   2
  -4  -8   3 367.775 18.0504   2
   3   8  -3 273.406 17.6656   2
   3   8  -3 274.569 17.3765   2
  -3  -8   3 252.310 18.5442   2
  -3  -8   3 297.766 17.1960   2
  -3  -8   3 273.847 20.8653   1
   2   8  -3 384.063 20.6736   2
   2   8  -3 399.988 20.7399   2
  -2  -8   3 388.932 22.1490   2
  -2  -8   3 401.848 20.7796   2
  -2  -8   3 375.995 23.9521   1
   1   8  -3 587.460 25.9228   2
   1   8  -3 602.481 26.5415   2
  -1  -8   3 616.955 27.5121   2
  -1  -8   3 616.849 26.2173   3
  -1  -8   3 608.932 28.8653   1
  -1  -8   3 602.309 25.5315   2
   0   8  -3 695.355 29.4881   2
   0   8  -3 754.307 29.6917   2
   0  -8   3 706.067 29.2962   2
   0  -8   3 667.664 27.8398   3
   0  -8   3 766.045 31.0176   2
   0  -8   3 709.748 31.1169   1
  -1   8  -3 0.27465 8.56395   2
  -1   8  -3 0.33805 8.87373   2
   1  -8   3 -7.0981 8.55660   3
   1  -8   3 6.95704 9.51977   2
   1  -8   3 6.53400 10.0738   1
   1  -8   3 16.2094 10.5206   2
  -2   8  -3 498.488 28.7318   2
  -2   8  -3 507.446 28.2446   2
   2  -8   3 474.343 25.7612   3
   2  -8   3 538.772 29.7064   2
   2  -8   3 545.881 29.1753   2
   2  -8   3 469.865 26.8324   1
  -3   8  -3 450.955 30.4614   2
  -3   8  -3 534.376 31.6134   2
   3  -8   3 460.651 27.3822   3
   3  -8   3 514.047 30.5088   2
   3  -8   3 466.124 29.9809   2
   3  -8   3 430.887 28.3308   1
  -4   8  -3 195.901 23.8966   2
   4  -8   3 185.389 21.5482   2
   4  -8   3 189.605 20.7878   1
   4  -8   3 210.238 21.7043   3
   4  -8   3 219.746 26.7639   2
  -5   8  -3 88.0193 21.1992   2
  -5   8  -3 122.271 21.1706   2
   5  -8   3 174.187 20.6970   1
   5  -8   3 122.645 25.0691   2
   5  -8   3 136.541 18.6134   3
 -12  -7   3 13.3717 11.4872   2
 -11  -7   3 26.6178 10.1124   2
 -10  -7   3 32.7337 9.29714   2
  -9  -7   3 3.69392 7.33085   2
   8   7  -3 -0.3145 4.79214   2
   8   7  -3 0.47489 5.21556   2
   7   7  -3 38.0376 6.66836   2
  -7  -7   3 22.9914 7.14395   2
   6   7  -3 172.425 12.0137   2
   6   7  -3 152.136 11.0111   2
  -6  -7   3 177.541 14.8761   2
  -6  -7   3 175.801 11.7179   2
   5   7  -3 37.8282 6.74811   2
   5   7  -3 40.7843 7.26998   2
  -5  -7   3 45.4219 8.48118   2
  -5  -7   3 41.1242 6.78136   2
   4   7  -3 154.904 12.0163   2
   4   7  -3 133.813 11.9995   2
  -4  -7   3 150.486 14.3750   2
  -4  -7   3 145.267 11.2792   2
   3   7  -3 47.0721 7.86885   2
   3   7  -3 46.3628 7.76882   2
  -3  -7   3 55.5487 9.19277   2
  -3  -7   3 52.0339 8.18397   2
   2   7  -3 172.799 13.8323   2
   2   7  -3 161.968 13.6380   2
  -2  -7   3 160.655 13.2393   2
  -2  -7   3 188.155 15.3133   2
   1   7  -3 157.581 14.5613   2
   1   7  -3 130.447 13.8948   2
  -1  -7   3 128.576 14.8801   1
  -1  -7   3 166.708 15.6889   2
  -1  -7   3 111.366 12.8718   3
  -1  -7   3 111.023 12.3045   2
   0   7  -3 7.81643 6.96404   2
   0   7  -3 10.3143 6.51722   2
   0  -7   3 2.93048 7.36027   2
   0  -7   3 3.60834 6.61990   3
   0  -7   3 -1.0782 7.71809   1
   0  -7   3 1.71730 5.63515   2
  -1   7  -3 44.9467 10.1392   2
  -1   7  -3 56.7831 10.4055   2
   1  -7   3 65.9500 10.5649   1
   1  -7   3 53.1021 9.62982   3
   1  -7   3 40.1775 8.90193   2
   1  -7   3 45.2892 8.43421   2
  -2   7  -3 414.270 24.2481   2
  -2   7  -3 441.935 24.4802   2
   2  -7   3 416.680 24.5305   2
   2  -7   3 414.923 22.6296   1
   2  -7   3 396.205 21.4543   3
   2  -7   3 424.406 23.4026   2
  -3   7  -3 174.004 19.4935   2
  -3   7  -3 176.977 19.9217   2
   3  -7   3 135.966 17.1566   1
   3  -7   3 148.535 15.2631   3
   3  -7   3 143.893 15.6248   2
   3  -7   3 181.200 19.3599   2
  -4   7  -3 5.63315 12.6775   2
  -4   7  -3 8.77046 10.2180   2
   4  -7   3 -2.6299 10.9934   1
   4  -7   3 -5.0568 10.4826   2
   4  -7   3 2.89175 12.4395   2
   4  -7   3 -2.0607 10.3184   3
  -5   7  -3 74.8669 18.3221   2
  -5   7  -3 62.7952 17.4417   2
   5  -7   3 60.1334 17.4814   2
   5  -7   3 62.7150 12.7022   3
   5  -7   3 45.4827 15.7449   2
  -6   7  -3 283.655 35.9169   2
  -6   7  -3 297.857 33.7790   2
   6  -7   3 242.519 26.4515   3
   6  -7   3 311.670 30.3042   2
 -12  -6   3 227.480 20.0670   2
 -11  -6   3 894.634 28.6445   2
 -10  -6   3 132.796 14.8878   2
  -9  -6   3 6.76476 6.00828   3
  -9  -6   3 0.09829 6.41344   2
   8   6  -3 910.355 23.5550   2
   8   6  -3 934.837 23.7687   2
   7   6  -3 1531.33 36.2350   2
  -7  -6   3 1553.90 38.9706   2
   6   6  -3 234.666 12.4658   2
   6   6  -3 258.684 12.0368   2
  -6  -6   3 256.015 14.0665   2
   5   6  -3 46.8781 6.45539   2
   5   6  -3 45.5309 5.97921   2
  -5  -6   3 49.4650 7.53533   2
  -5  -6   3 48.6754 6.69857   2
   4   6  -3 1708.24 40.9478   2
   4   6  -3 1708.03 41.4605   2
  -4  -6   3 1680.15 41.1749   2
  -4  -6   3 1711.65 42.5313   2
   3   6  -3 928.401 26.9930   2
   3   6  -3 939.954 27.5133   2
  -3  -6   3 953.370 28.4603   2
  -3  -6   3 921.356 27.1321   2
   2   6  -3 363.196 16.4274   2
   2   6  -3 357.991 16.3813   2
  -2  -6   3 380.316 17.4971   2
  -2  -6   3 364.581 16.4950   2
   1   6  -3 288.135 15.8736   2
   1   6  -3 304.912 15.6039   2
  -1  -6   3 264.443 14.7888   3
  -1  -6   3 276.655 14.9359   2
  -1  -6   3 293.719 16.5795   2
   0   6  -3 452.585 20.2675   2
   0   6  -3 487.391 20.3340   2
   0  -6   3 453.387 21.4372   1
   0  -6   3 469.195 19.2915   3
   0  -6   3 495.318 21.3068   2
   0  -6   3 472.660 20.2406   2
  -1   6  -3 45.0115 8.83705   2
  -1   6  -3 41.8617 8.59374   2
   1  -6   3 54.3026 8.13850   3
   1  -6   3 35.4881 7.57594   2
   1  -6   3 60.6394 10.5052   2
   1  -6   3 46.4558 8.47853   1
  -2   6  -3 107.358 13.5675   2
  -2   6  -3 72.8979 9.33758   2
   2  -6   3 94.7431 12.7399   2
   2  -6   3 93.5841 11.2459   1
   2  -6   3 87.9433 11.6272   2
   2  -6   3 92.2489 11.1599   3
  -3   6  -3 5.54461 10.0216   2
  -3   6  -3 5.42510 8.52115   2
   3  -6   3 15.7545 8.85728   2
   3  -6   3 -0.4896 7.25372   1
   3  -6   3 18.7132 8.86441   2
   3  -6   3 -1.1024 6.89762   3
  -4   6  -3 23.5354 10.5632   2
  -4   6  -3 40.5172 12.5254   2
   4  -6   3 24.9916 9.76898   1
   4  -6   3 38.3679 10.8555   2
   4  -6   3 37.1656 8.74394   3
   4  -6   3 32.5767 9.69562   2
  -5   6  -3 73.5965 15.2823   2
  -5   6  -3 68.4136 13.2860   2
   5  -6   3 61.4521 12.0308   2
   5  -6   3 89.7266 13.1063   3
   5  -6   3 58.1608 12.0709   2
  -6   6  -3 142.098 20.3623   2
  -6   6  -3 90.4817 15.9394   2
   6  -6   3 76.4851 14.5994   2
   6  -6   3 88.7736 13.3956   3
  -7   6  -3 84.9924 18.7683   2
  -7   6  -3 123.828 23.5137   2
   7  -6   3 127.771 20.5665   2
   7  -6   3 109.473 16.8070   3
 -12  -5   3 30.1743 11.1632   2
 -11  -5   3 667.649 25.1015   2
 -10  -5   3 665.423 23.5151   2
   9   5  -3 47.1764 6.04197   2
   9   5  -3 39.3976 5.75368   2
  -9  -5   3 36.0284 7.60158   2
   8   5  -3 173.065 10.3819   2
   8   5  -3 175.057 10.4648   2
  -8  -5   3 180.042 9.88868   3
   7   5  -3 1546.91 35.6720   2
  -7  -5   3 1533.12 37.8339   2
  -7  -5   3 1570.99 35.7773   3
   6   5  -3 464.689 15.5374   2
   6   5  -3 466.225 15.7086   2
  -6  -5   3 471.272 17.1007   2
   5   5  -3 156.266 9.79677   2
   5   5  -3 186.832 9.68164   2
  -5  -5   3 173.190 11.4028   2
   4   5  -3 1356.69 33.6888   2
   4   5  -3 1415.26 34.4724   2
  -4  -5   3 1423.39 35.3610   2
  -4  -5   3 1381.63 33.9063   2
   3   5  -3 1071.10 29.1661   2
   3   5  -3 1113.29 28.9976   2
  -3  -5   3 1109.32 30.0283   2
  -3  -5   3 1112.69 29.0571   2
   2   5  -3 0.93229 3.56563   2
   2   5  -3 5.57810 3.61544   2
  -2  -5   3 8.13713 4.02972   2
  -2  -5   3 1.35470 4.23749   2
   1   5  -3 1224.39 33.1894   2
   1   5  -3 1219.03 33.1427   2
  -1  -5   3 1213.25 32.9276   2
  -1  -5   3 1228.28 32.5081   3
  -1  -5   3 1245.39 33.8959   2
   0   5  -3 389.891 16.7877   2
   0   5  -3 387.273 16.9736   2
   0  -5   3 409.172 16.5678   3
   0  -5   3 381.331 16.6982   2
   0  -5   3 425.543 18.0466   2
  -1   5  -3 0.39601 4.09334   2
  -1   5  -3 6.30256 5.26265   2
   1  -5   3 6.82971 4.74677   2
   1  -5   3 1.79396 5.24161   1
   1  -5   3 6.02794 4.73378   3
   1  -5   3 2.52635 5.04844   2
  -2   5  -3 597.161 23.5133   2
  -2   5  -3 598.530 23.5436   2
   2  -5   3 584.298 22.7280   2
   2  -5   3 579.194 22.3257   1
   2  -5   3 580.337 23.4632   2
   2  -5   3 550.153 20.9259   3
  -3   5  -3 957.227 32.4228   2
  -3   5  -3 955.661 32.3560   2
   3  -5   3 937.222 31.9629   2
   3  -5   3 930.455 29.1683   3
   3  -5   3 907.313 29.8348   1
   3  -5   3 959.047 32.0285   2
  -4   5  -3 6.94857 8.01901   2
  -4   5  -3 -7.1829 7.41919   2
   4  -5   3 -4.8675 7.09263   2
   4  -5   3 3.42080 6.63531   3
   4  -5   3 8.70724 8.19342   2
  -5   5  -3 208.367 19.9662   2
  -5   5  -3 229.278 21.6834   2
   5  -5   3 199.401 19.0776   2
   5  -5   3 199.517 16.4633   3
   5  -5   3 206.044 19.4010   2
  -6   5  -3 675.416 33.2473   2
  -6   5  -3 695.517 33.5218   2
   6  -5   3 693.163 27.5310   3
   6  -5   3 710.251 31.9759   2
  -7   5  -3 151.582 20.3808   2
  -7   5  -3 130.904 19.3523   2
   7  -5   3 103.801 15.7959   3
   7  -5   3 103.863 16.7240   2
  -8   5  -3 102.227 20.9908   2
  -8   5  -3 98.0765 19.4364   2
   8  -5   3 70.8826 19.1345   2
   8  -5   3 98.5990 16.6118   3
 -12  -4   3 32.6433 18.2410   1
 -12  -4   3 0.75409 13.1991   2
  10   4  -3 119.761 10.0809   2
  10   4  -3 87.5660 10.9698   2
   9   4  -3 80.4870 8.71616   2
   9   4  -3 81.3240 9.76054   2
  -9  -4   3 58.9871 9.40138   2
   8   4  -3 8.26547 3.97176   2
  -8  -4   3 11.0645 5.59362   2
   7   4  -3 251.759 11.0285   2
  -7  -4   3 257.656 12.9317   2
   6   4  -3 -1.8309 3.38372   2
   6   4  -3 -0.7621 3.30667   2
  -6  -4   3 -1.5166 3.12613   3
  -6  -4   3 3.27559 4.48528   2
   5   4  -3 75.9539 6.85085   2
   5   4  -3 80.3492 6.96963   2
  -5  -4   3 81.8701 6.80751   3
  -5  -4   3 71.6188 7.93614   2
   4   4  -3 360.005 12.9160   2
   4   4  -3 366.708 13.2885   2
  -4  -4   3 365.538 13.8442   2
  -4  -4   3 365.731 12.8781   3
  -4  -4   3 346.842 12.5593   2
   3   4  -3 793.891 21.5404   2
   3   4  -3 788.800 21.6994   2
  -3  -4   3 777.775 21.3839   3
  -3  -4   3 756.672 21.2088   2
  -3  -4   3 762.213 22.1867   2
   2   4  -3 135.780 8.75702   2
   2   4  -3 139.145 8.86768   2
  -2  -4   3 134.972 9.25127   2
  -2  -4   3 131.861 8.07088   2
  -2  -4   3 140.416 8.56863   3
   1   4  -3 804.906 23.1357   2
   1   4  -3 759.966 22.5423   2
  -1  -4   3 771.377 23.3966   2
  -1  -4   3 780.036 22.5387   2
  -1  -4   3 737.413 21.8093   3
   0   4  -3 1625.96 40.2682   2
   0   4  -3 1650.65 40.3124   2
   0  -4   3 1622.77 39.1215   3
   0  -4   3 1616.94 40.0316   2
   0  -4   3 1655.33 40.8295   2
  -1   4  -3 70.5929 8.16423   2
  -1   4  -3 69.6508 8.54780   2
   1  -4   3 81.1477 7.91246   3
   1  -4   3 86.4056 9.83400   2
   1  -4   3 71.6782 8.18570   2
  -2   4  -3 241.024 14.2499   2
  -2   4  -3 256.905 14.3475   2
   2  -4   3 244.823 12.8698   1
   2  -4   3 235.507 14.2981   2
   2  -4   3 245.920 13.6835   2
   2  -4   3 236.019 12.2232   3
  -3   4  -3 2122.41 52.4798   2
  -3   4  -3 2156.64 52.8470   2
   3  -4   3 2103.04 52.1443   2
   3  -4   3 2076.36 51.9795   2
   3  -4   3 1989.66 52.7391   1
   3  -4   3 2048.94 49.2067   3
  -4   4  -3 246.613 17.2674   2
  -4   4  -3 242.237 16.9765   2
   4  -4   3 245.488 16.3932   2
   4  -4   3 266.381 14.7169   3
   4  -4   3 254.742 16.1774   2
  -5   4  -3 30.7843 9.21252   2
  -5   4  -3 44.7257 10.2245   2
   5  -4   3 48.8513 9.41557   2
   5  -4   3 33.5029 8.15825   2
   5  -4   3 34.9455 8.37685   3
  -6   4  -3 356.582 22.5460   2
  -6   4  -3 370.215 24.2326   2
   6  -4   3 387.394 21.8950   2
   6  -4   3 285.399 18.2005   3
   6  -4   3 350.389 21.7549   2
  -7   4  -3 494.408 29.9442   2
  -7   4  -3 529.347 30.7029   2
   7  -4   3 488.769 26.8551   2
   7  -4   3 511.665 23.9859   3
  -8   4  -3 86.4504 17.1789   2
  -8   4  -3 63.5072 17.5844   2
   8  -4   3 61.0174 12.3166   3
   8  -4   3 44.2613 14.1789   2
  -9   4  -3 88.8053 20.9387   2
   9  -4   3 11.7325 18.6722   2
   9  -4   3 52.0977 14.9889   3
  12   3  -3 6.07285 8.06663   2
 -12  -3   3 -9.9771 17.1269   1
 -12  -3   3 1.43752 13.1414   2
 -12  -3   3 -5.3070 15.1263   2
  11   3  -3 8.97489 8.34538   2
  11   3  -3 -13.801 7.06547   2
 -11  -3   3 9.52519 15.0509   1
 -11  -3   3 13.8221 11.1202   2
  10   3  -3 129.679 11.7553   2
 -10  -3   3 136.335 17.1975   2
 -10  -3   3 137.118 16.5588   1
   9   3  -3 42.3112 6.37569   2
  -9  -3   3 51.3463 9.05394   2
   8   3  -3 30.4491 5.35250   2
  -8  -3   3 37.5277 7.07058   2
   7   3  -3 220.180 10.4724   2
   7   3  -3 225.222 11.4224   2
  -7  -3   3 224.314 12.1672   2
   6   3  -3 619.547 17.9237   2
   6   3  -3 627.315 18.6201   2
  -6  -3   3 620.704 19.2935   2
   5   3  -3 139.469 7.97505   2
   5   3  -3 138.722 8.29282   2
  -5  -3   3 135.399 6.59736   3
  -5  -3   3 144.988 8.99469   2
   4   3  -3 292.517 11.0352   2
   4   3  -3 291.427 10.8955   2
  -4  -3   3 299.026 11.8298   2
  -4  -3   3 296.016 10.1025   3
   3   3  -3 901.117 22.7097   2
   3   3  -3 864.647 22.4440   2
  -3  -3   3 877.601 23.1812   2
  -3  -3   3 869.414 21.7841   3
  -3  -3   3 873.163 22.2690   2
   2   3  -3 563.521 16.5490   2
   2   3  -3 538.211 16.3314   2
  -2  -3   3 535.021 16.9206   2
  -2  -3   3 552.653 15.8943   3
  -2  -3   3 548.943 16.1984   2
   1   3  -3 493.266 15.5750   2
   1   3  -3 488.544 15.6529   2
  -1  -3   3 481.301 14.9472   3
  -1  -3   3 454.492 15.7295   2
  -1  -3   3 453.159 14.9856   2
   0   3  -3 235.785 11.1002   2
   0   3  -3 261.530 11.3570   2
   0  -3   3 248.428 10.7980   2
   0  -3   3 258.649 10.7443   3
   0  -3   3 234.191 11.6015   2
  -1   3  -3 -1.1080 2.88803   2
   1  -3   3 1.04373 2.95373   2
   1  -3   3 0.83047 3.36973   2
   1  -3   3 0.60335 2.62630   3
  -2   3  -3 9.83525 4.36879   2
  -2   3  -3 15.7015 4.80216   2
   2  -3   3 19.2389 5.51979   2
   2  -3   3 15.1709 4.51861   2
   2  -3   3 17.9405 3.84392   3
  -3   3  -3 334.808 15.5652   2
  -3   3  -3 361.950 16.2564   2
   3  -3   3 336.392 15.4994   2
   3  -3   3 331.572 13.1571   1
   3  -3   3 350.923 15.8853   2
   3  -3   3 328.675 13.9994   3
  -4   3  -3 41.0879 7.40342   2
  -4   3  -3 35.5403 7.29287   2
   4  -3   3 39.7442 6.42522   3
   4  -3   3 42.7236 7.30692   2
   4  -3   3 26.6111 6.12335   2
  -5   3  -3 111.908 13.5731   2
  -5   3  -3 108.218 13.6992   2
   5  -3   3 98.6455 10.3848   3
   5  -3   3 106.613 12.9061   2
   5  -3   3 114.050 12.2789   2
  -6   3  -3 138.299 16.3758   2
  -6   3  -3 130.630 15.6952   2
   6  -3   3 122.640 12.7632   3
   6  -3   3 124.080 14.4944   2
   6  -3   3 114.811 14.2893   2
  -7   3  -3 135.879 15.4239   2
  -7   3  -3 139.003 15.6655   2
   7  -3   3 124.752 14.1425   2
   7  -3   3 116.104 14.3183   3
  -8   3  -3 29.1777 13.1108   2
  -8   3  -3 23.7546 12.1355   2
   8  -3   3 2.01435 10.0907   2
   8  -3   3 18.9182 9.71884   3
  -9   3  -3 324.681 30.0276   2
  -9   3  -3 301.829 30.5290   2
   9  -3   3 278.176 27.0831   2
 -10   3  -3 167.793 24.4542   2
  10  -3   3 183.911 22.5747   2
 -12  -2   3 192.908 22.1855   1
 -12  -2   3 223.249 27.5148   2
 -12  -2   3 210.850 22.1343   2
 -11  -2   3 192.642 21.9516   2
 -11  -2   3 169.312 17.2947   2
 -11  -2   3 159.848 20.2215   1
  10   2  -3 91.1147 11.0085   2
 -10  -2   3 103.253 12.9853   2
 -10  -2   3 109.795 16.2673   1
   9   2  -3 224.759 14.5525   2
  -9  -2   3 216.610 19.8156   1
  -9  -2   3 235.832 16.2645   2
   8   2  -3 340.245 15.5243   2
  -8  -2   3 338.839 16.8706   2
   7   2  -3 105.232 9.27220   2
  -7  -2   3 87.2182 9.94886   2
   6   2  -3 190.230 10.2595   2
  -6  -2   3 175.376 10.8066   2
   5   2  -3 1824.34 41.2463   2
  -5  -2   3 1816.07 41.6397   2
   4   2  -3 833.352 21.4965   2
   4   2  -3 786.549 20.5921   2
  -4  -2   3 807.163 18.2870   3
  -4  -2   3 796.411 21.6081   2
   3   2  -3 84.9879 5.98994   2
   3   2  -3 85.0330 5.76025   2
  -3  -2   3 98.2765 5.10117   3
  -3  -2   3 88.8065 6.71326   2
   2   2  -3 3875.86 78.2810   2
   2   2  -3 3905.74 78.2525   2
  -2  -2   3 3885.22 78.8568   2
  -2  -2   3 3807.39 76.2510   3
  -2  -2   3 3877.63 77.9420   2
   1   2  -3 3033.65 62.5434   2
   1   2  -3 3060.12 62.5900   2
  -1  -2   3 2925.11 60.9569   3
  -1  -2   3 3005.43 62.8050   2
  -1  -2   3 3028.62 62.2442   2
   0   2  -3 5065.57 101.493   2
   0   2  -3 5133.68 101.659   2
   0   2  -3 5029.30 99.8524   3
   0  -2   3 5059.46 101.264   2
   0  -2   3 5153.30 101.961   2
   0  -2   3 4937.51 99.5277   3
  -1   2  -3 276.440 10.6215   3
  -1   2  -3 272.503 11.0472   2
  -1   2  -3 278.782 11.3421   2
   1  -2   3 253.442 10.5825   2
   1  -2   3 260.010 10.3613   3
   1  -2   3 259.117 11.3448   2
  -2   2  -3 67.0426 6.13535   3
  -2   2  -3 71.6650 7.11139   2
  -2   2  -3 66.9183 6.85046   2
   2  -2   3 72.9728 7.55870   2
   2  -2   3 62.7901 6.45457   2
   2  -2   3 67.4793 6.31058   3
  -3   2  -3 381.498 13.9884   3
  -3   2  -3 370.331 14.9284   2
  -3   2  -3 362.461 14.8118   2
   3  -2   3 344.860 13.4050   3
   3  -2   3 359.377 14.9286   2
   3  -2   3 371.781 14.7461   2
  -4   2  -3 746.870 23.9009   2
  -4   2  -3 749.148 24.0156   2
   4  -2   3 751.888 23.8594   2
   4  -2   3 735.427 22.0482   3
   4  -2   3 764.712 23.4772   2
  -5   2  -3 696.295 24.4951   2
  -5   2  -3 709.034 24.6497   2
   5  -2   3 695.069 21.8870   3
   5  -2   3 697.129 23.6646   2
   5  -2   3 671.075 23.2360   2
  -6   2  -3 452.059 20.7053   2
  -6   2  -3 447.881 20.8026   2
   6  -2   3 431.482 19.6205   2
   6  -2   3 470.281 20.0766   2
   6  -2   3 447.287 18.0157   3
  -7   2  -3 145.053 15.3449   2
  -7   2  -3 148.139 16.4815   2
   7  -2   3 133.521 12.4430   3
   7  -2   3 112.101 13.8372   2
  -8   2  -3 109.719 14.6610   2
  -8   2  -3 114.887 15.2454   2
   8  -2   3 95.6024 13.4054   2
  -9   2  -3 263.628 25.2957   2
  -9   2  -3 290.224 26.6459   2
   9  -2   3 279.076 23.1715   2
 -10   2  -3 53.9483 17.0928   2
 -10   2  -3 59.9512 16.7941   2
  10  -2   3 48.3501 14.4514   2
  11   1  -3 116.789 15.2120   2
 -11  -1   3 132.766 16.6469   2
 -11  -1   3 141.076 17.7658   2
 -11  -1   3 127.502 18.2753   1
  10   1  -3 225.597 18.7601   2
 -10  -1   3 247.662 22.9960   1
 -10  -1   3 233.976 21.9673   2
 -10  -1   3 262.546 20.7176   2
   9   1  -3 70.2028 9.82881   2
  -9  -1   3 65.0208 11.0324   2
  -9  -1   3 61.3229 11.5987   1
   8   1  -3 501.657 19.9520   2
  -8  -1   3 512.273 23.7249   1
  -8  -1   3 522.009 21.0487   2
   7   1  -3 1653.99 40.7386   2
  -7  -1   3 1622.21 40.8975   2
  -7  -1   3 1627.36 46.5837   1
   6   1  -3 415.368 15.6158   2
  -6  -1   3 394.083 15.6587   2
   5   1  -3 559.400 17.8364   2
  -5  -1   3 556.251 17.8710   2
   4   1  -3 2067.79 46.2732   2
  -4  -1   3 2145.61 46.7296   2
   3   1  -3 1588.68 36.0816   2
  -3  -1   3 1610.13 32.4405   3
  -3  -1   3 1598.95 36.3253   2
   2   1  -3 68.9676 5.06055   2
   2   1  -3 72.0151 4.20875   3
   2   1  -3 73.7527 4.91204   2
  -2  -1   3 72.4054 4.23971   3
  -2  -1   3 72.8140 5.71022   2
   1   1  -3 1035.83 24.3785   2
   1   1  -3 1035.40 24.5818   2
  -1  -1   3 1023.34 24.7919   2
  -1  -1   3 1059.64 23.4928   3
   0   1  -3 9451.53 180.100   3
   0   1  -3 9517.54 182.885   2
   0   1  -3 9692.55 182.878   2
   0  -1   3 9424.00 179.997   3
   0  -1   3 9365.92 182.452   2
  -1   1  -3 486.413 14.7665   2
  -1   1  -3 524.852 14.5880   3
  -1   1  -3 516.244 14.9251   2
   1  -1   3 505.934 15.1003   2
   1  -1   3 475.730 14.2704   2
  -2   1  -3 62.8878 5.37589   3
  -2   1  -3 81.6115 6.47566   2
  -2   1  -3 74.6303 6.23260   2
   2  -1   3 76.0439 5.64315   2
   2  -1   3 70.3396 5.58759   3
   2  -1   3 75.3560 6.52970   2
  -3   1  -3 2329.41 49.8640   3
  -3   1  -3 2317.70 51.1893   2
  -3   1  -3 2305.51 51.2817   2
   3  -1   3 2299.18 50.9717   2
   3  -1   3 2321.46 50.6991   2
   3  -1   3 2300.09 49.8278   3
  -4   1  -3 2540.80 57.6228   2
  -4   1  -3 2678.40 56.2039   3
  -4   1  -3 2608.57 57.8391   2
   4  -1   3 2622.02 57.2727   2
   4  -1   3 2606.42 56.0430   3
   4  -1   3 2571.10 57.2733   2
  -5   1  -3 3.48497 4.72517   2
  -5   1  -3 6.82901 3.70732   3
  -5   1  -3 7.41128 4.28661   2
   5  -1   3 10.7631 4.58939   2
   5  -1   3 5.04269 4.40555   2
   5  -1   3 7.24009 4.20117   3
  -6   1  -3 121.064 12.3330   2
  -6   1  -3 111.086 9.38691   3
  -6   1  -3 114.301 12.0862   2
   6  -1   3 99.6379 9.27905   3
   6  -1   3 103.951 10.6752   2
   6  -1   3 101.710 10.2096   2
  -7   1  -3 43.9220 8.79053   2
  -7   1  -3 24.4625 7.74663   2
   7  -1   3 37.5014 7.45657   2
  -8   1  -3 42.6961 9.37322   2
  -8   1  -3 49.3377 9.81338   2
   8  -1   3 38.3862 8.37754   2
  -9   1  -3 91.5584 13.7520   2
  -9   1  -3 80.1883 13.2665   2
   9  -1   3 87.2106 11.9681   2
 -10   1  -3 14.3900 13.1496   2
 -10   1  -3 34.0463 14.5642   2
  10  -1   3 13.4172 11.7279   2
 -11   1  -3 55.8357 18.8428   2
 -11   1  -3 32.7214 17.5185   2
  11  -1   3 1.27603 13.1716   2
  11   0  -3 1.30581 13.3335   2
 -11   0   3 32.3590 15.3014   2
 -11   0   3 -11.201 16.2702   2
  10   0  -3 31.6423 11.7267   2
 -10   0   3 39.2286 12.6677   2
 -10   0   3 46.5387 13.3671   1
 -10   0   3 49.5501 13.5195   2
   9   0  -3 113.785 13.0967   2
  -9   0   3 107.192 13.9988   1
  -9   0   3 119.977 14.8777   2
  -9   0   3 105.531 13.2216   2
   8   0  -3 -1.0032 6.82106   2
  -8   0   3 -5.0180 6.15603   2
  -8   0   3 20.7378 8.70555   1
   7   0  -3 24.2638 7.19767   2
  -7   0   3 35.3289 6.95957   2
  -7   0   3 42.7481 9.01692   1
   6   0  -3 302.489 14.4373   2
  -6   0   3 324.624 16.7759   1
  -6   0   3 302.777 14.4041   2
   5   0  -3 1.23097 3.38409   2
  -5   0   3 0.35863 4.51834   1
  -5   0   3 2.16489 3.94778   2
   4   0  -3 812.242 22.7524   2
  -4   0   3 800.456 25.4104   1
  -4   0   3 818.292 22.7508   2
   3   0  -3 4.54853 2.63975   2
  -3   0   3 6.60728 2.77016   2
  -3   0   3 9.19760 3.73516   1
   2   0  -3 232.015 6.94369   3
   2   0  -3 210.590 8.88136   2
  -2   0   3 226.404 10.2830   1
  -2   0   3 214.842 9.06745   2
   1   0  -3 358.266 9.89822   3
   1   0  -3 346.539 10.9972   2
   0   0  -3 5202.96 100.255   2
   0   0  -3 5121.30 100.549   2
   0   0  -3 5062.31 98.6937   3
   0   0   3 5191.54 98.8135   3
   0   0   3 5001.58 100.476   2
  -1   0  -3 942.524 22.0936   3
  -1   0  -3 964.824 22.1398   2
  -1   0  -3 926.814 22.2074   2
   1   0   3 930.630 22.0005   3
   1   0   3 936.713 21.8652   2
   1   0   3 907.646 24.3597   1
   1   0   3 933.404 22.3988   2
  -2   0  -3 273.619 9.69273   2
  -2   0  -3 283.627 9.84013   3
  -2   0  -3 282.366 9.91077   2
   2   0   3 277.776 9.96980   2
   2   0   3 272.110 9.71927   3
   2   0   3 285.460 9.58154   2
   2   0   3 274.155 9.51398   1
  -3   0  -3 497.631 14.6260   3
  -3   0  -3 487.938 14.7638   2
  -3   0  -3 497.758 14.9065   2
   3   0   3 471.747 14.2071   2
   3   0   3 490.291 14.9015   2
   3   0   3 477.620 14.6176   3
  -4   0  -3 717.974 20.6329   2
  -4   0  -3 775.774 20.4858   3
  -4   0  -3 771.512 21.1463   2
   4   0   3 770.280 20.6588   3
   4   0   3 730.483 20.5043   2
   4   0   3 738.257 20.0390   2
  -5   0  -3 149.998 9.61707   2
  -5   0  -3 148.129 9.33325   2
  -5   0  -3 147.049 8.42999   3
   5   0   3 132.272 8.52616   2
   5   0   3 133.381 8.92948   2
  -6   0  -3 1010.56 26.5154   3
  -6   0  -3 1018.40 28.6414   2
  -6   0  -3 976.144 27.8894   2
   6   0   3 989.041 26.8250   2
   6   0   3 1004.32 27.0363   2
  -7   0  -3 748.974 22.4190   3
  -7   0  -3 733.736 24.3572   2
  -7   0  -3 769.439 24.7531   2
   7   0   3 715.492 22.8093   2
  -8   0  -3 134.861 14.5423   2
  -8   0  -3 139.753 11.4518   3
  -8   0  -3 146.727 14.5053   2
   8   0   3 118.552 12.0040   2
  -9   0  -3 189.033 18.0698   2
  -9   0  -3 186.645 18.3284   2
   9   0   3 151.606 14.4647   2
 -10   0  -3 513.947 27.1711   2
 -10   0  -3 520.799 27.0424   2
  10   0   3 461.837 21.8958   2
 -11   0  -3 95.5253 17.2876   2
 -11   0  -3 97.6438 16.8523   2
 -11   1   3 170.173 21.8090   2
 -11   1   3 297.582 36.2721   2
  10  -1  -3 312.188 27.2423   2
 -10   1   3 319.298 28.4994   2
 -10   1   3 303.357 25.6952   2
   9  -1  -3 55.5558 12.4748   2
  -9   1   3 50.7158 12.1041   1
  -9   1   3 51.8302 11.1946   2
  -9   1   3 56.2370 12.1681   2
   8  -1  -3 62.9612 10.7166   2
  -8   1   3 83.7017 12.1454   1
  -8   1   3 73.0788 12.1455   2
  -8   1   3 40.1187 9.71190   2
   7  -1  -3 576.181 23.1598   2
  -7   1   3 554.298 22.4685   2
  -7   1   3 578.212 24.2693   1
   6  -1  -3 942.877 28.6453   2
  -6   1   3 923.346 30.7449   1
  -6   1   3 919.710 28.2766   2
   5  -1  -3 129.904 10.4020   2
  -5   1   3 155.189 11.8837   1
  -5   1   3 158.198 10.8400   2
   4  -1  -3 3.19706 3.38859   2
  -4   1   3 6.60420 3.79227   2
  -4   1   3 0.75032 4.41431   1
   3  -1  -3 561.385 17.5621   2
  -3   1   3 542.242 19.2102   1
  -3   1   3 545.648 17.1235   2
   2  -1  -3 1015.34 26.0634   2
  -2   1   3 1087.63 29.9611   1
  -2   1   3 1058.87 26.2645   2
   1  -1  -3 354.230 13.1707   1
  -1   1   3 351.186 13.1787   1
  -1   1   3 352.992 11.6866   2
   0  -1  -3 1632.58 41.0230   1
   0  -1  -3 1673.06 35.7839   2
   0   1   3 1700.73 35.8475   2
   0   1   3 1579.61 40.9954   1
  -1  -1  -3 809.315 22.6435   1
  -1  -1  -3 883.317 20.1592   2
   1   1   3 845.181 20.0020   2
   1   1   3 807.978 22.6769   1
  -2  -1  -3 246.320 8.06938   2
  -2  -1  -3 233.770 8.69055   3
  -2  -1  -3 232.368 8.91618   1
  -2  -1  -3 248.728 8.24141   2
   2   1   3 232.424 8.84416   1
   2   1   3 231.112 8.16603   2
  -3  -1  -3 398.281 12.5838   3
  -3  -1  -3 415.599 11.9913   2
  -3  -1  -3 386.560 11.6222   2
   3   1   3 393.049 11.8890   2
   3   1   3 406.157 11.4117   2
  -4  -1  -3 795.891 20.2465   2
  -4  -1  -3 806.319 20.8078   3
  -4  -1  -3 787.441 20.2449   2
   4   1   3 771.131 19.7707   2
   4   1   3 785.871 19.3361   2
  -5  -1  -3 200.220 9.55198   2
  -5  -1  -3 216.348 9.69535   2
  -5  -1  -3 213.254 9.51615   3
   5   1   3 202.276 8.44483   2
   5   1   3 210.432 9.13685   2
  -6  -1  -3 191.584 10.6035   2
  -6  -1  -3 202.960 9.81069   3
  -6  -1  -3 190.108 10.3144   2
   6   1   3 195.062 9.17050   2
   6   1   3 198.305 9.81979   2
  -7  -1  -3 834.243 24.7590   2
  -7  -1  -3 847.373 24.5468   2
  -7  -1  -3 871.774 23.8654   3
   7   1   3 822.162 22.6135   2
  -8  -1  -3 95.1032 11.5356   2
  -8  -1  -3 90.2620 9.44876   3
  -8  -1  -3 106.709 11.7137   2
   8   1   3 78.7861 9.04420   2
  -9  -1  -3 3.66475 5.93285   3
  -9  -1  -3 5.96881 7.76982   2
  -9  -1  -3 10.7687 8.13075   2
   9   1   3 -4.6876 5.77077   2
 -10  -1  -3 340.053 21.4734   2
 -10  -1  -3 303.885 19.9871   2
 -11  -1  -3 79.3109 14.5366   2
 -11  -1  -3 98.1927 14.7823   2
  11   1   3 113.355 12.2177   2
 -12  -1  -3 -9.5387 15.3682   2
  12   1   3 1.29443 10.8889   2
  10  -2  -3 363.881 32.3284   2
 -10   2   3 486.743 36.1419   2
 -10   2   3 371.695 30.9687   2
   9  -2  -3 256.591 25.1108   2
  -9   2   3 281.170 24.1747   2
  -9   2   3 299.912 25.9853   2
  -9   2   3 249.529 21.8819   1
   8  -2  -3 196.557 19.7692   2
  -8   2   3 173.115 19.4674   2
  -8   2   3 167.052 18.0796   1
  -8   2   3 207.185 19.3303   2
   7  -2  -3 411.165 22.1293   2
  -7   2   3 413.088 21.0662   2
  -7   2   3 418.243 21.6702   2
  -7   2   3 376.628 20.4962   1
   6  -2  -3 637.534 24.4393   2
  -6   2   3 640.660 24.9669   1
  -6   2   3 647.914 24.2429   2
   5  -2  -3 3.85635 4.45851   2
  -5   2   3 4.38112 5.78866   1
  -5   2   3 8.33746 5.09086   2
   4  -2  -3 1066.83 29.9042   2
  -4   2   3 1021.72 31.7430   1
  -4   2   3 1058.44 29.5173   2
   3  -2  -3 1486.20 36.4092   2
   3  -2  -3 1414.34 39.5925   1
  -3   2   3 1469.29 40.1399   1
  -3   2   3 1450.71 35.8997   2
   2  -2  -3 143.721 8.42918   2
   2  -2  -3 139.019 9.37525   1
  -2   2   3 139.577 9.41492   1
  -2   2   3 137.138 8.24375   2
   1  -2  -3 214.249 10.4247   1
   1  -2  -3 208.419 9.22359   2
  -1   2   3 212.747 10.4223   1
  -1   2   3 214.526 9.14901   2
   0  -2  -3 1002.80 23.8595   2
   0   2   3 986.558 23.6868   2
   0   2   3 933.517 27.1162   1
  -1  -2  -3 236.471 10.1633   1
  -1  -2  -3 255.549 8.72689   2
   1   2   3 244.306 8.54251   2
   1   2   3 248.997 10.3130   1
  -2  -2  -3 2.22703 1.61681   2
  -2  -2  -3 1.15216 2.46168   1
   2   2   3 1.88568 1.42456   2
   2   2   3 -1.9253 2.17028   1
  -3  -2  -3 225.860 9.48651   1
  -3  -2  -3 233.770 7.79679   2
   3   2   3 226.660 9.38304   1
   3   2   3 232.598 7.78021   2
  -4  -2  -3 4.10939 2.00344   2
  -4  -2  -3 4.50935 2.47325   1
  -4  -2  -3 6.09318 1.97738   2
   4   2   3 5.12664 2.19702   2
  -5  -2  -3 571.458 16.9237   3
  -5  -2  -3 577.614 15.4062   2
  -5  -2  -3 586.923 15.6549   2
   5   2   3 549.198 14.4103   2
  -6  -2  -3 207.878 9.88899   3
  -6  -2  -3 190.222 9.00439   2
  -6  -2  -3 198.915 9.07086   2
  -7  -2  -3 667.583 19.5836   2
  -7  -2  -3 690.057 20.0855   3
  -7  -2  -3 655.911 19.7204   2
  -8  -2  -3 77.9050 8.58594   3
  -8  -2  -3 72.1839 7.90980   2
   8   2   3 73.0874 6.85454   2
  -9  -2  -3 3.41249 6.14801   2
  -9  -2  -3 6.02048 5.43528   3
   9   2   3 6.49321 4.46127   2
 -10  -2  -3 6.90224 6.13941   3
 -10  -2  -3 -2.0699 7.87091   2
  10   2   3 -0.7644 5.22914   2
 -11  -2  -3 113.726 11.3439   3
 -11  -2  -3 116.365 13.9784   2
 -11  -2  -3 154.062 15.0396   2
 -12  -2  -3 98.7365 15.2989   2
  10  -3  -3 45.9806 19.4507   2
 -10   3   3 42.5200 17.9171   2
   9  -3  -3 -1.3005 14.6160   2
  -9   3   3 28.3765 15.2846   1
  -9   3   3 3.07644 14.3323   2
  -9   3   3 -6.9622 14.3378   2
   8  -3  -3 425.975 27.7536   2
  -8   3   3 460.341 26.0432   1
  -8   3   3 444.910 27.2780   2
  -8   3   3 437.290 27.2826   2
   7  -3  -3 493.108 25.8489   2
  -7   3   3 514.035 25.1891   2
  -7   3   3 461.817 25.1406   2
  -7   3   3 469.275 23.5420   1
   6  -3  -3 113.078 12.4452   2
  -6   3   3 117.818 14.7281   2
  -6   3   3 112.945 14.1783   2
  -6   3   3 110.540 13.3254   1
   5  -3  -3 264.126 15.9545   1
   5  -3  -3 274.232 16.1305   2
  -5   3   3 260.124 15.7839   2
  -5   3   3 251.584 15.6968   1
   4  -3  -3 675.358 23.7698   2
   4  -3  -3 668.245 24.2161   1
  -4   3   3 679.473 23.2726   2
  -4   3   3 637.409 24.0416   1
   3  -3  -3 1376.97 39.1350   1
   3  -3  -3 1369.27 36.2551   2
  -3   3   3 1337.95 38.9862   1
  -3   3   3 1394.96 35.9387   2
   2  -3  -3 337.348 15.0289   1
   2  -3  -3 337.060 14.0403   2
  -2   3   3 290.272 14.3353   1
  -2   3   3 332.432 13.7132   2
   1  -3  -3 934.454 27.9921   1
  -1   3   3 949.777 28.1120   1
  -1   3   3 883.615 24.2841   2
   0  -3  -3 520.219 15.7348   2
   0   3   3 493.770 15.2066   2
   0   3   3 473.159 17.3847   1
  -1  -3  -3 144.768 7.04803   2
  -1  -3  -3 137.327 8.42145   1
   1   3   3 141.270 6.86536   2
   1   3   3 134.389 8.34773   1
  -2  -3  -3 455.273 12.9184   2
   2   3   3 451.558 16.1929   1
   2   3   3 489.125 12.9968   2
  -3  -3  -3 812.046 24.0066   1
  -3  -3  -3 856.484 19.3334   2
   3   3   3 793.963 23.9174   1
   3   3   3 829.365 18.7424   2
  -4  -3  -3 130.879 5.26529   2
  -4  -3  -3 129.794 8.29369   1
  -4  -3  -3 134.731 5.57574   2
   4   3   3 128.920 5.10285   2
   4   3   3 129.576 8.46660   1
  -5  -3  -3 140.507 5.84504   2
  -5  -3  -3 130.219 5.91254   2
  -5  -3  -3 134.827 8.44362   1
  -6  -3  -3 280.765 9.47389   2
  -6  -3  -3 275.790 9.17147   2
  -7  -3  -3 784.971 20.1311   2
  -7  -3  -3 787.192 22.3979   3
  -7  -3  -3 791.366 19.7814   2
  -8  -3  -3 8.61878 4.33578   2
  -8  -3  -3 6.56927 3.98684   2
  -8  -3  -3 12.7195 5.07408   3
  -9  -3  -3 200.183 11.5454   2
  -9  -3  -3 178.257 11.5037   3
  -9  -3  -3 207.709 11.9077   2
 -10  -3  -3 330.719 15.5472   2
 -10  -3  -3 330.524 15.9989   2
 -10  -3  -3 321.583 15.0197   3
 -11  -3  -3 199.066 15.6205   2
 -11  -3  -3 177.675 14.3979   3
 -11  -3  -3 151.723 16.5543   2
 -12  -3  -3 16.7760 10.6260   2
 -12  -3  -3 11.3773 9.66659   3
 -12  -3  -3 26.2619 10.7671   2
   9  -4  -3 89.5734 20.9757   2
  -9   4   3 89.0827 19.3438   2
  -9   4   3 110.161 19.0698   1
  -9   4   3 96.4177 20.1015   2
   8  -4  -3 131.781 17.5925   2
  -8   4   3 98.3975 17.3193   2
  -8   4   3 138.649 18.4708   2
  -8   4   3 182.561 25.3479   1
   7  -4  -3 165.033 18.7078   2
  -7   4   3 141.329 15.9265   2
  -7   4   3 199.395 21.9116   1
  -7   4   3 132.395 16.9786   2
   6  -4  -3 67.0384 7.18904   3
   6  -4  -3 99.3335 13.6112   2
  -6   4   3 79.1444 12.0115   2
  -6   4   3 77.7358 11.5282   2
  -6   4   3 116.371 16.6546   1
   5  -4  -3 132.443 14.6032   1
   5  -4  -3 145.337 15.9318   2
  -5   4   3 174.392 15.4231   1
  -5   4   3 147.645 15.5559   2
  -5   4   3 134.695 13.9858   2
   4  -4  -3 4.85285 6.55967   1
   4  -4  -3 -3.7623 4.86076   2
  -4   4   3 1.25303 4.94413   2
  -4   4   3 -1.0712 5.79818   2
  -4   4   3 14.1649 6.60669   1
   3  -4  -3 826.136 27.4514   2
   3  -4  -3 850.271 28.8271   1
  -3   4   3 858.303 29.0462   1
  -3   4   3 849.769 26.7943   2
   2  -4  -3 7.19041 5.42375   1
   2  -4  -3 6.74477 4.34936   2
  -2   4   3 18.0503 5.10659   1
  -2   4   3 6.87287 4.10239   2
   1  -4  -3 76.5190 7.84923   2
   1  -4  -3 79.3821 9.04948   1
  -1   4   3 69.9095 7.43973   2
  -1   4   3 74.0745 8.85994   1
   0  -4  -3 485.492 18.6719   1
   0  -4  -3 500.921 16.5370   2
   0   4   3 476.662 15.9497   2
   0   4   3 468.368 18.6582   1
  -1  -4  -3 602.269 17.8801   2
  -1  -4  -3 604.850 21.3303   1
   1   4   3 598.957 21.1938   1
   1   4   3 614.007 17.4646   2
  -2  -4  -3 1681.45 44.6800   1
  -2  -4  -3 1685.09 37.3034   2
   2   4   3 1710.87 36.8660   2
   2   4   3 1624.94 44.4141   1
  -3  -4  -3 2334.72 58.5461   1
  -3  -4  -3 2337.14 48.2427   2
   3   4   3 2224.27 58.1651   1
   3   4   3 2381.99 47.6551   2
  -4  -4  -3 1235.77 35.1100   1
  -4  -4  -3 1297.99 27.4122   2
   4   4   3 1242.30 35.3207   1
   4   4   3 1259.76 26.1142   2
  -5  -4  -3 140.825 10.1028   1
  -5  -4  -3 148.043 5.59090   2
  -5  -4  -3 160.349 5.82915   2
  -6  -4  -3 1639.05 43.5441   1
  -7  -4  -3 921.560 27.9631   1
  -9  -4  -3 884.553 25.6909   3
 -10  -4  -3 1190.21 31.8840   3
 -11  -4  -3 241.110 13.7739   2
 -11  -4  -3 259.046 15.1081   3
 -11  -4  -3 238.866 13.6829   2
 -12  -4  -3 64.7324 10.2415   3
   8  -5  -3 254.402 25.3321   2
  -8   5   3 249.468 30.0758   1
  -8   5   3 246.528 24.5142   2
  -8   5   3 229.880 26.0927   2
   7  -5  -3 422.421 19.3890   3
   7  -5  -3 387.663 30.7827   2
  -7   5   3 428.773 29.6843   2
  -7   5   3 407.134 28.1603   1
  -7   5   3 488.017 32.6008   2
   6  -5  -3 204.298 14.0507   3
   6  -5  -3 213.204 23.0985   2
   6  -5  -3 202.894 20.3009   1
  -6   5   3 202.601 19.9622   2
  -6   5   3 225.972 23.4817   2
  -6   5   3 246.251 22.5641   1
   5  -5  -3 -3.7627 8.41171   2
   5  -5  -3 11.2310 8.76475   1
  -5   5   3 2.72679 9.27603   2
  -5   5   3 -3.3020 7.47354   2
  -5   5   3 17.9008 10.5495   1
   4  -5  -3 497.364 23.9424   2
   4  -5  -3 464.482 22.9307   1
  -4   5   3 514.212 23.9659   1
  -4   5   3 415.843 22.0099   2
  -4   5   3 460.052 22.6749   2
   3  -5  -3 524.227 22.5220   2
   3  -5  -3 513.688 22.8301   1
  -3   5   3 551.970 24.0852   1
  -3   5   3 523.383 21.8413   2
  -3   5   3 530.396 22.2806   2
   2  -5  -3 801.508 28.8831   1
  -2   5   3 771.162 26.3450   2
  -2   5   3 832.909 29.2318   1
  -2   5   3 815.966 26.4501   2
   1  -5  -3 -1.7910 3.98775   2
   1  -5  -3 -2.5544 5.33073   1
  -1   5   3 -3.3138 4.13688   2
  -1   5   3 -2.6078 4.08599   2
  -1   5   3 4.91379 5.10385   1
   0  -5  -3 392.953 17.8959   1
   0  -5  -3 375.027 15.5404   2
   0   5   3 386.890 14.9081   2
   0   5   3 372.720 17.4798   1
   0   5   3 377.056 15.0398   2
  -1  -5  -3 150.801 9.19760   2
  -1  -5  -3 165.796 11.9296   1
   1   5   3 163.332 9.17755   2
   1   5   3 159.921 11.6497   1
   1   5   3 158.555 9.38050   2
  -2  -5  -3 329.081 12.4930   2
  -2  -5  -3 359.168 16.4330   1
   2   5   3 335.228 12.0638   2
   2   5   3 322.353 11.9048   2
   2   5   3 334.051 16.2487   1
  -3  -5  -3 11.2522 5.42255   1
  -3  -5  -3 18.7005 3.45031   2
   3   5   3 21.0861 3.66068   2
   3   5   3 15.9226 3.31111   2
   3   5   3 18.2454 5.56675   1
  -4  -5  -3 192.388 7.80634   2
  -4  -5  -3 174.814 12.3304   1
   4   5   3 179.430 12.5161   1
   4   5   3 203.138 7.19690   2
  -5  -5  -3 19.9268 6.09803   1
  -5  -5  -3 36.5605 4.12709   2
  -6  -5  -3 -3.2174 4.94486   1
  -7  -5  -3 756.196 26.3767   1
  -8  -5  -3 381.846 18.4049   1
  -9  -5  -3 -11.036 6.58304   1
 -10  -5  -3 228.081 14.9572   3
 -11  -5  -3 488.009 20.0318   3
 -12  -5  -3 16.9246 8.59971   3
   8  -6  -3 21.4876 21.1206   2
   8  -6  -3 13.3541 12.4992   3
  -8   6   3 -12.044 19.2209   2
  -8   6   3 7.01439 21.0611   1
   7  -6  -3 374.728 35.2449   2
   7  -6  -3 382.658 22.2943   3
  -7   6   3 345.099 32.1383   2
  -7   6   3 410.209 32.1715   1
  -7   6   3 363.660 31.9758   2
   6  -6  -3 300.432 18.8303   3
   6  -6  -3 275.238 24.4318   1
   6  -6  -3 330.492 29.8193   2
  -6   6   3 296.741 25.9864   2
  -6   6   3 324.074 26.6024   1
  -6   6   3 358.410 28.7618   2
   5  -6  -3 3.34828 10.3892   1
   5  -6  -3 -11.239 10.2866   2
  -5   6   3 3.32825 11.3358   2
  -5   6   3 -4.1757 11.6395   1
  -5   6   3 -8.8821 9.34224   2
   4  -6  -3 603.001 29.2950   2
   4  -6  -3 586.180 27.8419   1
  -4   6   3 613.029 28.4447   1
  -4   6   3 577.491 26.5201   2
  -4   6   3 600.128 28.3527   2
   3  -6  -3 635.780 27.5458   1
   3  -6  -3 684.571 27.9752   2
  -3   6   3 598.028 25.7013   2
  -3   6   3 593.149 25.8798   2
  -3   6   3 657.176 28.0391   1
   2  -6  -3 200.148 16.4275   1
   2  -6  -3 186.614 15.3615   2
  -2   6   3 191.768 15.7810   1
  -2   6   3 189.341 15.1681   2
  -2   6   3 193.504 14.9119   2
   1  -6  -3 280.522 15.6686   2
   1  -6  -3 268.663 17.4714   1
  -1   6   3 276.615 15.1126   2
  -1   6   3 281.943 16.0506   2
  -1   6   3 274.064 17.7119   1
   0  -6  -3 1016.83 30.8631   2
   0  -6  -3 1092.94 35.5476   1
   0   6   3 1036.89 30.2729   2
   0   6   3 1073.86 35.7389   1
   0   6   3 1085.62 30.5639   2
  -1  -6  -3 8.26422 5.55678   1
  -1  -6  -3 2.95919 4.24336   2
   1   6   3 1.08368 4.33445   2
   1   6   3 1.34145 3.47085   2
   1   6   3 5.63762 5.87397   1
  -2  -6  -3 0.27676 3.49954   2
  -2  -6  -3 -2.4159 4.74754   1
   2   6   3 5.92619 5.42634   1
   2   6   3 3.62891 3.86793   2
   2   6   3 2.51839 3.01004   2
  -3  -6  -3 355.079 17.9571   1
  -3  -6  -3 348.577 13.2529   2
   3   6   3 341.245 12.8131   2
   3   6   3 364.944 12.7577   2
   3   6   3 342.265 17.9904   1
  -4  -6  -3 11.9683 6.16820   1
  -4  -6  -3 15.7199 3.88682   2
   4   6   3 24.0367 7.34230   1
   4   6   3 18.7123 3.65726   2
  -5  -6  -3 14.3520 3.31623   2
  -5  -6  -3 13.7503 6.55522   1
  -6  -6  -3 757.916 17.8156   2
  -6  -6  -3 774.095 28.2007   1
  -7  -6  -3 11.7969 7.41555   1
  -8  -6  -3 -6.5968 6.89013   1
  -9  -6  -3 32.8789 9.84752   1
 -10  -6  -3 193.160 19.7658   1
 -11  -6  -3 24.0878 9.10463   3
 -12  -6  -3 10.3022 9.25853   3
   7  -7  -3 196.412 18.9437   3
   7  -7  -3 200.785 28.6338   2
  -7   7   3 204.277 26.7222   1
  -7   7   3 151.683 23.9046   2
   6  -7  -3 80.8861 12.8919   3
   6  -7  -3 88.8104 20.7326   2
   6  -7  -3 102.109 17.8464   1
  -6   7   3 82.5308 17.0064   2
  -6   7   3 59.0288 15.5534   2
  -6   7   3 129.009 20.4141   1
   5  -7  -3 164.589 24.0311   1
   5  -7  -3 179.341 21.8038   2
  -5   7   3 124.498 15.0959   2
  -5   7   3 162.818 20.1546   1
  -5   7   3 162.314 19.5355   2
   4  -7  -3 670.008 33.3699   2
   4  -7  -3 647.514 31.5300   1
  -4   7   3 650.147 30.6520   2
  -4   7   3 710.571 32.8505   2
  -4   7   3 675.119 32.6588   1
   3  -7  -3 354.083 25.0449   2
   3  -7  -3 404.223 24.4893   1
  -3   7   3 426.923 25.1420   2
  -3   7   3 355.906 23.1117   2
  -3   7   3 406.283 24.5690   1
   2  -7  -3 49.3395 9.74163   2
   2  -7  -3 35.8704 10.6106   1
  -2   7   3 38.2122 9.38079   2
  -2   7   3 45.8774 10.9020   1
  -2   7   3 21.7445 8.21449   2
   1  -7  -3 1003.54 33.5338   2
   1  -7  -3 975.794 35.4928   1
  -1   7   3 979.894 32.6028   2
  -1   7   3 931.658 31.3297   2
  -1   7   3 978.904 36.1122   1
   0  -7  -3 2344.10 58.5021   2
   0  -7  -3 2380.80 66.1458   1
   0   7   3 2360.07 66.1544   1
   0   7   3 2389.52 57.6884   2
   0   7   3 2368.63 57.3608   2
  -1  -7  -3 1380.45 37.8633   2
  -1  -7  -3 1436.31 44.5160   1
   1   7   3 1364.93 37.2625   2
   1   7   3 1377.46 36.8950   2
   1   7   3 1379.62 44.3388   1
  -2  -7  -3 27.2617 6.02136   2
  -2  -7  -3 21.8230 8.31392   1
   2   7   3 21.8567 5.22482   2
   2   7   3 29.7233 9.59791   1
   2   7   3 30.1510 5.66802   2
  -3  -7  -3 1545.62 38.9293   2
  -3  -7  -3 1609.15 48.0486   1
   3   7   3 1593.37 48.4375   1
   3   7   3 1566.14 37.7112   2
   3   7   3 1587.34 38.1277   2
  -4  -7  -3 1423.29 34.8864   2
  -4  -7  -3 1409.86 44.6667   1
   4   7   3 1462.80 45.6773   1
   4   7   3 1439.04 33.9085   2
   4   7   3 1473.28 33.6384   2
  -5  -7  -3 155.973 14.8973   1
  -5  -7  -3 147.500 9.25805   2
   5   7   3 158.920 8.28841   2
   5   7   3 167.654 7.72997   2
  -6  -7  -3 934.586 33.9454   1
  -6  -7  -3 990.513 23.5610   2
  -7  -7  -3 746.011 29.6058   1
  -8  -7  -3 74.2154 11.6294   1
  -9  -7  -3 25.2295 10.2097   1
 -10  -7  -3 346.602 23.2353   1
 -11  -7  -3 84.0252 15.6528   1
 -12  -7  -3 8.67087 10.5903   3
 -12  -7  -3 -23.105 14.5961   1
   6  -8  -3 87.6978 20.3349   1
   6  -8  -3 46.3349 14.9241   3
   6  -8  -3 79.7022 21.8381   2
  -6   8   3 69.1165 24.3913   1
  -6   8   3 74.3380 21.0732   2
  -6   8   3 76.0900 23.6188   2
   5  -8  -3 -14.852 16.0492   1
   5  -8  -3 -22.579 17.4530   2
  -5   8   3 -4.9903 14.2246   2
  -5   8   3 -7.7107 14.2321   2
  -5   8   3 -2.9307 18.2126   1
   4  -8  -3 219.144 27.0672   1
   4  -8  -3 319.719 29.7582   2
  -4   8   3 261.463 27.3308   2
  -4   8   3 286.636 26.1913   2
  -4   8   3 331.862 30.7758   1
   3  -8  -3 374.789 28.1207   1
   3  -8  -3 406.179 29.0220   2
  -3   8   3 402.754 29.8460   1
  -3   8   3 378.286 27.0450   2
  -3   8   3 398.717 25.6910   2
   2  -8  -3 480.343 28.1391   1
   2  -8  -3 507.094 27.8405   2
  -2   8   3 465.460 29.1921   1
  -2   8   3 510.528 26.2310   2
   1  -8  -3 109.549 14.2615   1
   1  -8  -3 96.1949 13.5743   2
  -1   8   3 115.707 13.6591   2
  -1   8   3 71.8874 11.6031   2
  -1   8   3 106.505 15.6330   1
   0  -8  -3 190.665 18.8709   1
   0  -8  -3 140.402 16.3215   2
   0   8   3 155.755 14.8288   2
   0   8   3 125.797 18.1069   1
   0   8   3 139.945 15.7907   2
  -1  -8  -3 304.964 20.7259   1
  -1  -8  -3 292.795 18.3457   2
   1   8   3 296.914 17.3291   2
   1   8   3 277.918 16.4475   2
   1   8   3 303.142 21.6751   1
  -2  -8  -3 3.21783 5.92307   2
  -2  -8  -3 -5.8210 8.40190   1
   2   8   3 0.04884 8.18691   1
   2   8   3 -7.9617 4.60847   2
   2   8   3 4.17387 6.37455   2
  -3  -8  -3 11.1154 5.96567   2
  -3  -8  -3 0.26066 7.65488   1
   3   8   3 11.7426 5.79652   2
   3   8   3 10.7520 4.98746   2
   3   8   3 13.4446 8.55640   1
  -4  -8  -3 29.7768 9.99435   1
  -4  -8  -3 48.7189 7.32573   2
   4   8   3 40.7291 6.33962   2
   4   8   3 32.1124 6.11046   2
   4   8   3 47.3894 11.1134   1
  -5  -8  -3 -0.2400 4.96760   2
  -5  -8  -3 9.31590 8.56094   1
   5   8   3 6.71754 4.13245   2
  -6  -8  -3 1.48549 8.03713   1
  -6  -8  -3 4.94365 4.58491   2
  -7  -8  -3 -6.9594 7.81427   1
  -7  -8  -3 2.80896 3.84175   2
  -8  -8  -3 -3.5533 9.33795   1
  -9  -8  -3 192.872 20.4691   1
 -10  -8  -3 36.4351 13.3523   1
 -11  -8  -3 -8.1991 14.2986   1
 -12  -8  -3 73.7514 18.8297   1
   5  -9  -3 8.66287 22.3090   2
   5  -9  -3 30.3691 21.5538   1
  -5   9   3 52.9804 25.4049   1
  -5   9   3 31.7372 22.0539   2
  -5   9   3 27.8039 20.3735   2
   4  -9  -3 40.5408 19.3084   2
   4  -9  -3 70.4306 20.3025   1
  -4   9   3 119.957 24.1689   1
  -4   9   3 69.5907 18.0243   2
  -4   9   3 25.8888 16.5454   2
   3  -9  -3 4.61599 15.9975   2
   3  -9  -3 14.3641 15.5574   1
  -3   9   3 29.5778 18.2115   1
  -3   9   3 -7.3174 12.8176   2
  -3   9   3 9.27014 13.4565   2
   2  -9  -3 406.833 29.4819   2
   2  -9  -3 470.467 31.4780   1
  -2   9   3 453.061 27.9646   2
  -2   9   3 462.396 30.3859   2
  -2   9   3 541.724 34.3193   1
   1  -9  -3 364.639 26.3256   2
   1  -9  -3 361.870 26.8201   1
  -1   9   3 374.438 29.1145   1
  -1   9   3 315.179 24.3567   2
  -1   9   3 319.404 23.8398   2
   0  -9  -3 337.654 24.0882   2
   0  -9  -3 348.204 26.4290   1
   0   9   3 340.842 22.5813   2
   0   9   3 355.503 27.7171   1
   0   9   3 333.552 21.7900   2
  -1  -9  -3 -2.0617 8.19751   2
  -1  -9  -3 21.5287 10.2097   1
   1   9   3 -1.1295 7.10736   2
   1   9   3 19.0305 11.8651   1
   1   9   3 1.11050 7.45486   2
  -2  -9  -3 117.873 13.0264   2
  -2  -9  -3 126.485 15.8115   1
   2   9   3 123.978 15.4567   2
   2   9   3 106.341 11.3800   2
   2   9   3 169.202 21.4031   1
  -3  -9  -3 292.710 17.9109   2
  -3  -9  -3 281.756 22.0593   1
   3   9   3 277.738 23.3761   1
   3   9   3 284.417 15.8125   2
   3   9   3 283.426 17.1930   2
  -4  -9  -3 51.1025 8.62856   2
  -4  -9  -3 36.3209 11.7109   1
   4   9   3 36.7504 7.52619   2
   4   9   3 49.6627 7.28036   2
  -5  -9  -3 540.935 28.7511   1
  -5  -9  -3 535.966 20.9591   2
   5   9   3 562.327 19.2558   2
   5   9   3 574.341 18.3167   2
  -6  -9  -3 367.480 24.0084   1
  -6  -9  -3 393.449 16.5764   2
   6   9   3 381.976 13.5119   2
   6   9   3 385.932 13.2649   2
  -7  -9  -3 2.40868 5.53147   2
  -7  -9  -3 -6.9605 10.1720   1
  -8  -9  -3 7.90835 11.1266   1
  -9  -9  -3 729.273 34.8493   1
 -10  -9  -3 187.294 25.6027   1
 -11  -9  -3 -3.9138 15.8153   1
 -12  -9  -3 90.2633 22.6533   1
   3 -10  -3 277.977 38.4664   1
   3 -10  -3 218.059 24.3835   2
  -3  10   3 199.454 25.3662   2
  -3  10   3 169.875 24.0248   2
   2 -10  -3 29.1922 18.9504   1
   2 -10  -3 38.9145 17.1827   2
  -2  10   3 43.4761 21.5532   1
  -2  10   3 43.3368 15.5236   2
  -2  10   3 41.2355 15.9129   2
   1 -10  -3 63.9291 17.8643   1
   1 -10  -3 52.4045 14.9648   2
  -1  10   3 20.4043 11.9668   2
  -1  10   3 48.6533 14.7913   2
  -1  10   3 57.1839 17.9150   1
   0 -10  -3 269.682 24.4406   2
   0 -10  -3 332.211 28.3689   1
   0  10   3 271.067 25.4909   2
   0  10   3 277.618 30.9220   1
   0  10   3 206.397 21.4523   2
  -1 -10  -3 131.366 19.6852   1
  -1 -10  -3 88.3710 14.2301   2
   1  10   3 85.2662 13.4671   2
   1  10   3 82.9312 17.1533   1
   1  10   3 68.4756 12.7041   2
  -2 -10  -3 35.8122 13.7134   1
  -2 -10  -3 20.4022 9.50034   2
   2  10   3 10.4971 7.73094   2
   2  10   3 8.28677 9.74400   2
  -3 -10  -3 818.049 31.2392   2
  -3 -10  -3 780.341 38.7465   1
   3  10   3 777.435 29.2193   2
   3  10   3 814.188 28.9897   2
  -4 -10  -3 448.483 23.2038   2
  -4 -10  -3 439.735 28.7966   1
   4  10   3 463.519 21.3300   2
   4  10   3 421.808 19.6518   2
  -5 -10  -3 222.852 17.0687   2
  -5 -10  -3 193.987 23.1171   1
   5  10   3 204.786 15.2335   2
   5  10   3 199.975 13.5379   2
  -6 -10  -3 10.2399 7.60154   2
  -6 -10  -3 -8.2890 11.6941   1
   6  10   3 5.88728 5.46918   2
  -7 -10  -3 542.907 31.7593   1
  -7 -10  -3 586.547 21.1476   2
  -8 -10  -3 51.9746 7.29077   2
  -8 -10  -3 49.9614 14.5825   1
  -9 -10  -3 -5.0263 14.2034   1
 -10 -10  -3 2.27350 16.0175   1
 -11 -10  -3 13.0730 18.9166   1
   2 -11  -3 32.5744 19.4463   2
   2 -11  -3 41.0806 25.3621   1
  -2  11   3 22.1429 20.8659   2
  -2  11   3 37.0581 18.6016   2
   1 -11  -3 76.8378 22.1706   1
   1 -11  -3 77.6515 19.8462   2
  -1  11   3 72.0697 20.3346   2
  -1  11   3 54.7523 17.3976   2
   0 -11  -3 362.504 31.8926   2
   0 -11  -3 445.763 36.2428   1
   0  11   3 350.008 28.9669   2
   0  11   3 342.075 31.6696   2
  -1 -11  -3 46.8870 17.3960   1
  -1 -11  -3 22.7975 13.2890   2
   1  11   3 51.3418 13.8594   2
   1  11   3 18.3513 12.9461   2
  -2 -11  -3 45.8712 16.8519   1
  -2 -11  -3 23.9854 12.6870   2
   2  11   3 17.0680 10.5624   2
   2  11   3 34.9350 12.8465   2
  -3 -11  -3 913.311 43.1875   1
  -3 -11  -3 790.005 33.8116   2
   3  11   3 827.296 31.6419   2
   3  11   3 807.823 33.3778   2
  -4 -11  -3 462.076 25.7664   2
  -4 -11  -3 438.100 33.9144   1
   4  11   3 500.076 24.7000   2
   4  11   3 466.354 22.6144   2
  -5 -11  -3 -25.910 12.8579   1
  -5 -11  -3 2.16688 9.13251   2
   5  11   3 -2.3482 7.12590   2
   5  11   3 6.48572 8.29961   2
  -6 -11  -3 307.495 30.7677   1
  -6 -11  -3 355.921 20.9503   2
   6  11   3 338.776 16.8589   2
  -7 -11  -3 1351.64 54.5158   1
  -7 -11  -3 1445.04 39.3128   2
  -8 -11  -3 352.427 18.3639   2
  -8 -11  -3 349.021 31.4884   1
  -9 -11  -3 -15.990 15.8214   1
 -10 -11  -3 354.843 36.6502   1
 -11 -11  -3 454.723 43.3676   1
   0 -12  -3 141.032 26.7490   1
   0  12   3 52.7700 20.5726   2
   0  12   3 74.6504 19.3363   2
  -1 -12  -3 53.3985 23.7637   1
  -1 -12  -3 31.7806 18.2817   2
   1  12   3 20.0216 15.1813   2
   1  12   3 -20.095 16.3012   2
  -2 -12  -3 106.357 23.1104   1
  -2 -12  -3 68.8121 17.2802   2
   2  12   3 79.7369 18.1101   2
   2  12   3 70.9766 14.6961   2
  -3 -12  -3 255.190 34.9690   1
  -3 -12  -3 158.060 18.5585   2
   3  12   3 154.912 17.4112   2
   3  12   3 185.128 19.2390   2
  -4 -12  -3 391.149 39.2826   1
  -4 -12  -3 402.838 28.6698   2
   4  12   3 435.337 27.8489   2
   4  12   3 378.195 24.9964   2
  -5 -12  -3 125.858 23.7801   1
  -5 -12  -3 126.611 16.1269   2
   5  12   3 146.040 14.5945   2
   5  12   3 141.532 15.3497   2
  -6 -12  -3 14.8834 18.4604   1
  -6 -12  -3 22.6111 12.4867   2
   6  12   3 34.8390 10.0677   2
   6  12   3 33.5020 9.43259   2
  -7 -12  -3 505.995 25.4857   2
  -7 -12  -3 403.741 39.0100   1
   7  12   3 470.837 19.3952   2
   7  12   3 472.324 18.9245   2
  -8 -12  -3 235.325 20.4488   2
  -8 -12  -3 189.231 27.6296   1
  -9 -12  -3 1.18683 8.99086   2
  -9 -12  -3 -46.943 20.2415   1
 -10 -12  -3 175.403 30.3322   1
  -3 -13  -3 74.7440 25.8424   1
   3  13   3 -1.0982 16.2023   2
   3  13   3 24.2581 19.0285   2
  -4 -13  -3 21.7368 27.0192   1
  -4 -13  -3 25.4435 17.7680   2
   4  13   3 14.4005 15.5208   2
   4  13   3 9.98986 13.3708   2
  -5 -13  -3 98.4123 18.5821   2
  -5 -13  -3 58.3340 27.6825   1
   5  13   3 119.356 15.6109   2
  -6 -13  -3 27.2113 15.9196   2
  -6 -13  -3 17.6323 22.6445   1
   6  13   3 39.4986 11.3706   2
   6  13   3 15.0133 12.3346   2
  -7 -13  -3 -5.2600 13.6254   2
  -7 -13  -3 -32.675 21.8165   1
   7  13   3 13.4129 10.9196   2
   7  13   3 0.61497 10.0680   2
  -8 -13  -3 8.49224 13.2885   2
  -8 -13  -3 -14.657 23.5242   1
   8  11  -4 245.916 24.1278   2
  -8 -11   4 184.896 18.6030   2
  -8 -11   4 176.017 21.8209   3
  -8 -11   4 177.624 21.6367   2
  -8 -11   4 163.743 28.2066   1
   7  11  -4 5.56446 12.4267   2
   7  11  -4 10.8958 12.5238   2
  -7 -11   4 30.6981 15.0284   2
  -7 -11   4 -12.874 19.3719   1
  -7 -11   4 5.24640 17.1590   2
  -7 -11   4 38.0086 17.8595   3
   6  11  -4 154.617 17.3765   2
   6  11  -4 202.453 24.2897   2
  -6 -11   4 183.587 22.2700   3
  -6 -11   4 175.957 22.4300   2
  -6 -11   4 155.483 19.5988   2
  -6 -11   4 142.955 25.2767   1
   5  11  -4 565.698 32.0480   2
   5  11  -4 526.138 31.1652   2
  -5 -11   4 549.877 35.5857   3
  -5 -11   4 592.351 36.7060   2
  -5 -11   4 568.870 40.2316   1
  -5 -11   4 477.285 30.6655   2
   4  11  -4 197.284 20.2710   2
   4  11  -4 213.522 22.3419   2
  -4 -11   4 137.780 18.0363   2
  -4 -11   4 162.789 24.3366   1
  -4 -11   4 187.683 22.7293   2
  -4 -11   4 174.636 21.1938   3
   3  11  -4 20.4299 15.9390   2
   3  11  -4 18.3464 14.1304   2
  -3 -11   4 17.3929 14.3829   2
  -3 -11   4 -24.250 15.9797   3
  -3 -11   4 -32.022 16.4626   2
  -3 -11   4 -29.539 18.3369   1
   2  11  -4 272.753 25.2586   2
   2  11  -4 293.878 30.1077   2
  -2 -11   4 247.002 27.2721   2
  -2 -11   4 239.276 28.8272   3
  -2 -11   4 200.447 25.9826   1
  -2 -11   4 219.722 24.2776   2
   1  11  -4 119.077 20.5688   2
   1  11  -4 162.644 24.7331   2
  -1 -11   4 179.960 25.2849   2
  -1 -11   4 160.391 26.0273   1
   0  11  -4 45.5099 20.8739   2
   0  11  -4 55.8870 22.0004   2
   0 -11   4 23.2484 21.4031   1
   0 -11   4 2.11080 19.3871   2
 -10 -10   4 101.581 18.8895   3
   9  10  -4 214.767 18.2007   2
  -9 -10   4 174.845 19.5607   2
  -9 -10   4 179.055 21.1304   3
   8  10  -4 28.3715 10.8144   2
  -8 -10   4 36.1467 13.9598   2
  -8 -10   4 24.5309 15.1888   3
   7  10  -4 10.6832 9.42391   2
   7  10  -4 1.77742 10.7171   2
  -7 -10   4 -5.8939 16.2139   1
  -7 -10   4 -2.6662 13.4621   2
  -7 -10   4 24.8421 13.8998   3
  -7 -10   4 -5.0035 10.7007   2
   6  10  -4 204.504 20.6458   2
   6  10  -4 225.818 21.0494   2
  -6 -10   4 189.696 25.0501   1
  -6 -10   4 210.079 20.5563   2
  -6 -10   4 197.369 22.0487   2
  -6 -10   4 203.381 24.4403   3
   5  10  -4 47.4820 12.1963   2
   5  10  -4 52.6978 11.9233   2
  -5 -10   4 46.2277 15.3751   1
  -5 -10   4 34.9582 10.6648   2
  -5 -10   4 67.8114 15.6647   3
  -5 -10   4 42.9098 15.1264   2
   4  10  -4 5.07241 11.0798   2
   4  10  -4 3.54888 11.9700   2
  -4 -10   4 -4.4414 10.6119   2
  -4 -10   4 0.66893 14.4746   1
  -4 -10   4 -1.7052 10.9454   3
  -4 -10   4 6.31097 12.5475   2
   3  10  -4 302.182 24.8415   2
   3  10  -4 348.605 27.3712   2
  -3 -10   4 327.010 24.7383   2
  -3 -10   4 301.691 26.0177   3
  -3 -10   4 298.174 28.2194   2
  -3 -10   4 285.882 28.5074   1
   2  10  -4 206.749 25.7879   2
   2  10  -4 177.180 20.6921   2
  -2 -10   4 171.530 19.2815   2
  -2 -10   4 174.987 21.2639   2
  -2 -10   4 225.279 24.2138   3
  -2 -10   4 190.020 22.6776   1
   1  10  -4 67.3917 15.7781   2
   1  10  -4 45.2781 14.4178   2
  -1 -10   4 22.1113 14.2650   2
  -1 -10   4 -4.1634 16.4273   2
  -1 -10   4 3.66243 14.5719   1
  -1 -10   4 39.8783 12.8104   3
   0  10  -4 42.2562 17.2268   2
   0  10  -4 41.5696 16.8553   2
   0 -10   4 31.2002 15.1472   2
   0 -10   4 11.5613 15.8961   1
   0 -10   4 31.9833 16.1054   3
   0 -10   4 9.63749 15.7192   2
  -1  10  -4 429.643 35.2268   2
  -1  10  -4 370.909 38.2057   2
   1 -10   4 392.426 33.6749   3
   1 -10   4 370.455 36.7360   2
   1 -10   4 390.717 38.4494   2
   1 -10   4 355.756 33.3784   1
  -2  10  -4 106.518 24.7922   2
  -2  10  -4 173.780 24.8883   2
   2 -10   4 187.051 28.6566   2
   2 -10   4 124.062 23.8854   1
   2 -10   4 146.320 25.3604   2
 -10  -9   4 349.710 26.4013   3
   9   9  -4 259.183 16.5806   2
   9   9  -4 278.191 17.3074   2
  -9  -9   4 288.518 24.8739   2
  -9  -9   4 296.934 24.4008   3
   8   9  -4 2.03000 8.86034   2
  -8  -9   4 0.21842 11.3454   2
  -8  -9   4 13.4001 11.1517   3
   7   9  -4 16.0203 8.18456   2
   7   9  -4 12.6693 9.20584   2
  -7  -9   4 25.9569 11.5882   3
  -7  -9   4 25.0088 9.37351   2
  -7  -9   4 30.7571 11.6973   2
   6   9  -4 539.121 23.9911   2
   6   9  -4 544.964 24.8334   2
  -6  -9   4 581.792 25.4663   2
  -6  -9   4 597.525 28.2723   3
  -6  -9   4 582.855 28.8741   2
   5   9  -4 268.133 20.2873   2
   5   9  -4 272.383 19.1672   2
  -5  -9   4 256.977 21.2378   3
  -5  -9   4 235.881 19.0012   2
  -5  -9   4 274.342 23.2797   2
   4   9  -4 228.223 19.4433   2
   4   9  -4 266.340 20.5582   2
  -4  -9   4 225.194 21.1774   3
  -4  -9   4 198.988 18.5328   2
  -4  -9   4 205.297 23.1952   2
  -4  -9   4 224.649 23.3131   1
   3   9  -4 53.2588 11.7273   2
   3   9  -4 52.2819 11.9798   2
  -3  -9   4 46.9778 13.3927   2
  -3  -9   4 35.5508 13.7524   1
  -3  -9   4 45.5036 11.1309   3
  -3  -9   4 41.6144 10.5181   2
   2   9  -4 190.853 21.9782   2
   2   9  -4 196.408 20.9013   2
  -2  -9   4 161.908 19.7213   3
  -2  -9   4 157.684 19.9213   2
  -2  -9   4 169.134 21.3452   1
  -2  -9   4 205.649 20.7376   2
   1   9  -4 186.431 22.5768   2
   1   9  -4 245.120 23.1220   2
  -1  -9   4 226.047 22.4217   2
  -1  -9   4 253.349 21.8452   3
  -1  -9   4 248.828 23.4072   1
  -1  -9   4 272.256 26.0590   2
   0   9  -4 33.1557 11.9405   2
   0   9  -4 49.0002 14.9210   2
   0  -9   4 26.5351 13.4923   1
   0  -9   4 62.4896 12.9539   3
   0  -9   4 39.7137 14.9980   2
   0  -9   4 39.0071 13.0821   2
  -1   9  -4 370.404 32.5503   2
  -1   9  -4 392.080 29.2282   2
   1  -9   4 429.688 31.5098   2
   1  -9   4 456.314 30.6117   1
   1  -9   4 402.321 27.7174   3
   1  -9   4 429.601 33.0649   2
  -2   9  -4 270.599 29.4546   2
  -2   9  -4 202.303 22.3131   2
   2  -9   4 279.540 27.7509   3
   2  -9   4 291.360 32.2567   2
   2  -9   4 317.550 33.3360   2
   2  -9   4 190.724 26.6659   1
  -3   9  -4 97.9168 16.2116   2
  -3   9  -4 221.831 25.6652   2
   3  -9   4 171.019 20.7009   3
   3  -9   4 153.397 21.9485   1
   3  -9   4 163.528 23.7510   2
   3  -9   4 241.530 27.7202   2
 -11  -8   4 -1.7304 12.1485   2
 -10  -8   4 -5.0075 10.2867   3
   9   8  -4 11.4068 7.36600   2
   9   8  -4 8.48862 7.47000   2
  -9  -8   4 22.4304 10.3303   3
  -9  -8   4 6.76961 10.5794   2
   8   8  -4 8.02622 7.65932   2
  -8  -8   4 -0.1700 10.2233   2
  -8  -8   4 -15.240 9.11999   3
   7   8  -4 3.41014 7.29444   2
   7   8  -4 15.6681 7.25404   2
  -7  -8   4 16.7771 8.84213   3
  -7  -8   4 4.73346 9.62956   2
   6   8  -4 -3.6630 6.78059   2
   6   8  -4 -3.6428 7.13982   2
  -6  -8   4 6.86380 8.58294   3
  -6  -8   4 6.50459 8.84036   2
  -6  -8   4 -1.3437 7.59343   2
   5   8  -4 40.3167 8.72566   2
   5   8  -4 17.7285 7.52627   2
  -5  -8   4 28.7104 10.0217   2
  -5  -8   4 38.0246 8.33607   2
  -5  -8   4 30.2577 9.55640   3
   4   8  -4 178.303 16.1967   2
   4   8  -4 187.152 16.1122   2
  -4  -8   4 217.299 18.8284   2
  -4  -8   4 184.411 17.3274   3
  -4  -8   4 175.174 15.4795   2
   3   8  -4 68.9775 10.8592   2
   3   8  -4 48.2169 10.5045   2
  -3  -8   4 53.2080 9.43251   2
  -3  -8   4 56.4506 10.7281   3
  -3  -8   4 73.3832 12.5121   2
   2   8  -4 -1.1045 7.79757   2
   2   8  -4 -3.4498 7.60480   2
  -2  -8   4 -2.8496 8.75862   1
  -2  -8   4 3.78101 7.82989   2
  -2  -8   4 3.89899 8.20856   3
  -2  -8   4 3.54415 8.97144   2
   1   8  -4 -7.8580 8.11127   2
   1   8  -4 26.4037 9.23970   2
  -1  -8   4 7.23512 7.80963   3
  -1  -8   4 8.30853 8.69301   2
  -1  -8   4 1.09841 10.6355   1
  -1  -8   4 5.60380 10.1108   2
   0   8  -4 93.8630 13.1907   2
   0   8  -4 87.5207 14.0307   2
   0  -8   4 97.7617 13.7355   3
   0  -8   4 134.786 17.7801   2
   0  -8   4 105.186 14.1244   2
   0  -8   4 100.131 14.5578   1
  -1   8  -4 37.8253 12.5858   2
  -1   8  -4 23.5037 11.6818   2
   1  -8   4 43.8279 11.5814   3
   1  -8   4 25.6116 13.0434   2
   1  -8   4 11.7785 11.1049   1
   1  -8   4 20.2907 11.5216   2
  -2   8  -4 62.4173 13.2602   2
  -2   8  -4 52.6942 14.6573   2
   2  -8   4 68.0911 13.8404   1
   2  -8   4 69.6772 15.4592   2
   2  -8   4 69.9906 13.2174   3
   2  -8   4 82.6654 16.0957   2
  -3   8  -4 112.196 19.9276   2
  -3   8  -4 79.1782 15.1608   2
   3  -8   4 62.3427 14.4902   2
   3  -8   4 83.5120 18.0412   2
   3  -8   4 103.340 15.0134   3
   3  -8   4 59.4390 15.5097   1
  -4   8  -4 114.070 19.5600   2
  -4   8  -4 69.2754 15.4683   2
   4  -8   4 150.577 20.4024   3
   4  -8   4 78.4348 18.6751   1
   4  -8   4 125.516 20.6653   2
   4  -8   4 116.367 20.0309   2
  -5   8  -4 65.5038 22.1358   2
   5  -8   4 46.6113 18.6056   3
   5  -8   4 36.3929 20.5703   2
   5  -8   4 10.4304 18.9793   2
 -11  -7   4 79.3088 13.5238   2
 -10  -7   4 18.0112 8.10330   3
   9   7  -4 342.283 15.9891   2
   9   7  -4 330.940 15.5486   2
  -9  -7   4 366.683 21.5757   2
  -9  -7   4 343.190 18.2343   3
   8   7  -4 174.135 13.8432   2
  -8  -7   4 194.279 18.1663   2
  -8  -7   4 204.900 15.5998   3
   7   7  -4 -5.5034 6.09737   2
   7   7  -4 2.48189 6.42415   2
  -7  -7   4 14.1725 8.63735   2
  -7  -7   4 11.9005 7.44255   3
   6   7  -4 876.243 27.2072   2
   6   7  -4 851.518 26.2488   2
  -6  -7   4 857.135 26.9213   2
  -6  -7   4 854.995 29.3506   2
  -6  -7   4 865.473 28.2900   3
   5   7  -4 674.323 23.4618   2
   5   7  -4 649.801 23.8679   2
  -5  -7   4 680.306 23.8892   2
  -5  -7   4 651.343 25.8898   2
  -5  -7   4 661.362 24.3713   3
   4   7  -4 110.559 12.8973   2
   4   7  -4 112.099 12.7478   2
  -4  -7   4 105.576 12.9650   3
  -4  -7   4 98.8317 11.9018   2
  -4  -7   4 114.250 12.4043   2
   3   7  -4 170.929 14.8176   2
   3   7  -4 172.995 14.2283   2
  -3  -7   4 180.256 14.3691   3
  -3  -7   4 213.082 17.2664   2
  -3  -7   4 165.504 13.5578   2
   2   7  -4 710.928 26.5495   2
   2   7  -4 765.252 27.4462   2
  -2  -7   4 728.605 26.6084   2
  -2  -7   4 730.819 26.8162   3
  -2  -7   4 720.038 28.2503   2
   1   7  -4 125.829 15.2943   2
   1   7  -4 113.320 13.3709   2
  -1  -7   4 109.641 12.3134   2
  -1  -7   4 131.947 13.6555   3
  -1  -7   4 105.151 13.6009   2
   0   7  -4 0.48665 7.28653   2
   0   7  -4 7.08837 7.56512   2
   0  -7   4 -0.8392 7.14127   3
   0  -7   4 7.13223 7.71826   2
   0  -7   4 -3.9284 7.61756   1
   0  -7   4 -0.9372 7.73861   2
  -1   7  -4 134.832 15.1140   2
  -1   7  -4 105.309 14.0252   2
   1  -7   4 138.388 16.3671   1
   1  -7   4 130.217 15.5803   3
   1  -7   4 102.529 12.6856   2
   1  -7   4 118.578 14.0983   2
  -2   7  -4 211.530 21.6082   2
   2  -7   4 211.433 21.9760   2
   2  -7   4 188.022 18.6307   1
   2  -7   4 223.625 18.9044   3
   2  -7   4 227.368 21.5528   2
  -3   7  -4 -6.4251 10.1738   2
  -3   7  -4 -4.3767 10.4128   2
   3  -7   4 1.72821 9.80678   2
   3  -7   4 9.05282 11.5831   2
   3  -7   4 0.22834 10.4851   1
   3  -7   4 15.6973 9.61491   3
  -4   7  -4 4.20827 11.5207   2
  -4   7  -4 1.29096 11.9298   2
   4  -7   4 3.46381 10.9239   3
   4  -7   4 11.7809 12.1094   2
   4  -7   4 -13.077 11.5241   1
   4  -7   4 2.47797 12.2989   2
  -5   7  -4 11.7120 14.9435   2
  -5   7  -4 -23.162 13.3914   2
   5  -7   4 31.0769 15.2248   2
   5  -7   4 -12.714 13.7200   2
   5  -7   4 17.5456 15.2316   3
  -6   7  -4 84.6896 23.6757   2
   6  -7   4 50.8208 16.2468   3
   6  -7   4 53.2899 20.7614   2
 -11  -6   4 47.1537 11.6309   2
   9   6  -4 3.60687 6.39929   2
   9   6  -4 -11.242 6.09155   2
  -9  -6   4 6.22212 8.39649   2
   8   6  -4 58.1215 8.06804   2
  -8  -6   4 57.5383 9.96961   2
  -8  -6   4 65.5397 8.27981   3
   7   6  -4 271.808 14.4224   2
   7   6  -4 238.215 13.5566   2
  -7  -6   4 243.287 16.9151   2
  -7  -6   4 258.142 14.4354   3
   6   6  -4 397.029 16.4312   2
   6   6  -4 395.421 16.9822   2
  -6  -6   4 392.711 17.1387   3
  -6  -6   4 392.212 18.4958   2
   5   6  -4 229.417 13.8849   2
   5   6  -4 240.231 12.8886   2
  -5  -6   4 225.115 13.7326   3
  -5  -6   4 239.976 13.2518   2
  -5  -6   4 215.578 15.3143   2
   4   6  -4 -0.2045 4.93477   2
   4   6  -4 -5.3312 4.66085   2
  -4  -6   4 -0.5892 4.76906   2
  -4  -6   4 -0.8189 5.86072   2
  -4  -6   4 0.94907 5.44269   3
   3   6  -4 1304.94 35.3406   2
   3   6  -4 1269.66 35.6173   2
  -3  -6   4 1274.47 35.2117   3
  -3  -6   4 1303.85 36.8744   2
  -3  -6   4 1258.22 34.6124   2
   2   6  -4 2053.25 50.7310   2
   2   6  -4 1997.94 50.0501   2
  -2  -6   4 1922.24 49.6526   2
  -2  -6   4 2104.81 50.1674   3
  -2  -6   4 2019.83 51.5067   2
   1   6  -4 305.015 16.9726   2
   1   6  -4 316.296 16.9738   2
  -1  -6   4 294.873 16.2770   2
  -1  -6   4 312.752 16.0227   3
  -1  -6   4 327.693 18.2626   2
   0   6  -4 180.329 15.3748   2
   0   6  -4 173.056 14.6067   2
   0  -6   4 173.477 13.3273   3
   0  -6   4 160.980 15.6206   2
   0  -6   4 147.977 13.9274   2
  -1   6  -4 731.315 28.4664   2
  -1   6  -4 738.467 28.5931   2
   1  -6   4 748.006 26.5320   3
   1  -6   4 778.044 28.8538   2
   1  -6   4 717.817 28.7818   1
   1  -6   4 761.834 29.2231   2
  -2   6  -4 482.864 23.5976   2
  -2   6  -4 502.978 24.8978   2
   2  -6   4 436.749 23.2670   2
   2  -6   4 495.402 25.0005   2
   2  -6   4 473.169 22.3418   1
   2  -6   4 497.202 22.3396   3
  -3   6  -4 52.7560 11.4666   2
  -3   6  -4 63.6886 11.8925   2
   3  -6   4 58.3702 10.1266   2
   3  -6   4 69.7726 10.5276   3
   3  -6   4 72.3509 11.0637   1
   3  -6   4 64.3621 13.4485   2
  -4   6  -4 589.180 29.5880   2
  -4   6  -4 581.828 30.7129   2
   4  -6   4 634.330 30.1909   2
   4  -6   4 583.903 25.4596   1
   4  -6   4 587.131 29.8025   2
   4  -6   4 632.346 27.1268   3
  -5   6  -4 449.912 30.0455   2
   5  -6   4 522.231 30.4936   2
   5  -6   4 485.403 30.4659   2
   5  -6   4 472.909 25.6747   3
  -6   6  -4 86.5735 17.9247   2
  -6   6  -4 98.8393 19.4788   2
   6  -6   4 63.7729 16.1349   2
   6  -6   4 102.914 16.1102   3
   6  -6   4 104.770 18.1567   2
  -7   6  -4 90.5180 23.7562   2
   7  -6   4 32.1632 20.2206   2
   7  -6   4 36.0025 15.7008   3
 -11  -5   4 26.4181 11.9516   2
  10   5  -4 70.3824 8.44442   2
  10   5  -4 63.0119 8.38104   2
 -10  -5   4 65.8590 11.8006   2
   9   5  -4 93.2810 11.5207   2
  -9  -5   4 108.646 12.0926   2
   8   5  -4 66.6322 7.79590   2
  -8  -5   4 72.3812 9.39030   2
   7   5  -4 171.331 11.8920   2
   7   5  -4 206.346 12.1616   2
  -7  -5   4 151.847 13.5603   2
  -7  -5   4 200.375 10.9231   3
   6   5  -4 96.7304 9.92467   2
   6   5  -4 88.5172 9.37577   2
  -6  -5   4 79.1745 8.87819   3
  -6  -5   4 84.3614 9.65468   2
   5   5  -4 15.5322 5.28893   2
   5   5  -4 -2.8677 4.00218   2
  -5  -5   4 11.9333 5.96915   2
  -5  -5   4 8.22312 4.38615   3
   4   5  -4 492.085 17.5533   2
   4   5  -4 455.718 17.8071   2
  -4  -5   4 478.866 17.3100   2
  -4  -5   4 478.107 18.8241   2
  -4  -5   4 477.114 17.3734   3
   3   5  -4 650.646 22.0287   2
   3   5  -4 671.159 21.7619   2
  -3  -5   4 687.537 23.1730   2
  -3  -5   4 669.590 21.5057   2
  -3  -5   4 675.719 21.7944   3
   2   5  -4 1117.10 31.9573   2
   2   5  -4 1170.55 32.0975   2
  -2  -5   4 1109.30 32.5718   2
  -2  -5   4 1152.78 31.7773   2
  -2  -5   4 1176.43 31.5926   3
   1   5  -4 474.936 19.2203   2
   1   5  -4 436.715 18.4716   2
  -1  -5   4 467.734 18.3175   2
  -1  -5   4 449.755 19.5884   2
  -1  -5   4 460.959 18.2659   3
   0   5  -4 138.564 12.3220   2
   0   5  -4 119.184 11.7632   2
   0  -5   4 130.288 11.7194   2
   0  -5   4 142.380 13.6215   2
   0  -5   4 124.471 10.6562   3
  -1   5  -4 182.289 14.3108   2
  -1   5  -4 161.259 13.7150   2
   1  -5   4 183.800 15.1921   2
   1  -5   4 171.675 13.7537   2
   1  -5   4 161.731 12.2973   3
  -2   5  -4 1323.16 39.7814   2
  -2   5  -4 1326.09 39.4501   2
   2  -5   4 1382.41 39.3205   2
   2  -5   4 1380.51 40.1822   2
   2  -5   4 1322.69 40.1496   1
   2  -5   4 1321.64 37.2058   3
  -3   5  -4 539.449 24.9672   2
  -3   5  -4 570.597 25.1520   2
   3  -5   4 551.488 22.4370   3
   3  -5   4 545.035 24.4442   2
   3  -5   4 571.397 25.2387   2
   3  -5   4 532.741 21.9392   1
  -4   5  -4 68.2881 11.3838   2
  -4   5  -4 72.0223 13.6837   2
   4  -5   4 62.8342 9.59120   1
   4  -5   4 83.0431 12.0887   2
   4  -5   4 68.5884 11.6053   2
   4  -5   4 89.8596 11.1478   3
  -5   5  -4 341.189 23.7894   2
  -5   5  -4 327.714 24.1756   2
   5  -5   4 350.024 24.1633   2
   5  -5   4 373.034 24.5803   2
   5  -5   4 347.301 20.6224   3
  -6   5  -4 426.778 29.2546   2
   6  -5   4 392.491 24.0172   3
   6  -5   4 386.615 27.2853   2
   6  -5   4 461.020 28.6762   2
  -7   5  -4 28.7408 17.6037   2
  -7   5  -4 46.2787 17.3322   2
   7  -5   4 32.3502 13.5033   3
   7  -5   4 31.4553 15.1508   2
  -8   5  -4 314.381 30.3722   2
   8  -5   4 301.624 27.3915   2
   8  -5   4 245.846 28.2833   3
 -12  -4   4 283.838 36.0094   1
 -12  -4   4 204.763 20.2191   2
  11   4  -4 141.595 14.1640   2
  11   4  -4 145.737 15.8011   2
 -11  -4   4 144.105 15.6889   2
  10   4  -4 -5.5741 6.86682   2
 -10  -4   4 2.34674 9.20301   2
   9   4  -4 259.345 13.9276   2
  -9  -4   4 271.840 17.9917   2
   8   4  -4 463.927 18.0813   2
   8   4  -4 460.442 17.0987   2
  -8  -4   4 512.315 20.5536   2
   7   4  -4 101.913 9.43157   2
   7   4  -4 88.9599 10.0720   2
  -7  -4   4 109.440 11.5981   2
   6   4  -4 122.266 9.32098   2
   6   4  -4 123.883 9.76197   2
  -6  -4   4 130.374 11.8267   2
  -6  -4   4 131.517 8.13320   3
   5   4  -4 212.116 11.0881   2
   5   4  -4 202.822 11.2693   2
  -5  -4   4 210.215 12.5175   2
  -5  -4   4 215.772 10.1625   3
   4   4  -4 281.198 12.6622   2
   4   4  -4 273.335 12.3747   2
  -4  -4   4 278.870 13.6602   2
  -4  -4   4 266.276 11.7076   3
   3   4  -4 167.753 10.2223   2
   3   4  -4 167.120 10.5691   2
  -3  -4   4 153.947 9.65066   2
  -3  -4   4 172.643 11.4130   2
  -3  -4   4 185.091 9.80544   3
   2   4  -4 7.03629 4.06918   2
   2   4  -4 10.8177 4.03418   2
  -2  -4   4 1.90981 3.44279   3
  -2  -4   4 6.99551 4.47694   2
  -2  -4   4 6.43503 3.83609   2
   1   4  -4 124.538 9.71049   2
   1   4  -4 114.970 9.87704   2
  -1  -4   4 112.611 8.99627   2
  -1  -4   4 124.485 10.7233   2
  -1  -4   4 122.051 8.91027   3
   0   4  -4 15.0560 5.16128   2
   0   4  -4 23.6724 5.90246   2
   0  -4   4 13.4946 4.55956   3
   0  -4   4 9.57714 4.08481   2
   0  -4   4 24.4853 6.19443   2
  -1   4  -4 32.9488 6.74167   2
  -1   4  -4 39.9892 6.97646   2
   1  -4   4 38.6556 7.56306   2
   1  -4   4 42.5364 6.86004   3
   1  -4   4 26.1747 6.02454   2
  -2   4  -4 61.8369 8.02142   2
  -2   4  -4 50.3603 7.02963   2
   2  -4   4 51.2258 7.01689   3
   2  -4   4 63.5261 8.72591   2
   2  -4   4 59.1552 9.03610   2
  -3   4  -4 38.9977 7.81107   2
  -3   4  -4 20.9887 6.26397   2
   3  -4   4 28.8599 7.68034   2
   3  -4   4 35.5930 7.46594   3
   3  -4   4 25.9791 6.64799   2
   3  -4   4 26.7174 6.16259   1
  -4   4  -4 28.0307 8.68743   2
  -4   4  -4 33.0077 8.92056   2
   4  -4   4 24.1390 7.74641   2
   4  -4   4 25.3439 8.37103   3
   4  -4   4 23.5397 8.27129   2
  -5   4  -4 71.9267 11.4170   2
  -5   4  -4 83.3489 12.1922   2
   5  -4   4 85.1831 10.3572   3
   5  -4   4 78.4096 11.8146   2
   5  -4   4 92.0458 11.6454   2
  -6   4  -4 5.32340 11.0606   2
  -6   4  -4 26.3541 9.87740   2
   6  -4   4 37.6934 10.4938   2
   6  -4   4 40.7903 11.5543   2
   6  -4   4 43.3840 11.2207   3
  -7   4  -4 93.1142 14.8712   2
  -7   4  -4 121.272 17.1967   2
   7  -4   4 137.321 17.4209   2
   7  -4   4 105.351 15.5834   3
   7  -4   4 117.468 16.3236   2
  -8   4  -4 40.8613 17.9632   2
  -8   4  -4 20.6327 15.0755   2
   8  -4   4 18.3278 14.4160   2
   8  -4   4 47.3601 13.0950   3
  -9   4  -4 91.4143 25.2497   2
   9  -4   4 104.580 18.5278   3
   9  -4   4 112.092 21.6336   2
  12   3  -4 425.642 22.0068   2
 -12  -3   4 387.880 39.3928   1
 -12  -3   4 410.100 30.6119   2
  11   3  -4 55.4814 10.0896   2
 -11  -3   4 88.7770 18.2997   1
 -11  -3   4 73.5686 14.1522   2
  10   3  -4 280.573 16.8397   2
 -10  -3   4 319.900 21.2029   2
 -10  -3   4 314.215 27.5439   1
   9   3  -4 1606.40 41.1480   2
   9   3  -4 1629.84 40.3711   2
  -9  -3   4 1677.53 44.0634   2
   8   3  -4 478.628 18.5497   2
   8   3  -4 476.004 17.6729   2
  -8  -3   4 466.924 20.2616   2
   7   3  -4 69.3259 7.64382   2
   7   3  -4 81.1085 10.2335   2
  -7  -3   4 70.2368 8.87470   2
   6   3  -4 1471.85 36.2915   2
   6   3  -4 1476.03 35.5231   2
  -6  -3   4 1448.38 37.2660   2
   5   3  -4 2079.10 47.2445   2
   5   3  -4 2136.25 47.9449   2
  -5  -3   4 2092.06 48.8292   2
  -5  -3   4 2095.03 44.0703   3
   4   3  -4 599.467 18.5907   2
   4   3  -4 616.138 18.5717   2
  -4  -3   4 592.221 19.5856   2
  -4  -3   4 589.026 16.7920   3
   3   3  -4 52.6286 6.33311   2
   3   3  -4 50.2076 6.16293   2
  -3  -3   4 56.6866 5.77968   3
  -3  -3   4 37.0494 5.37561   2
   2   3  -4 1180.91 30.2098   2
   2   3  -4 1203.40 30.4031   2
  -2  -3   4 1193.82 30.8885   2
  -2  -3   4 1177.88 29.0458   3
   1   3  -4 3342.17 70.6139   2
   1   3  -4 3315.22 70.6656   2
  -1  -3   4 3325.00 68.8566   3
  -1  -3   4 3171.22 69.6411   2
  -1  -3   4 3271.97 70.9774   2
   0   3  -4 126.924 9.28983   2
   0   3  -4 132.463 9.63731   2
   0  -3   4 130.549 10.1053   2
   0  -3   4 130.657 8.43456   3
   0  -3   4 142.374 9.31961   2
  -1   3  -4 397.223 16.1106   2
  -1   3  -4 393.048 15.9368   2
   1  -3   4 388.695 15.3587   2
   1  -3   4 398.313 15.1503   3
   1  -3   4 403.653 16.4488   2
  -2   3  -4 805.040 25.4029   2
  -2   3  -4 770.610 25.0821   2
   2  -3   4 786.551 24.6792   2
   2  -3   4 784.893 25.2472   2
   2  -3   4 814.816 24.0346   3
  -3   3  -4 270.783 14.9332   2
  -3   3  -4 288.793 15.2282   2
   3  -3   4 277.525 14.7790   2
   3  -3   4 306.773 14.0587   3
   3  -3   4 278.807 15.8503   2
  -4   3  -4 258.459 15.9377   2
  -4   3  -4 232.395 15.2648   2
   4  -3   4 258.872 14.0355   3
   4  -3   4 246.285 15.1956   2
   4  -3   4 264.285 16.3858   2
  -5   3  -4 30.7118 7.22735   2
  -5   3  -4 24.5022 7.98343   2
   5  -3   4 17.0029 6.37107   3
   5  -3   4 23.9464 7.24979   2
   5  -3   4 17.4151 7.41610   2
  -6   3  -4 15.3286 8.77302   2
  -6   3  -4 10.4974 8.58327   2
   6  -3   4 19.1650 7.83592   3
   6  -3   4 11.4300 8.08761   2
   6  -3   4 16.6997 8.40653   2
  -7   3  -4 251.812 22.2009   2
  -7   3  -4 250.175 21.4248   2
   7  -3   4 270.708 20.5505   2
   7  -3   4 271.861 20.7889   2
   7  -3   4 271.372 18.0770   3
  -8   3  -4 26.6832 14.0856   2
  -8   3  -4 -18.248 11.5914   2
   8  -3   4 -0.6080 11.4003   2
   8  -3   4 8.19268 11.4510   3
  -9   3  -4 20.3794 17.4213   2
  -9   3  -4 1.38745 15.9241   2
   9  -3   4 5.81981 14.0839   2
  11   2  -4 203.246 21.5663   2
 -11  -2   4 237.908 30.3834   1
 -11  -2   4 270.189 25.5520   2
  10   2  -4 55.2537 10.3628   2
 -10  -2   4 52.2733 14.7368   1
 -10  -2   4 60.5704 12.7883   2
   9   2  -4 327.241 18.0139   2
  -9  -2   4 349.614 24.0454   1
  -9  -2   4 363.818 20.0732   2
   8   2  -4 1397.86 37.5663   2
  -8  -2   4 1453.00 45.0929   1
  -8  -2   4 1403.54 38.7232   2
   7   2  -4 1290.98 34.4052   2
  -7  -2   4 1278.43 35.1454   2
   6   2  -4 23.0909 5.69260   2
  -6  -2   4 22.3145 6.21692   2
   5   2  -4 3675.00 78.0161   2
   5   2  -4 3662.85 77.0680   2
  -5  -2   4 3743.03 78.8232   2
   4   2  -4 2322.15 50.9128   2
   4   2  -4 2327.34 50.5366   2
  -4  -2   4 2236.26 51.4124   2
  -4  -2   4 2267.61 46.8154   3
   3   2  -4 125.696 7.71640   2
   3   2  -4 107.010 7.70639   2
  -3  -2   4 107.327 8.19923   2
  -3  -2   4 103.912 6.18810   3
   2   2  -4 773.380 20.4594   3
   2   2  -4 794.636 21.6567   2
   2   2  -4 779.144 21.6268   2
  -2  -2   4 786.252 22.3008   2
  -2  -2   4 787.817 20.2710   3
   1   2  -4 4896.43 99.7412   2
   1   2  -4 4927.87 99.8725   2
   1   2  -4 4823.00 97.7670   3
  -1  -2   4 5003.93 97.7284   3
  -1  -2   4 4892.76 99.2864   2
  -1  -2   4 4958.56 100.333   2
   0   2  -4 -0.2496 2.27451   3
   0   2  -4 -2.4651 2.43894   2
   0   2  -4 2.21497 2.57269   2
   0  -2   4 0.90817 3.26928   2
   0  -2   4 2.61847 2.58372   3
   0  -2   4 0.26390 2.42896   2
  -1   2  -4 1284.22 31.9753   2
  -1   2  -4 1204.83 30.7043   3
  -1   2  -4 1233.08 31.6316   2
   1  -2   4 1213.40 30.5920   3
   1  -2   4 1249.08 32.1219   2
   1  -2   4 1266.45 31.3438   2
  -2   2  -4 1157.12 29.9499   3
  -2   2  -4 1156.27 30.9960   2
  -2   2  -4 1154.62 30.9983   2
   2  -2   4 1164.25 31.2688   2
   2  -2   4 1156.50 29.7935   3
   2  -2   4 1152.14 30.3260   2
  -3   2  -4 415.888 15.7798   3
  -3   2  -4 399.928 16.8309   2
  -3   2  -4 389.509 16.2143   2
   3  -2   4 425.906 15.9128   3
   3  -2   4 416.366 17.2275   2
   3  -2   4 399.744 15.9284   2
  -4   2  -4 1020.28 28.8197   3
  -4   2  -4 1011.60 30.2344   2
  -4   2  -4 1009.42 30.2169   2
   4  -2   4 1024.73 30.0113   2
   4  -2   4 1008.22 28.5896   3
   4  -2   4 1060.89 29.8680   2
  -5   2  -4 1132.93 33.9489   2
  -5   2  -4 1132.91 31.8742   3
  -5   2  -4 1167.87 34.5250   2
   5  -2   4 1148.30 33.2743   2
   5  -2   4 1139.16 31.8656   3
   5  -2   4 1161.57 33.6630   2
  -6   2  -4 256.315 17.0612   2
  -6   2  -4 277.807 18.1971   2
   6  -2   4 283.468 17.0012   2
   6  -2   4 273.006 15.0278   3
   6  -2   4 226.456 16.0370   2
  -7   2  -4 578.120 25.7285   2
  -7   2  -4 603.656 26.9310   2
   7  -2   4 616.538 23.7439   3
   7  -2   4 621.955 25.5404   2
   7  -2   4 593.590 24.7678   2
  -8   2  -4 929.706 35.1832   2
  -8   2  -4 958.616 35.4329   2
   8  -2   4 962.392 34.0134   2
  -9   2  -4 360.393 30.8322   2
  -9   2  -4 323.462 26.8739   2
   9  -2   4 287.378 24.1182   2
 -10   2  -4 117.258 20.3277   2
  10  -2   4 112.944 17.1742   2
  11   1  -4 -6.3836 12.2821   2
 -11  -1   4 10.4865 14.2033   2
 -11  -1   4 -24.573 14.5459   2
 -11  -1   4 1.92565 17.5471   1
  10   1  -4 63.3730 11.9653   2
 -10  -1   4 59.4639 12.4011   2
 -10  -1   4 46.2363 15.5786   1
   9   1  -4 88.2832 11.8759   2
  -9  -1   4 105.137 12.4769   2
  -9  -1   4 90.5333 13.9049   1
   8   1  -4 6.32005 7.14381   2
  -8  -1   4 2.52518 7.52764   2
  -8  -1   4 -1.3262 9.18774   1
   7   1  -4 4.73546 5.63779   2
  -7  -1   4 17.4333 8.00809   1
  -7  -1   4 15.3566 6.66441   2
   6   1  -4 942.201 27.9058   2
  -6  -1   4 978.636 32.8605   1
  -6  -1   4 992.301 28.6076   2
   5   1  -4 101.846 9.17189   2
  -5  -1   4 98.6074 9.20808   2
   4   1  -4 102.659 8.14566   2
  -4  -1   4 107.991 8.57321   2
   3   1  -4 6.57270 3.10977   2
   3   1  -4 9.41149 2.32645   3
  -3  -1   4 7.40019 3.50751   2
  -3  -1   4 8.27231 2.45173   3
   2   1  -4 270.221 10.9221   2
   2   1  -4 266.565 10.6264   2
   2   1  -4 270.800 9.40108   3
  -2  -1   4 269.270 9.32031   3
  -2  -1   4 276.308 11.3464   2
   1   1  -4 229.107 8.92230   3
   1   1  -4 232.913 9.81762   2
   1   1  -4 228.613 9.65440   2
  -1  -1   4 225.462 8.90867   3
  -1  -1   4 249.951 10.5176   2
   0   1  -4 214.751 9.43122   2
   0   1  -4 223.801 9.73595   2
   0   1  -4 227.008 9.13622   3
   0  -1   4 210.008 8.93403   3
   0  -1   4 212.153 9.24644   2
   0  -1   4 212.375 9.90050   2
  -1   1  -4 555.804 16.8681   2
  -1   1  -4 541.887 16.3092   3
  -1   1  -4 549.585 16.7699   2
   1  -1   4 528.593 16.1543   3
   1  -1   4 539.541 17.0937   2
   1  -1   4 522.062 16.1563   2
  -2   1  -4 1321.48 32.3604   2
  -2   1  -4 1329.41 32.3143   2
  -2   1  -4 1312.08 31.6059   3
   2  -1   4 1286.28 31.4734   3
   2  -1   4 1288.62 31.5884   2
   2  -1   4 1255.65 32.3011   2
  -3   1  -4 34.2087 5.32658   2
  -3   1  -4 35.1228 5.58912   3
  -3   1  -4 28.7737 5.10918   2
   3  -1   4 28.3785 5.43900   3
   3  -1   4 35.0835 5.53836   2
   3  -1   4 26.8708 4.43022   2
  -4   1  -4 464.592 17.1570   2
  -4   1  -4 424.504 15.5836   3
  -4   1  -4 401.675 16.3526   2
   4  -1   4 414.060 15.5227   3
   4  -1   4 405.138 15.5640   2
   4  -1   4 413.818 16.5975   2
  -5   1  -4 1087.59 29.6810   3
  -5   1  -4 1080.68 31.1890   2
  -5   1  -4 1062.87 30.8462   2
   5  -1   4 1086.19 30.0643   2
   5  -1   4 1113.17 30.8715   2
   5  -1   4 1095.67 29.8006   3
  -6   1  -4 250.040 15.8930   2
  -6   1  -4 236.046 13.4398   3
  -6   1  -4 243.234 14.9668   2
   6  -1   4 245.549 14.0514   2
   6  -1   4 258.316 13.9417   3
   6  -1   4 251.433 14.4791   2
  -7   1  -4 135.817 14.3370   2
  -7   1  -4 114.852 11.7386   3
  -7   1  -4 129.605 13.8547   2
   7  -1   4 119.598 13.5247   2
   7  -1   4 127.053 12.9984   2
  -8   1  -4 471.270 23.2731   2
  -8   1  -4 463.635 23.9775   2
   8  -1   4 453.134 21.5689   2
  -9   1  -4 629.988 30.0821   2
  -9   1  -4 593.918 28.8685   2
   9  -1   4 567.658 25.5082   2
 -10   1  -4 17.0642 14.8228   2
 -10   1  -4 -3.0170 13.1612   2
  10  -1   4 9.05473 11.2458   2
 -11   0   4 222.198 24.3217   2
 -11   0   4 259.076 25.0463   1
 -11   0   4 237.026 24.2293   2
  10   0  -4 7.13909 11.9756   2
 -10   0   4 9.45671 13.2964   2
 -10   0   4 2.78242 12.2550   2
 -10   0   4 1.01741 14.4620   1
   9   0  -4 502.922 24.9896   2
  -9   0   4 545.538 28.6819   1
  -9   0   4 554.258 26.1517   2
   8   0  -4 259.669 17.7614   2
  -8   0   4 294.145 18.7624   2
  -8   0   4 262.797 20.8347   1
   7   0  -4 39.0963 8.35728   2
  -7   0   4 58.0055 8.96348   2
  -7   0   4 38.8363 10.2652   1
   6   0  -4 86.4527 10.6559   2
  -6   0   4 106.863 10.9359   2
  -6   0   4 101.957 13.1358   1
   5   0  -4 355.523 15.4683   2
  -5   0   4 357.261 15.6526   2
  -5   0   4 358.493 17.9954   1
   4   0  -4 80.4676 8.20819   2
  -4   0   4 86.5145 9.78546   1
  -4   0   4 73.9003 7.92388   2
   3   0  -4 9.99792 2.26640   3
   3   0  -4 11.7803 3.55900   2
  -3   0   4 10.6732 4.02189   2
  -3   0   4 6.36509 4.12686   1
   2   0  -4 60.6084 4.55093   3
   2   0  -4 58.7616 6.11416   2
  -2   0   4 59.6525 6.28597   2
  -2   0   4 60.2615 7.22740   1
   1   0  -4 217.124 8.29149   3
   1   0  -4 209.496 9.33766   2
  -1   0   4 229.495 11.0116   1
  -1   0   4 221.398 9.83278   2
   0   0  -4 27.2606 4.00732   2
   0   0  -4 22.3539 2.96418   3
   0   0  -4 35.5249 4.33680   2
   0   0   4 28.2582 4.38988   1
   0   0   4 31.7924 4.31430   2
  -1   0  -4 7.34704 2.48159   2
  -1   0  -4 10.2521 2.75744   2
  -1   0  -4 10.8695 2.42244   3
   1   0   4 9.97305 3.21653   1
   1   0   4 12.5998 3.30707   3
   1   0   4 5.84524 2.73019   2
  -2   0  -4 1.44654 2.29138   2
  -2   0  -4 2.29269 2.53612   3
  -2   0  -4 3.68118 2.53772   2
   2   0   4 1.04043 2.15249   2
   2   0   4 2.40548 2.66361   3
   2   0   4 0.94279 2.82326   1
   2   0   4 3.63986 2.56372   2
  -3   0  -4 35.6914 5.30772   3
  -3   0  -4 37.6389 4.78024   2
  -3   0  -4 28.6821 4.77591   2
   3   0   4 29.4371 4.18634   2
   3   0   4 38.9254 5.32118   2
   3   0   4 35.8478 4.43350   1
   3   0   4 32.2639 4.37924   3
  -4   0  -4 583.875 18.1184   3
  -4   0  -4 568.055 18.5495   2
  -4   0  -4 578.702 18.4609   2
   4   0   4 579.817 18.2489   2
   4   0   4 567.769 17.4833   2
  -5   0  -4 4.54315 4.23258   2
  -5   0  -4 6.24652 3.95459   3
  -5   0  -4 3.44013 4.06362   2
   5   0   4 5.75187 4.44552   2
   5   0   4 5.19720 3.60577   2
  -6   0  -4 3.34173 4.51535   3
  -6   0  -4 4.61740 5.13662   2
  -6   0  -4 5.23507 5.28323   2
   6   0   4 5.85256 4.38152   2
   6   0   4 6.79160 4.87814   2
  -7   0  -4 34.7930 7.68542   2
  -7   0  -4 39.4372 6.94444   3
  -7   0  -4 25.1722 6.86219   2
   7   0   4 31.1674 5.98477   2
   7   0   4 28.9850 6.94337   2
  -8   0  -4 46.4991 9.85068   2
  -8   0  -4 27.8288 7.30528   3
  -8   0  -4 33.8205 9.09592   2
   8   0   4 32.5587 7.25894   2
  -9   0  -4 149.523 18.5249   2
  -9   0  -4 120.429 14.0058   3
  -9   0  -4 129.203 14.6116   2
   9   0   4 111.020 14.0819   2
 -10   0  -4 14.7582 12.3172   2
 -10   0  -4 13.5745 13.1005   2
  10   0   4 18.1527 8.65947   2
 -11   0  -4 56.6338 17.2750   2
 -11   0  -4 26.7473 15.7635   2
  11   0   4 3.35847 10.8953   2
  11  -1  -4 -2.0809 18.2545   2
 -11   1   4 21.2026 18.7012   2
 -11   1   4 -20.693 18.0145   1
  10  -1  -4 6.56106 14.3873   2
 -10   1   4 26.0752 15.3067   2
 -10   1   4 16.0979 16.0736   2
 -10   1   4 -7.7619 14.9063   1
   9  -1  -4 220.328 22.3949   2
  -9   1   4 227.516 24.0632   1
  -9   1   4 197.842 22.7808   2
  -9   1   4 233.592 22.9281   2
   8  -1  -4 187.127 18.5375   2
  -8   1   4 203.592 21.2474   1
  -8   1   4 184.696 18.8613   2
   7  -1  -4 13.9647 7.06799   2
  -7   1   4 21.3368 8.68187   2
  -7   1   4 8.66843 9.21437   1
   6  -1  -4 206.087 14.4320   2
  -6   1   4 191.049 14.4477   2
  -6   1   4 205.189 16.1718   1
   5  -1  -4 466.920 18.6680   2
  -5   1   4 464.264 20.6561   1
  -5   1   4 485.026 19.1253   2
   4  -1  -4 716.317 23.1182   2
  -4   1   4 759.290 23.4910   2
  -4   1   4 754.825 26.3129   1
   3  -1  -4 40.2044 6.05514   2
  -3   1   4 39.7009 6.70136   1
  -3   1   4 42.4360 5.84152   2
  -2   1   4 960.751 25.6813   2
   1  -1  -4 776.915 21.1701   2
  -1   1   4 760.106 24.1834   1
  -1   1   4 778.119 21.2871   2
   0  -1  -4 97.0420 7.51497   1
   0  -1  -4 101.700 6.43027   2
   0   1   4 98.8842 7.53067   1
   0   1   4 105.378 6.60998   2
  -1  -1  -4 677.953 17.8714   2
  -1  -1  -4 643.513 19.8491   1
  -1  -1  -4 628.457 17.3922   3
   1   1   4 635.310 17.5841   2
   1   1   4 626.666 19.9953   1
  -2  -1  -4 4035.09 79.8664   2
  -2  -1  -4 3923.79 79.6025   3
  -2  -1  -4 3903.82 90.5617   1
  -2  -1  -4 3938.17 79.3849   2
   2   1   4 3900.26 90.7940   1
   2   1   4 3931.90 79.8483   2
  -3  -1  -4 2278.83 48.4699   2
  -3  -1  -4 2233.37 48.2014   2
  -3  -1  -4 2287.04 48.9800   3
   3   1   4 2264.96 48.5037   2
   3   1   4 2174.33 53.3771   1
  -4  -1  -4 32.4706 4.58635   2
  -4  -1  -4 44.1994 6.21072   3
  -4  -1  -4 46.8731 5.70570   2
   4   1   4 44.6229 5.05056   2
   4   1   4 35.3458 4.81704   2
  -5  -1  -4 645.971 19.4553   2
  -5  -1  -4 661.060 19.7847   3
  -5  -1  -4 648.034 19.1972   2
   5   1   4 624.057 18.7093   2
   5   1   4 620.953 18.1175   2
  -6  -1  -4 2919.29 63.2679   3
  -6  -1  -4 2906.44 63.4204   2
  -6  -1  -4 2975.05 63.9628   2
   6   1   4 2929.97 61.7433   2
   6   1   4 2824.52 61.9389   2
  -7  -1  -4 516.291 18.9898   2
  -7  -1  -4 537.231 19.8914   2
  -7  -1  -4 517.768 18.4873   3
   7   1   4 499.617 17.0309   2
   7   1   4 513.684 17.6979   2
  -8  -1  -4 25.4593 8.08980   2
  -8  -1  -4 23.1937 7.82714   2
  -8  -1  -4 20.6455 6.36924   3
   8   1   4 21.1210 5.96290   2
  -9  -1  -4 355.235 17.4081   3
  -9  -1  -4 354.875 19.4898   2
  -9  -1  -4 350.859 19.6077   2
   9   1   4 344.828 16.0795   2
 -10  -1  -4 329.480 23.1439   2
 -10  -1  -4 373.489 18.7921   3
 -10  -1  -4 333.783 22.7187   2
 -11  -1  -4 149.186 17.3954   2
 -11  -1  -4 98.0058 16.1629   2
  10  -2  -4 269.447 25.3655   2
 -10   2   4 263.302 32.8082   2
 -10   2   4 229.349 28.4057   1
 -10   2   4 278.864 32.4514   2
   9  -2  -4 151.287 18.1499   2
  -9   2   4 141.835 18.0661   1
  -9   2   4 173.559 19.3738   2
  -9   2   4 165.839 17.5846   2
   8  -2  -4 74.6755 13.8453   2
  -8   2   4 78.4666 13.5457   1
  -8   2   4 94.9394 13.4328   2
  -8   2   4 77.6825 12.6443   2
   7  -2  -4 641.274 27.4953   2
  -7   2   4 678.714 27.2896   2
  -7   2   4 669.439 29.3825   1
   6  -2  -4 1130.21 34.7880   2
  -6   2   4 1124.52 37.4515   1
  -6   2   4 1088.72 34.2213   2
   5  -2  -4 1013.45 31.3953   2
  -5   2   4 1002.38 33.6152   1
  -5   2   4 983.709 30.3476   2
   4  -2  -4 383.849 16.5873   2
  -4   2   4 370.268 18.0553   1
  -4   2   4 356.636 15.8056   2
   3  -2  -4 164.172 10.9738   2
   3  -2  -4 143.248 11.2369   1
  -3   2   4 154.085 10.3551   2
  -3   2   4 150.847 11.8751   1
   2  -2  -4 346.837 13.8856   2
   2  -2  -4 342.786 15.5987   1
  -2   2   4 350.645 14.0408   2
  -2   2   4 359.009 16.0974   1
   1  -2  -4 116.906 7.71832   2
   1  -2  -4 110.792 8.73338   1
  -1   2   4 113.904 9.13132   1
  -1   2   4 121.022 8.12292   2
   0  -2  -4 723.012 19.8970   2
   0  -2  -4 693.724 22.5887   1
   0   2   4 695.225 22.6988   1
   0   2   4 719.361 19.7359   2
  -1  -2  -4 334.961 11.5354   2
  -1  -2  -4 331.120 13.5168   1
   1   2   4 331.992 11.6178   2
   1   2   4 314.281 13.3772   1
  -2  -2  -4 30.6327 4.82264   1
  -2  -2  -4 35.8093 4.47532   2
   2   2   4 40.8766 4.67541   2
   2   2   4 25.5762 4.51066   1
  -3  -2  -4 517.058 14.4669   2
  -3  -2  -4 508.642 16.8299   1
  -3  -2  -4 519.993 14.7597   2
   3   2   4 480.530 16.4469   1
   3   2   4 522.298 14.7315   2
  -4  -2  -4 5.95234 3.15239   1
  -4  -2  -4 1.43380 2.41566   2
  -4  -2  -4 1.21126 3.01613   3
  -4  -2  -4 -0.8728 2.34932   2
   4   2   4 3.79342 2.94406   2
   4   2   4 9.49457 3.62484   1
  -5  -2  -4 308.732 11.6058   2
  -5  -2  -4 315.063 11.3603   2
  -5  -2  -4 318.216 12.7647   3
   5   2   4 317.652 11.4415   2
  -6  -2  -4 608.464 19.2651   2
  -6  -2  -4 637.152 19.9442   3
  -6  -2  -4 634.866 18.4614   2
   6   2   4 598.019 17.0783   2
  -7  -2  -4 559.303 19.0748   3
  -7  -2  -4 575.317 18.3302   2
  -7  -2  -4 563.187 18.9238   2
   7   2   4 559.610 16.7671   2
  -8  -2  -4 15.8191 5.95712   2
  -8  -2  -4 0.26252 5.02474   3
  -8  -2  -4 5.44980 5.59349   2
  -9  -2  -4 65.4552 8.81761   3
  -9  -2  -4 76.8136 9.47316   2
  -9  -2  -4 75.4672 9.68277   2
   9   2   4 73.2068 8.42207   2
 -10  -2  -4 132.473 16.6927   2
 -10  -2  -4 89.3410 11.4087   2
 -10  -2  -4 80.9977 10.5634   3
 -11  -2  -4 -1.5101 11.3734   2
 -11  -2  -4 6.78772 10.4563   2
 -11  -2  -4 5.22259 8.26993   3
 -12  -2  -4 11.5039 13.9971   2
 -12  -2  -4 23.8990 14.2442   2
  10  -3  -4 20.1253 19.6518   2
 -10   3   4 17.5845 18.0413   2
 -10   3   4 86.9403 22.0263   1
   9  -3  -4 -10.772 16.0102   2
  -9   3   4 41.7578 15.7157   2
  -9   3   4 15.9134 16.3460   2
  -9   3   4 61.9013 16.7534   1
   8  -3  -4 21.4392 12.7719   2
  -8   3   4 0.45959 11.7817   1
  -8   3   4 34.5126 12.8084   2
  -8   3   4 3.83724 10.9225   2
   7  -3  -4 174.145 20.1755   2
  -7   3   4 159.074 18.2535   2
  -7   3   4 191.146 19.3399   2
  -7   3   4 162.827 18.7774   1
   6  -3  -4 6.15963 7.96877   2
  -6   3   4 2.79591 7.18909   2
  -6   3   4 8.49411 9.18440   1
   5  -3  -4 170.391 15.0167   2
  -5   3   4 158.816 14.0558   2
  -5   3   4 141.655 14.9255   1
   4  -3  -4 65.6293 9.68725   1
   4  -3  -4 69.9041 8.96591   2
  -4   3   4 74.9701 9.06802   2
  -4   3   4 70.4636 9.98741   1
   3  -3  -4 39.8566 7.14996   1
   3  -3  -4 48.4785 7.46908   2
  -3   3   4 38.3747 7.59743   1
  -3   3   4 44.1810 7.41641   2
   2  -3  -4 8.89280 4.15722   2
   2  -3  -4 5.69266 4.49976   1
  -2   3   4 5.42242 3.76726   2
  -2   3   4 5.18356 4.57897   1
   1  -3  -4 561.213 20.7159   1
   1  -3  -4 534.855 18.1698   2
  -1   3   4 548.144 17.9999   2
  -1   3   4 538.012 20.4763   1
   0  -3  -4 1282.55 36.7314   1
   0  -3  -4 1295.26 32.1274   2
   0   3   4 1277.59 36.8390   1
   0   3   4 1346.86 32.0309   2
  -1  -3  -4 250.955 10.4146   2
  -1  -3  -4 237.739 12.1581   1
   1   3   4 241.786 10.1491   2
   1   3   4 229.539 11.8742   1
  -2  -3  -4 32.8425 5.61585   1
  -2  -3  -4 35.4418 4.30034   2
   2   3   4 33.0035 5.40859   1
   2   3   4 39.6897 4.94838   2
  -3  -3  -4 7.45284 2.87730   2
  -3  -3  -4 7.00466 3.96011   1
   3   3   4 9.30889 3.93983   1
   3   3   4 9.54344 2.93458   2
  -4  -3  -4 238.713 8.94240   2
  -4  -3  -4 237.174 11.5376   1
   4   3   4 245.125 11.4776   1
   4   3   4 240.306 8.90200   2
  -5  -3  -4 366.140 14.6593   1
  -5  -3  -4 383.633 12.0204   2
  -5  -3  -4 375.654 11.8688   2
   5   3   4 385.604 14.7559   1
   5   3   4 398.757 11.5469   2
  -6  -3  -4 168.714 8.10021   2
  -6  -3  -4 167.271 8.49757   2
  -6  -3  -4 181.589 10.6932   3
   6   3   4 166.054 7.20055   2
  -7  -3  -4 142.468 10.2932   3
  -7  -3  -4 144.324 9.00390   2
  -7  -3  -4 141.442 8.57249   2
  -8  -3  -4 1278.44 31.9867   2
  -8  -3  -4 1301.42 34.0311   3
  -8  -3  -4 1313.67 31.4884   2
  -9  -3  -4 138.390 11.0152   2
  -9  -3  -4 117.145 11.0264   2
  -9  -3  -4 132.113 11.6958   3
 -10  -3  -4 105.640 11.1777   3
 -10  -3  -4 101.400 12.8634   2
 -10  -3  -4 122.015 12.6015   2
 -11  -3  -4 327.596 18.7737   3
 -11  -3  -4 381.984 19.7155   2
 -11  -3  -4 346.413 19.2494   2
 -12  -3  -4 227.653 20.8657   2
 -12  -3  -4 202.244 19.3761   3
 -12  -3  -4 244.270 20.2935   2
   9  -4  -4 55.5656 20.7980   2
  -9   4   4 86.9993 22.3329   2
  -9   4   4 49.1140 18.3459   2
   8  -4  -4 453.831 32.9377   2
  -8   4   4 457.648 32.3920   1
  -8   4   4 381.629 29.4386   2
  -8   4   4 382.725 31.1058   2
   7  -4  -4 154.101 18.1635   2
  -7   4   4 186.375 22.2833   1
  -7   4   4 168.682 18.6501   2
  -7   4   4 134.152 17.1091   2
   6  -4  -4 31.9645 10.4617   2
  -6   4   4 31.7880 10.1530   2
  -6   4   4 46.9770 11.1570   2
  -6   4   4 46.0000 12.0662   1
   5  -4  -4 472.978 23.7882   1
   5  -4  -4 479.556 23.7230   2
  -5   4   4 492.647 22.8536   2
  -5   4   4 493.541 23.7749   1
   4  -4  -4 152.287 14.0528   2
   4  -4  -4 165.055 14.9850   1
  -4   4   4 134.809 13.6327   1
  -4   4   4 170.758 14.0372   2
   3  -4  -4 -6.1822 4.96707   2
   3  -4  -4 10.4828 6.69451   1
  -3   4   4 7.61849 5.92529   1
  -3   4   4 -0.6571 4.82179   2
   2  -4  -4 225.502 14.7195   1
   2  -4  -4 221.831 13.4386   2
  -2   4   4 205.517 12.3993   2
  -2   4   4 211.861 13.8861   1
   1  -4  -4 409.345 18.3261   1
   1  -4  -4 409.303 16.2016   2
  -1   4   4 399.404 15.9036   2
  -1   4   4 407.521 18.1815   1
   0  -4  -4 3.24080 3.22853   2
   0  -4  -4 2.11779 4.75833   1
   0   4   4 1.32125 2.81384   2
   0   4   4 2.88915 4.64598   1
  -1  -4  -4 217.338 12.8317   1
  -1  -4  -4 224.552 10.5103   2
   1   4   4 225.172 10.3040   2
  -2  -4  -4 34.0263 5.84577   1
  -2  -4  -4 41.4787 5.19114   2
   2   4   4 45.2532 6.60204   1
   2   4   4 32.1126 4.45299   2
  -3  -4  -4 60.6319 5.69418   2
  -3  -4  -4 82.4242 8.24679   1
   3   4   4 64.0975 5.57660   2
   3   4   4 73.8500 8.69934   1
  -4  -4  -4 0.61505 2.50601   2
  -4  -4  -4 4.39150 4.03074   1
   4   4   4 -0.8231 2.27831   2
   4   4   4 2.27072 4.61679   1
  -5  -4  -4 612.173 16.1785   2
  -5  -4  -4 599.512 15.8018   2
  -5  -4  -4 631.947 21.7051   1
   5   4   4 617.755 21.7256   1
   5   4   4 614.408 14.8601   2
  -6  -4  -4 6.90634 4.56602   1
  -6  -4  -4 -0.7252 2.72195   2
  -6  -4  -4 2.98598 2.68453   2
  -7  -4  -4 3.78553 3.31551   2
  -7  -4  -4 8.81612 3.05079   2
  -7  -4  -4 11.1244 5.02357   1
  -8  -4  -4 43.6128 7.76147   3
  -8  -4  -4 43.6070 4.87149   2
  -8  -4  -4 45.5313 5.19817   2
  -9  -4  -4 32.4552 5.83593   2
  -9  -4  -4 30.7660 5.40635   2
  -9  -4  -4 47.1798 8.12711   3
 -10  -4  -4 140.024 12.9025   3
 -10  -4  -4 123.284 10.5103   2
 -10  -4  -4 85.6928 10.7814   2
 -11  -4  -4 10.7665 6.67700   2
 -11  -4  -4 22.8097 7.13212   2
 -11  -4  -4 6.45635 8.35344   3
 -12  -4  -4 35.0132 9.53466   2
 -12  -4  -4 26.8735 8.96770   2
 -12  -4  -4 7.45033 9.47711   3
   8  -5  -4 114.535 22.1830   2
  -8   5   4 155.680 22.8729   2
  -8   5   4 161.757 20.0090   2
  -8   5   4 190.830 23.9066   1
   7  -5  -4 191.988 21.8235   2
  -7   5   4 298.702 30.0465   1
  -7   5   4 222.494 26.4725   2
  -7   5   4 225.595 27.5667   2
   6  -5  -4 58.5342 13.0273   2
   6  -5  -4 31.5225 12.0466   1
  -6   5   4 33.5260 12.3911   2
  -6   5   4 51.9892 14.4921   1
  -6   5   4 25.9384 10.9055   2
   5  -5  -4 207.209 19.2681   1
   5  -5  -4 234.457 20.7362   2
  -5   5   4 235.804 21.2971   1
  -5   5   4 205.383 20.2644   2
  -5   5   4 208.980 19.1412   2
   4  -5  -4 44.4166 10.4098   1
   4  -5  -4 22.9106 8.41936   2
  -4   5   4 22.9366 8.11417   2
  -4   5   4 50.4235 10.1866   1
  -4   5   4 42.9432 10.3830   2
   3  -5  -4 42.8831 9.40228   2
   3  -5  -4 50.4988 9.80263   1
  -3   5   4 54.9076 10.8363   1
  -3   5   4 36.1464 8.33269   2
   2  -5  -4 1017.85 32.0511   2
   2  -5  -4 1055.73 35.0504   1
  -2   5   4 1010.35 31.1896   2
  -2   5   4 1022.16 34.8261   1
   1  -5  -4 1173.12 37.1726   1
   1  -5  -4 1161.45 33.5102   2
  -1   5   4 1144.26 32.3097   2
  -1   5   4 1170.20 37.4485   1
   0  -5  -4 11.2046 4.79919   2
   0  -5  -4 7.61467 5.27458   1
   0   5   4 14.5640 6.02515   1
   0   5   4 7.10935 4.45441   2
  -1  -5  -4 1268.84 38.5809   1
  -1  -5  -4 1297.14 33.2467   2
   1   5   4 1256.23 32.1888   2
  -2  -5  -4 1599.17 37.8942   2
  -2  -5  -4 1583.36 45.1826   1
   2   5   4 1602.63 37.3431   2
   2   5   4 1558.22 45.1318   1
  -3  -5  -4 6.93672 5.07506   1
  -3  -5  -4 3.84318 3.28778   2
   3   5   4 2.24755 5.02248   1
   3   5   4 2.27110 3.08303   2
  -4  -5  -4 249.363 14.7275   1
  -4  -5  -4 261.458 10.3858   2
   4   5   4 267.110 14.7797   1
   4   5   4 258.496 9.51839   2
  -5  -5  -4 1222.05 36.4058   1
  -5  -5  -4 1209.27 27.6121   2
   5   5   4 1188.72 36.5297   1
  -6  -5  -4 94.4875 11.7368   1
  -6  -5  -4 95.2189 5.82874   2
  -6  -5  -4 88.8306 5.93311   2
  -7  -5  -4 159.252 13.4743   1
  -8  -5  -4 431.882 19.7900   1
  -9  -5  -4 717.041 24.5915   3
 -10  -5  -4 238.357 16.1276   3
 -11  -5  -4 5.98337 8.32534   3
 -12  -5  -4 136.894 14.1163   3
   7  -6  -4 4.52831 17.8531   2
   7  -6  -4 2.26184 10.1129   3
  -7   6   4 -13.608 17.1597   1
  -7   6   4 0.80201 15.6313   2
  -7   6   4 54.1827 19.7339   2
   6  -6  -4 32.7397 14.9563   2
   6  -6  -4 45.1954 14.6727   1
  -6   6   4 53.7028 15.3435   2
  -6   6   4 70.0634 18.1634   1
  -6   6   4 57.6662 14.8360   2
   5  -6  -4 205.307 24.1182   2
   5  -6  -4 205.839 21.3369   1
  -5   6   4 212.283 24.5253   1
  -5   6   4 194.495 22.4360   2
  -5   6   4 128.669 15.7742   2
   4  -6  -4 14.7271 9.52354   1
   4  -6  -4 10.6358 9.53851   2
  -4   6   4 -5.9732 9.03955   2
  -4   6   4 14.9128 11.1154   1
  -4   6   4 1.61725 8.42845   2
   3  -6  -4 200.591 17.9161   2
   3  -6  -4 182.805 18.3558   1
  -3   6   4 199.288 16.9407   2
  -3   6   4 218.397 19.8703   1
  -3   6   4 187.344 17.5907   2
   2  -6  -4 1475.03 43.3028   2
   2  -6  -4 1492.35 47.0166   1
  -2   6   4 1473.64 42.0940   2
  -2   6   4 1511.29 42.7057   2
  -2   6   4 1580.49 48.1370   1
   1  -6  -4 290.032 16.7486   2
   1  -6  -4 304.692 18.5437   1
  -1   6   4 302.433 16.1016   2
  -1   6   4 307.049 19.6755   1
  -1   6   4 293.150 16.4280   2
   0  -6  -4 51.0674 9.44484   1
   0  -6  -4 50.7219 7.77674   2
   0   6   4 57.2549 7.93023   2
   0   6   4 67.4403 10.0540   1
   0   6   4 48.3601 7.22657   2
  -1  -6  -4 1315.41 40.6551   1
  -1  -6  -4 1304.58 35.0215   2
   1   6   4 1265.75 33.6472   2
   1   6   4 1276.74 33.9408   2
   1   6   4 1250.17 40.6744   1
  -2  -6  -4 2585.36 67.6458   1
  -2  -6  -4 2524.13 57.0577   2
   2   6   4 2505.04 55.8857   2
   2   6   4 2469.16 67.1526   1
   2   6   4 2476.34 55.6894   2
  -3  -6  -4 1005.37 33.7099   1
  -3  -6  -4 993.299 26.8607   2
   3   6   4 994.156 25.7757   2
   3   6   4 1011.62 25.9987   2
   3   6   4 973.103 33.4728   1
  -4  -6  -4 65.3939 9.77044   1
  -4  -6  -4 52.4321 6.48895   2
   4   6   4 64.6930 9.88850   1
   4   6   4 55.2386 6.42658   2
  -5  -6  -4 1450.66 33.1843   2
  -5  -6  -4 1504.54 44.0500   1
   5   6   4 1431.77 43.7798   1
   5   6   4 1406.64 31.0579   2
   5   6   4 1447.35 31.1012   2
  -6  -6  -4 1509.51 44.5926   1
  -6  -6  -4 1442.38 32.3510   2
  -7  -6  -4 158.968 15.9952   1
  -8  -6  -4 1038.01 35.4118   1
  -9  -6  -4 1156.81 38.1826   1
 -10  -6  -4 600.890 26.6639   1
 -11  -6  -4 81.4061 12.0480   3
 -12  -6  -4 501.578 25.0568   3
   7  -7  -4 -1.7583 12.3012   3
   7  -7  -4 -8.7396 22.6486   2
  -7   7   4 22.2265 22.9039   1
  -7   7   4 4.49438 19.7016   2
   6  -7  -4 38.5922 16.8512   1
   6  -7  -4 38.2100 18.6033   2
  -6   7   4 75.7377 19.4132   2
  -6   7   4 74.5363 19.8392   1
  -6   7   4 40.6788 16.2271   2
   5  -7  -4 53.3800 15.9019   1
   5  -7  -4 71.3715 16.7185   2
  -5   7   4 64.1950 16.7579   2
  -5   7   4 39.2250 13.5770   2
  -5   7   4 38.4648 16.5463   1
   4  -7  -4 111.641 15.9052   2
   4  -7  -4 147.470 18.8163   1
  -4   7   4 125.003 15.7995   2
  -4   7   4 111.814 18.4961   1
  -4   7   4 110.323 16.9511   2
   3  -7  -4 72.2428 12.9953   2
   3  -7  -4 78.7144 14.1581   1
  -3   7   4 72.3300 14.6217   1
  -3   7   4 71.2646 12.2459   2
  -3   7   4 72.8819 13.0801   2
   2  -7  -4 2.14919 9.47566   1
   2  -7  -4 0.58891 8.09500   2
  -2   7   4 4.62640 7.84218   2
  -2   7   4 2.85781 9.28245   1
  -2   7   4 6.35325 8.48013   2
   1  -7  -4 -5.5441 8.17178   1
   1  -7  -4 -5.6952 6.15092   2
  -1   7   4 -5.5431 6.85304   2
  -1   7   4 1.08071 8.60567   1
  -1   7   4 0.33560 6.22972   2
   0  -7  -4 25.1672 7.67599   2
   0  -7  -4 36.8932 9.91662   1
   0   7   4 14.6403 7.18378   2
   0   7   4 28.1410 9.08919   1
   0   7   4 31.8076 7.47037   2
  -1  -7  -4 22.5163 5.95341   2
  -1  -7  -4 39.7264 9.21214   1
   1   7   4 33.5719 6.70735   2
   1   7   4 29.4008 9.43784   1
   1   7   4 28.1468 7.04856   2
  -2  -7  -4 43.9205 9.41072   1
  -2  -7  -4 34.2985 6.21971   2
   2   7   4 28.9692 6.16143   2
   2   7   4 23.7844 5.42752   2
   2   7   4 47.4849 9.64649   1
  -3  -7  -4 62.0201 10.4248   1
  -3  -7  -4 53.9284 6.96562   2
   3   7   4 45.4245 9.29644   1
   3   7   4 41.2773 6.08464   2
   3   7   4 40.2106 6.16519   2
  -4  -7  -4 212.754 11.5378   2
  -4  -7  -4 236.566 17.2638   1
   4   7   4 228.789 11.2167   2
   4   7   4 224.252 17.6900   1
   4   7   4 228.501 11.0601   2
  -5  -7  -4 399.006 14.5712   2
  -5  -7  -4 392.577 21.9371   1
   5   7   4 416.706 22.8447   1
   5   7   4 410.570 13.1153   2
  -6  -7  -4 21.9484 4.40448   2
  -6  -7  -4 15.9374 8.92096   1
  -7  -7  -4 106.615 13.7587   1
  -7  -7  -4 92.3163 6.92330   2
  -8  -7  -4 290.308 21.4345   1
  -9  -7  -4 130.991 16.5662   1
 -10  -7  -4 347.769 25.1539   1
 -12  -7  -4 245.349 22.9950   3
   6  -8  -4 221.162 28.6929   2
   6  -8  -4 269.417 35.4709   1
   6  -8  -4 306.963 27.5886   3
  -6   8   4 206.415 27.3116   2
  -6   8   4 303.583 38.2505   2
  -6   8   4 297.256 43.2085   1
   5  -8  -4 719.628 44.1476   2
   5  -8  -4 747.700 41.2638   1
  -5   8   4 658.697 41.0824   2
  -5   8   4 713.906 39.5937   2
  -5   8   4 756.879 44.4512   1
   4  -8  -4 440.621 32.0344   1
   4  -8  -4 400.103 33.7078   2
  -4   8   4 468.414 33.0139   2
  -4   8   4 414.946 29.8188   2
  -4   8   4 482.293 34.1224   1
   3  -8  -4 5.73618 11.9188   2
   3  -8  -4 19.8789 13.9015   1
  -3   8   4 7.13937 11.8394   2
  -3   8   4 27.2613 12.1143   2
  -3   8   4 58.5284 15.3851   1
   2  -8  -4 765.009 34.3919   2
   2  -8  -4 735.180 35.0652   1
  -2   8   4 771.636 35.4210   1
  -2   8   4 783.029 33.7554   2
  -2   8   4 671.591 30.4234   2
   1  -8  -4 620.554 30.2033   1
   1  -8  -4 597.429 28.4307   2
  -1   8   4 655.859 31.5151   1
  -1   8   4 484.603 24.7714   2
  -1   8   4 668.621 28.8611   2
   0  -8  -4 377.127 21.6791   2
   0  -8  -4 408.266 24.7075   1
   0   8   4 412.450 20.3842   2
   0   8   4 380.961 21.6588   2
   0   8   4 427.108 26.3033   1
  -1  -8  -4 -5.5076 6.71736   2
  -1  -8  -4 6.40206 8.64798   1
   1   8   4 -0.9659 6.28824   2
   1   8   4 -5.1504 6.43888   2
   1   8   4 10.4970 9.21760   1
  -2  -8  -4 648.721 28.9981   1
   2   8   4 503.353 27.9436   1
   2   8   4 588.390 22.6883   2
   2   8   4 604.762 21.7251   2
  -3  -8  -4 67.5935 9.62762   2
  -3  -8  -4 89.4242 13.5962   1
   3   8   4 89.4864 14.4246   1
   3   8   4 76.5854 8.99224   2
   3   8   4 66.6638 8.17764   2
  -4  -8  -4 4.69579 9.02406   1
  -4  -8  -4 -8.7005 5.10238   2
   4   8   4 0.33948 5.14724   2
   4   8   4 5.19347 4.59711   2
   4   8   4 4.24192 7.91459   1
  -5  -8  -4 51.8908 11.7182   1
  -5  -8  -4 68.0899 7.92778   2
   5   8   4 73.3905 8.50749   2
   5   8   4 80.8412 13.0532   1
  -6  -8  -4 -2.8390 4.61312   2
  -6  -8  -4 3.21973 8.29872   1
  -7  -8  -4 106.294 15.0264   1
  -7  -8  -4 128.289 9.35947   2
  -8  -8  -4 147.516 16.8419   1
  -9  -8  -4 395.724 27.2300   1
 -10  -8  -4 320.255 28.4878   1
 -11  -8  -4 10.7537 14.3886   1
 -12  -8  -4 118.428 19.9977   1
   5  -9  -4 477.850 44.6257   1
   5  -9  -4 409.874 46.8658   2
  -5   9   4 485.953 47.9552   1
  -5   9   4 404.781 40.5220   2
   4  -9  -4 407.618 37.7136   1
   4  -9  -4 367.697 39.1639   2
  -4   9   4 380.769 34.2404   2
  -4   9   4 395.894 40.1202   1
  -4   9   4 343.228 35.8826   2
   3  -9  -4 285.356 31.2988   1
   3  -9  -4 274.044 33.0899   2
  -3   9   4 267.165 27.6028   2
  -3   9   4 273.474 29.8390   2
  -3   9   4 253.034 34.1052   1
   2  -9  -4 246.009 28.4059   2
   2  -9  -4 282.213 28.6711   1
  -2   9   4 213.945 22.6063   2
  -2   9   4 234.462 25.9741   2
  -2   9   4 262.824 31.1470   1
   1  -9  -4 489.699 30.8808   2
   1  -9  -4 545.653 32.4880   1
  -1   9   4 563.586 29.9149   2
  -1   9   4 528.175 27.7759   2
  -1   9   4 573.727 34.3632   1
   0  -9  -4 188.704 21.1276   2
   0  -9  -4 207.321 22.4745   1
   0   9   4 169.766 20.1263   2
   0   9   4 171.045 18.2171   2
   0   9   4 181.560 25.2100   1
  -1  -9  -4 13.4470 12.6180   1
  -1  -9  -4 9.66846 8.98574   2
   1   9   4 -5.6354 8.04322   2
   1   9   4 3.55775 10.7987   1
   1   9   4 -0.3439 7.46022   2
  -2  -9  -4 528.520 29.2704   1
  -2  -9  -4 517.991 24.7094   2
   2   9   4 485.470 21.9965   2
   2   9   4 546.292 29.9690   1
   2   9   4 488.105 23.0143   2
  -3  -9  -4 101.900 12.3403   2
  -3  -9  -4 105.607 15.3898   1
   3   9   4 92.5283 10.6899   2
   3   9   4 99.5362 11.5555   2
   3   9   4 89.2022 15.5268   1
  -4  -9  -4 4.31671 6.45589   2
  -4  -9  -4 13.6377 10.6377   1
   4   9   4 8.21147 6.27985   2
   4   9   4 16.8458 10.6441   1
   4   9   4 7.14335 5.80746   2
  -5  -9  -4 185.509 14.1167   2
  -5  -9  -4 173.949 22.2619   1
   5   9   4 209.357 11.8911   2
   5   9   4 184.346 12.4501   2
  -6  -9  -4 289.540 24.2158   1
  -6  -9  -4 306.294 16.0556   2
   6   9   4 296.124 12.8369   2
   6   9   4 313.818 12.3956   2
  -7  -9  -4 46.7417 14.1545   1
  -7  -9  -4 40.7132 7.09034   2
  -8  -9  -4 200.955 24.4670   1
  -9  -9  -4 160.739 20.0803   1
 -10  -9  -4 -2.2412 15.0409   1
 -11  -9  -4 380.096 36.1328   1
 -12  -9  -4 279.321 37.8354   1
   3 -10  -4 49.0451 21.8316   2
   3 -10  -4 85.5263 23.3558   1
  -3  10   4 67.8565 18.9347   2
  -3  10   4 55.9755 19.9178   2
  -3  10   4 113.862 27.4435   1
   2 -10  -4 42.8723 20.1056   1
   2 -10  -4 30.1751 17.8429   2
  -2  10   4 31.8891 19.4790   1
  -2  10   4 33.5515 16.6834   2
  -2  10   4 5.78897 14.7255   2
   1 -10  -4 54.6997 16.1800   2
   1 -10  -4 55.6307 17.5465   1
  -1  10   4 106.061 22.5689   1
  -1  10   4 52.6226 13.8812   2
  -1  10   4 91.9051 17.1816   2
   0 -10  -4 86.3683 16.7194   2
   0 -10  -4 83.4085 18.7988   1
   0  10   4 81.0014 13.9274   2
   0  10   4 98.9602 17.6859   2
   0  10   4 93.2758 18.8871   1
  -1 -10  -4 126.865 16.9023   2
  -1 -10  -4 139.516 19.5962   1
   1  10   4 146.696 22.2150   1
   1  10   4 95.5677 15.4143   2
   1  10   4 110.261 13.5202   2
  -2 -10  -4 768.404 37.5549   1
  -2 -10  -4 741.320 32.1318   2
   2  10   4 699.438 29.3979   2
   2  10   4 716.286 39.3595   1
   2  10   4 684.358 28.2056   2
  -3 -10  -4 444.388 25.3278   2
  -3 -10  -4 525.129 31.6571   1
   3  10   4 472.983 32.0111   1
   3  10   4 473.012 23.9093   2
   3  10   4 454.213 21.2961   2
  -4 -10  -4 10.7490 11.9771   1
  -4 -10  -4 -4.3997 8.54793   2
   4  10   4 -5.2910 7.16210   2
   4  10   4 7.96070 7.07784   2
  -5 -10  -4 811.510 28.8231   2
  -5 -10  -4 801.578 39.0120   1
   5  10   4 765.911 25.8576   2
   5  10   4 824.408 25.4396   2
  -6 -10  -4 1059.45 45.8157   1
  -6 -10  -4 1121.34 32.8655   2
   6  10   4 1061.46 28.3387   2
  -7 -10  -4 51.8235 8.51019   2
  -7 -10  -4 37.1402 13.9417   1
  -8 -10  -4 214.866 27.2693   1
  -8 -10  -4 254.497 14.0762   2
  -9 -10  -4 336.513 31.2472   1
 -10 -10  -4 146.693 23.5732   1
 -11 -10  -4 18.5454 22.1180   1
   2 -11  -4 11.4257 23.5409   1
  -2  11   4 -14.629 17.7422   2
  -2  11   4 42.0108 27.7182   1
  -2  11   4 11.9885 20.0379   2
   1 -11  -4 32.2030 23.2555   1
   1 -11  -4 14.1026 17.9752   2
  -1  11   4 59.2211 25.9406   1
  -1  11   4 36.8753 17.1532   2
  -1  11   4 52.6833 20.1649   2
   0 -11  -4 49.0369 17.0390   2
   0 -11  -4 14.7139 18.6957   1
   0  11   4 6.59344 16.6861   2
   0  11   4 -12.796 12.5515   2
   0  11   4 23.0281 21.3835   1
  -1 -11  -4 18.9568 14.3558   2
  -1 -11  -4 17.4551 17.2972   1
   1  11   4 11.8510 13.7826   2
   1  11   4 27.1290 20.5183   1
   1  11   4 0.71862 11.4903   2
  -2 -11  -4 11.6036 15.6529   1
  -2 -11  -4 6.47744 12.3199   2
   2  11   4 21.0077 12.4185   2
   2  11   4 12.4784 11.0261   2
   2  11   4 18.7047 17.8532   1
  -3 -11  -4 -0.7154 13.8133   1
  -3 -11  -4 -1.6616 11.4383   2
   3  11   4 20.6579 10.2028   2
   3  11   4 0.13750 11.1976   2
  -4 -11  -4 4.30738 16.0756   1
  -4 -11  -4 7.53355 10.4738   2
   4  11   4 -5.6918 8.98088   2
   4  11   4 -7.7223 7.83654   2
  -5 -11  -4 -7.9780 13.6571   1
  -5 -11  -4 3.49099 10.2490   2
   5  11   4 9.33600 8.87883   2
   5  11   4 0.15456 7.72355   2
  -6 -11  -4 9.79138 9.23446   2
  -6 -11  -4 -6.3417 16.2605   1
   6  11   4 9.63061 7.39705   2
  -7 -11  -4 27.6303 17.5285   1
  -7 -11  -4 51.3538 9.98239   2
  -8 -11  -4 9.00688 18.4254   1
  -8 -11  -4 19.9401 8.98177   2
  -9 -11  -4 5.45650 18.7833   1
 -10 -11  -4 5.19185 21.4228   1
 -11 -11  -4 -21.934 24.9015   1
   0 -12  -4 46.1705 25.1657   1
   0  12   4 15.6003 18.6575   2
   0  12   4 8.56550 20.9390   2
  -1 -12  -4 147.191 22.8821   2
  -1 -12  -4 276.192 39.5582   1
   1  12   4 151.643 22.0691   2
   1  12   4 162.136 20.4032   2
  -2 -12  -4 632.481 44.0042   1
  -2 -12  -4 497.479 35.2131   2
   2  12   4 512.669 31.2538   2
   2  12   4 477.311 33.0817   2
  -3 -12  -4 399.738 32.2510   2
  -3 -12  -4 530.829 41.7807   1
   3  12   4 405.241 29.3928   2
   3  12   4 471.129 27.6704   2
  -4 -12  -4 5.95418 12.6926   2
  -4 -12  -4 25.7870 19.4319   1
   4  12   4 -16.736 12.8989   2
   4  12   4 -0.9581 10.7368   2
  -5 -12  -4 166.978 18.6094   2
  -5 -12  -4 251.981 36.1854   1
   5  12   4 163.045 18.7066   2
   5  12   4 173.345 21.1310   2
  -6 -12  -4 622.127 44.2892   1
  -6 -12  -4 589.738 29.2022   2
   6  12   4 573.422 24.6400   2
   6  12   4 579.967 23.8619   2
  -7 -12  -4 355.902 24.5580   2
  -7 -12  -4 318.798 41.5711   1
   7  12   4 353.588 17.2593   2
   7  12   4 324.486 17.6813   2
  -8 -12  -4 0.67407 10.7515   2
  -8 -12  -4 -48.343 21.6699   1
  -9 -12  -4 58.5053 25.8149   1
  -9 -12  -4 90.2748 11.5039   2
  -3 -13  -4 494.606 50.3182   1
   3  13   4 437.234 32.0317   2
   3  13   4 411.201 38.3378   2
  -4 -13  -4 62.8528 25.3511   1
  -4 -13  -4 90.6099 21.2912   2
   4  13   4 54.7771 18.6393   2
   4  13   4 39.4891 14.6930   2
  -5 -13  -4 42.1006 24.5353   1
  -5 -13  -4 29.1034 16.7713   2
   5  13   4 4.39973 14.6997   2
   5  13   4 3.89686 12.1566   2
  -6 -13  -4 264.964 34.7767   1
  -6 -13  -4 168.323 21.0309   2
   6  13   4 213.301 21.7913   2
  -7 -13  -4 436.745 30.9014   2
  -7 -13  -4 495.933 51.0997   1
   7  13   4 449.755 22.4701   2
  -8 -13  -4 -32.165 26.9259   1
   7  11  -5 -0.0666 15.1430   2
   7  11  -5 4.27048 13.7003   2
  -7 -11   5 -5.8848 17.4045   3
  -7 -11   5 -20.383 21.1933   1
  -7 -11   5 1.23465 17.3908   2
  -7 -11   5 -21.807 19.2271   2
   6  11  -5 22.3803 15.6948   2
   6  11  -5 22.2542 15.6042   2
  -6 -11   5 2.83645 18.7511   3
  -6 -11   5 42.7392 18.0004   2
  -6 -11   5 -5.8290 21.7743   1
  -6 -11   5 32.4535 21.3629   2
   5  11  -5 -8.4093 14.3852   2
   5  11  -5 5.31357 15.0870   2
  -5 -11   5 -2.0563 20.4555   1
  -5 -11   5 10.1291 18.4231   2
  -5 -11   5 -25.952 16.1747   2
  -5 -11   5 1.54325 17.6843   3
   4  11  -5 293.561 34.0400   2
   4  11  -5 309.070 31.7734   2
  -4 -11   5 275.503 30.5233   1
  -4 -11   5 308.642 38.5535   2
  -4 -11   5 317.812 34.2748   2
  -4 -11   5 262.144 25.5165   3
   3  11  -5 148.182 23.0698   2
   3  11  -5 144.636 22.1511   2
  -3 -11   5 161.586 26.4975   1
  -3 -11   5 155.893 21.9241   3
  -3 -11   5 113.736 23.1641   2
   2  11  -5 2.27810 19.3734   2
   2  11  -5 0.51186 17.0499   2
  -2 -11   5 -29.489 20.6135   2
  -2 -11   5 24.6619 20.8408   1
   9  10  -5 -10.357 11.7273   2
  -9 -10   5 21.8731 16.8704   2
  -9 -10   5 1.47241 17.3996   3
   8  10  -5 15.0132 12.7322   2
   8  10  -5 -8.7518 11.4665   2
  -8 -10   5 -3.2294 15.8970   3
  -8 -10   5 20.9755 16.1161   2
   7  10  -5 -17.488 10.8437   2
   7  10  -5 10.6536 12.5047   2
  -7 -10   5 0.78082 15.5160   2
  -7 -10   5 12.1851 14.1606   3
  -7 -10   5 -7.2261 11.9200   2
   6  10  -5 4.15496 12.6060   2
   6  10  -5 28.2197 13.5131   2
  -6 -10   5 21.7281 15.8606   2
  -6 -10   5 35.1604 13.0148   2
  -6 -10   5 20.4621 14.2422   3
   5  10  -5 13.8167 12.4288   2
   5  10  -5 16.8319 13.5169   2
  -5 -10   5 10.4346 14.0425   3
  -5 -10   5 32.2710 13.3517   2
  -5 -10   5 11.4227 15.3261   1
  -5 -10   5 3.44893 15.2019   2
   4  10  -5 53.7068 15.5244   2
   4  10  -5 35.5068 15.2633   2
  -4 -10   5 8.33262 13.8112   3
  -4 -10   5 28.3571 13.1800   2
  -4 -10   5 36.6691 16.6837   1
  -4 -10   5 12.8769 15.2776   2
   3  10  -5 49.8928 14.7137   2
   3  10  -5 51.4117 15.7896   2
  -3 -10   5 46.9746 13.8947   2
  -3 -10   5 49.0987 18.3096   2
  -3 -10   5 15.6837 16.2439   1
  -3 -10   5 12.7057 15.9274   3
   2  10  -5 17.6617 13.8558   2
   2  10  -5 33.6876 16.3847   2
  -2 -10   5 37.3404 15.3028   3
  -2 -10   5 28.6246 17.5434   2
  -2 -10   5 38.7391 17.1397   1
  -2 -10   5 15.4560 13.5135   2
   1  10  -5 -18.682 16.3585   2
   1  10  -5 9.77182 15.9530   2
  -1 -10   5 14.2898 17.0537   1
  -1 -10   5 -15.780 17.6969   2
  -1 -10   5 3.76532 14.5440   2
  -1 -10   5 14.3284 15.7404   3
   0  10  -5 30.2256 19.4256   2
   0  10  -5 57.0289 19.2088   2
   0 -10   5 4.79798 18.3092   1
   0 -10   5 30.9084 18.8026   2
   0 -10   5 -6.5436 19.4620   2
   0 -10   5 69.9589 19.3215   3
  -1  10  -5 29.0817 17.1941   2
  -1  10  -5 21.3902 18.0441   2
   1 -10   5 13.4513 19.6058   1
   1 -10   5 17.0228 20.6538   2
   1 -10   5 -30.375 19.9633   2
 -10  -9   5 539.061 29.9794   3
 -10  -9   5 396.887 32.9525   2
   9   9  -5 14.0232 10.7085   2
  -9  -9   5 -4.9535 13.5825   3
  -9  -9   5 1.64981 14.2260   2
   8   9  -5 306.153 22.9794   2
   8   9  -5 306.604 20.8211   2
  -8  -9   5 322.493 25.5869   3
  -8  -9   5 329.193 28.7463   2
   7   9  -5 751.385 29.1096   2
   7   9  -5 815.190 31.1198   2
  -7  -9   5 801.733 32.5750   3
  -7  -9   5 726.307 35.1876   2
   6   9  -5 173.015 20.4856   2
   6   9  -5 154.958 19.4052   2
  -6  -9   5 160.581 19.5529   2
  -6  -9   5 205.040 24.2551   2
  -6  -9   5 142.014 17.3051   3
   5   9  -5 8.81162 10.5838   2
   5   9  -5 20.4426 11.4288   2
  -5  -9   5 20.1667 11.7629   3
  -5  -9   5 1.31408 10.5274   2
  -5  -9   5 29.0278 12.4148   2
   4   9  -5 381.413 24.6749   2
   4   9  -5 366.577 24.6934   2
  -4  -9   5 371.068 28.2289   2
  -4  -9   5 319.566 23.1761   2
  -4  -9   5 335.533 24.5736   3
   3   9  -5 309.965 24.4351   2
   3   9  -5 319.169 24.7967   2
  -3  -9   5 346.738 28.2047   2
  -3  -9   5 313.944 23.9382   3
  -3  -9   5 335.731 23.7823   2
   2   9  -5 60.8765 14.1664   2
   2   9  -5 61.5017 13.5015   2
  -2  -9   5 42.6184 12.2668   2
  -2  -9   5 53.2871 12.7969   3
  -2  -9   5 38.8515 14.0226   1
  -2  -9   5 60.3224 16.5740   2
   1   9  -5 6.60534 12.3714   2
   1   9  -5 -8.7961 12.3787   2
  -1  -9   5 0.21578 14.2700   2
  -1  -9   5 -2.4488 13.1896   1
  -1  -9   5 5.19943 11.9414   2
  -1  -9   5 -2.5359 12.3495   3
   0   9  -5 56.9015 16.2538   2
   0   9  -5 45.2298 14.7705   2
   0  -9   5 34.0946 16.6450   2
   0  -9   5 21.9279 14.0560   2
   0  -9   5 30.5964 14.8917   1
   0  -9   5 47.5735 14.5457   3
  -1   9  -5 202.015 24.2647   2
  -1   9  -5 190.990 24.0097   2
   1  -9   5 188.545 22.5961   2
   1  -9   5 198.697 24.6127   3
   1  -9   5 151.973 20.4882   1
   1  -9   5 197.865 25.0994   2
  -2   9  -5 104.624 19.5432   2
  -2   9  -5 152.334 22.9319   2
   2  -9   5 117.330 20.8216   2
   2  -9   5 159.196 21.1374   1
   2  -9   5 144.314 22.7993   2
   2  -9   5 164.583 20.1353   3
  -3   9  -5 143.770 27.8999   2
  -3   9  -5 135.218 25.4006   2
   3  -9   5 134.969 25.1584   2
   3  -9   5 102.195 20.6890   1
   3  -9   5 113.034 23.4414   2
 -10  -8   5 914.598 37.7374   2
 -10  -8   5 975.632 32.7831   3
   9   8  -5 611.155 24.8291   2
  -9  -8   5 664.726 26.9897   3
  -9  -8   5 553.644 31.0092   2
   8   8  -5 7.11636 9.44466   2
   8   8  -5 16.1925 9.11769   2
  -8  -8   5 13.1049 10.2471   3
  -8  -8   5 31.0810 12.5379   2
   7   8  -5 968.175 31.6067   2
   7   8  -5 976.085 32.6083   2
  -7  -8   5 1007.73 33.5405   3
  -7  -8   5 983.935 36.1800   2
   6   8  -5 1019.22 32.6328   2
   6   8  -5 1059.96 34.1251   2
  -6  -8   5 1005.68 36.9283   2
  -6  -8   5 1028.76 33.5310   2
  -6  -8   5 1054.20 34.6732   3
   5   8  -5 334.854 20.4034   2
   5   8  -5 344.011 20.9512   2
  -5  -8   5 371.917 25.1956   2
  -5  -8   5 376.011 20.9375   2
  -5  -8   5 322.977 21.4998   3
   4   8  -5 127.669 13.7007   2
   4   8  -5 121.553 12.6743   2
  -4  -8   5 118.634 13.2896   2
  -4  -8   5 106.347 13.2757   3
  -4  -8   5 167.581 21.0541   2
   3   8  -5 1433.67 43.5335   2
   3   8  -5 1487.13 43.8053   2
  -3  -8   5 1393.00 45.1275   2
  -3  -8   5 1417.41 43.3111   3
  -3  -8   5 1464.47 43.1775   2
   2   8  -5 421.403 24.8337   2
   2   8  -5 464.030 25.9625   2
  -2  -8   5 434.635 26.4640   2
  -2  -8   5 457.458 24.1069   3
  -2  -8   5 422.394 23.3364   2
   1   8  -5 58.7912 12.2614   2
   1   8  -5 79.4685 14.4092   2
  -1  -8   5 51.3126 11.1641   3
  -1  -8   5 45.5269 10.3047   2
  -1  -8   5 49.5232 13.8639   1
  -1  -8   5 56.3598 14.4424   2
   0   8  -5 144.971 17.4244   2
   0   8  -5 115.757 15.6480   2
   0  -8   5 106.846 16.8196   2
   0  -8   5 150.947 17.7410   2
   0  -8   5 127.211 15.6133   3
   0  -8   5 135.154 17.2812   1
  -1   8  -5 306.642 27.5368   2
  -1   8  -5 293.029 27.8039   2
   1  -8   5 297.495 24.3445   1
   1  -8   5 323.901 26.9729   2
   1  -8   5 317.945 23.6692   3
   1  -8   5 306.016 28.2442   2
  -2   8  -5 83.2840 17.2877   2
  -2   8  -5 86.2239 16.6388   2
   2  -8   5 61.1196 14.8924   1
   2  -8   5 63.3454 17.4871   2
   2  -8   5 106.807 16.9177   2
   2  -8   5 90.5015 15.5911   3
  -3   8  -5 35.8441 17.7993   2
  -3   8  -5 28.5681 15.9273   2
   3  -8   5 27.2156 15.9695   2
   3  -8   5 33.0266 16.5510   3
   3  -8   5 17.2200 14.1339   1
   3  -8   5 26.1048 16.8396   2
  -4   8  -5 29.7856 18.0205   2
  -4   8  -5 -16.242 18.4945   2
   4  -8   5 -15.186 18.1935   2
   4  -8   5 -36.332 15.6243   1
   4  -8   5 6.93022 19.4933   2
   4  -8   5 18.1136 16.0958   3
 -11  -7   5 97.1494 17.8671   2
  10   7  -5 51.8984 10.0559   2
  10   7  -5 26.6432 9.56697   2
 -10  -7   5 47.5735 14.7361   2
   9   7  -5 97.9275 11.8732   2
  -9  -7   5 100.059 15.2852   2
  -9  -7   5 99.9215 11.4984   3
   8   7  -5 4.69009 8.04252   2
   8   7  -5 4.06550 8.97876   2
  -8  -7   5 21.8185 8.41318   3
  -8  -7   5 20.6368 10.7028   2
   7   7  -5 77.9169 11.1312   2
   7   7  -5 91.6683 10.7472   2
  -7  -7   5 88.4451 13.2260   2
  -7  -7   5 92.0675 11.3852   3
   6   7  -5 185.467 14.6675   2
   6   7  -5 200.971 16.2368   2
  -6  -7   5 188.802 19.2397   2
  -6  -7   5 184.673 15.7271   3
   5   7  -5 9.74104 7.27844   2
   5   7  -5 7.02404 7.84248   2
  -5  -7   5 -9.1972 8.96935   2
  -5  -7   5 14.0606 7.15546   2
  -5  -7   5 8.36984 7.02657   3
   4   7  -5 -2.4674 6.90214   2
   4   7  -5 2.17377 6.92360   2
  -4  -7   5 0.76951 6.76740   2
  -4  -7   5 -11.598 7.24370   3
  -4  -7   5 -5.7009 7.49357   2
   3   7  -5 151.872 15.4962   2
   3   7  -5 129.683 15.9476   2
  -3  -7   5 147.221 15.4598   2
  -3  -7   5 163.188 14.8390   2
  -3  -7   5 152.492 14.7653   3
   2   7  -5 90.9478 12.0119   2
   2   7  -5 132.628 14.1760   2
  -2  -7   5 125.892 14.5955   2
  -2  -7   5 116.558 14.3600   3
  -2  -7   5 139.326 15.0627   2
   1   7  -5 175.722 17.9367   2
   1   7  -5 211.456 18.7593   2
  -1  -7   5 251.749 18.1496   3
  -1  -7   5 246.234 21.0666   2
  -1  -7   5 216.176 17.3211   2
   0   7  -5 137.787 15.3711   2
   0   7  -5 123.092 15.1659   2
   0  -7   5 111.433 12.7760   2
   0  -7   5 140.232 16.0284   3
   0  -7   5 159.010 18.2419   2
  -1   7  -5 283.535 22.5957   2
  -1   7  -5 268.957 22.4856   2
   1  -7   5 274.580 21.0715   1
   1  -7   5 290.566 19.9065   3
   1  -7   5 280.937 22.5217   2
   1  -7   5 280.480 23.6771   2
  -2   7  -5 14.1370 12.1916   2
  -2   7  -5 10.8492 10.5964   2
   2  -7   5 13.7728 9.98259   3
   2  -7   5 5.20308 9.37009   1
   2  -7   5 4.11170 10.8175   2
   2  -7   5 15.4593 10.8494   2
  -3   7  -5 515.775 32.8181   2
  -3   7  -5 553.600 32.3135   2
   3  -7   5 519.936 27.3666   3
   3  -7   5 525.564 27.5628   1
   3  -7   5 540.733 32.1202   2
   3  -7   5 538.792 32.6465   2
  -4   7  -5 184.417 21.8803   2
  -4   7  -5 188.910 22.1809   2
   4  -7   5 150.426 21.1187   1
   4  -7   5 200.191 24.6977   3
   4  -7   5 214.899 22.6675   2
   4  -7   5 220.263 27.1880   2
  -5   7  -5 32.0852 17.9581   2
  -5   7  -5 18.1663 14.8864   2
   5  -7   5 11.3237 15.3126   3
   5  -7   5 39.4221 17.6372   2
   5  -7   5 2.93447 17.9142   2
 -11  -6   5 -17.078 13.3507   2
  10   6  -5 307.129 18.5478   2
  10   6  -5 317.694 18.7529   2
 -10  -6   5 292.679 23.7388   2
   9   6  -5 217.785 17.2542   2
  -9  -6   5 253.201 21.2816   2
   8   6  -5 21.0410 8.09187   2
   8   6  -5 17.9919 7.87508   2
  -8  -6   5 19.9493 7.45414   3
  -8  -6   5 18.9321 9.50307   2
   7   6  -5 15.5297 6.66037   2
   7   6  -5 18.2210 7.56707   2
  -7  -6   5 30.1463 8.99612   2
  -7  -6   5 31.5284 6.94113   3
   6   6  -5 66.8656 8.86859   2
   6   6  -5 70.3831 9.55264   2
  -6  -6   5 54.9220 8.21914   3
  -6  -6   5 57.0749 10.5486   2
   5   6  -5 5.50877 6.49624   2
   5   6  -5 16.9736 7.05360   2
  -5  -6   5 11.3463 6.30260   3
  -5  -6   5 13.0907 7.92909   2
   4   6  -5 14.9326 6.74024   2
   4   6  -5 15.0786 7.06112   2
  -4  -6   5 28.0983 7.67981   3
  -4  -6   5 19.8909 8.66257   2
  -4  -6   5 28.6470 7.05845   2
   3   6  -5 25.7093 7.76867   2
   3   6  -5 24.9499 7.03975   2
  -3  -6   5 31.8338 7.74095   3
  -3  -6   5 20.2762 8.10115   2
  -3  -6   5 25.4011 7.21163   2
   2   6  -5 136.136 13.7712   2
   2   6  -5 138.745 14.0077   2
  -2  -6   5 127.709 13.1041   3
  -2  -6   5 133.756 13.0457   2
  -2  -6   5 141.709 15.9035   2
   1   6  -5 -7.8227 6.41688   2
   1   6  -5 -9.0368 5.63702   2
  -1  -6   5 1.35615 7.86271   2
  -1  -6   5 -3.4860 5.98000   2
  -1  -6   5 -2.6194 6.11053   3
   0   6  -5 -1.9958 6.62430   2
   0   6  -5 3.59535 6.83525   2
   0  -6   5 -4.9366 7.51463   2
   0  -6   5 9.29158 6.47074   3
   0  -6   5 4.79059 6.00004   2
  -1   6  -5 218.532 18.5898   2
  -1   6  -5 216.486 17.8995   2
   1  -6   5 263.255 16.9261   3
   1  -6   5 205.273 19.5334   2
   1  -6   5 194.630 17.8276   2
  -2   6  -5 50.8465 11.0582   2
  -2   6  -5 54.3870 11.8464   2
   2  -6   5 64.9657 11.2456   3
   2  -6   5 49.5150 10.9490   2
   2  -6   5 47.7189 12.2536   2
   2  -6   5 41.1948 10.0759   1
  -3   6  -5 16.2969 9.86798   2
  -3   6  -5 22.9088 11.4706   2
   3  -6   5 9.62445 9.58232   1
   3  -6   5 30.3986 11.9530   2
   3  -6   5 15.0535 9.92186   3
   3  -6   5 27.7194 10.6030   2
  -4   6  -5 115.825 17.0235   2
  -4   6  -5 112.427 18.5264   2
   4  -6   5 162.435 17.4221   3
   4  -6   5 114.881 16.8233   2
   4  -6   5 121.121 17.1173   2
   4  -6   5 97.1906 13.3615   1
  -5   6  -5 65.7725 15.7611   2
  -5   6  -5 84.9454 19.1401   2
   5  -6   5 59.0724 16.3785   2
   5  -6   5 81.5788 16.7564   2
   5  -6   5 85.4446 15.7993   3
  -6   6  -5 23.3047 18.5111   2
  -6   6  -5 18.6071 15.3240   2
   6  -6   5 -10.198 16.2587   2
   6  -6   5 9.18037 16.8758   2
   6  -6   5 -19.336 13.4809   3
  11   5  -5 1.08636 10.0503   2
  11   5  -5 12.3622 10.1432   2
 -11  -5   5 25.6696 14.1422   2
  10   5  -5 105.618 11.5226   2
 -10  -5   5 110.390 15.0331   2
   9   5  -5 5.82049 7.80403   2
   9   5  -5 8.81760 7.73303   2
  -9  -5   5 -1.0340 10.7987   2
   8   5  -5 82.1188 10.3052   2
   8   5  -5 85.6882 10.0095   2
  -8  -5   5 76.8853 11.6331   2
  -8  -5   5 83.1352 9.82427   3
   7   5  -5 221.865 14.2025   2
   7   5  -5 220.483 14.6923   2
  -7  -5   5 222.589 12.4771   3
  -7  -5   5 182.663 16.1574   2
   6   5  -5 956.756 28.3979   2
   6   5  -5 921.427 27.6973   2
  -6  -5   5 894.662 25.7919   3
  -6  -5   5 910.418 29.7822   2
   5   5  -5 54.0084 8.12041   2
   5   5  -5 38.2788 7.68951   2
  -5  -5   5 57.5942 9.38910   2
  -5  -5   5 48.3201 7.16947   3
   4   5  -5 4.93021 5.25404   2
   4   5  -5 5.41463 5.28236   2
  -4  -5   5 0.51502 4.59850   2
  -4  -5   5 7.64142 4.93910   3
  -4  -5   5 6.28398 6.28139   2
   3   5  -5 330.249 16.2492   2
   3   5  -5 317.354 16.4025   2
  -3  -5   5 318.422 15.3091   2
  -3  -5   5 315.092 15.0330   3
  -3  -5   5 327.155 17.8307   2
   2   5  -5 107.426 11.6867   2
   2   5  -5 105.596 11.0866   2
  -2  -5   5 112.718 10.6938   3
  -2  -5   5 111.322 13.1889   2
  -2  -5   5 99.3967 10.7503   2
   1   5  -5 584.659 22.9079   2
   1   5  -5 581.744 22.5808   2
  -1  -5   5 601.550 24.3081   2
  -1  -5   5 579.776 21.8359   2
  -1  -5   5 579.764 21.5658   3
   0   5  -5 271.572 16.4919   2
   0   5  -5 299.411 17.2478   2
   0  -5   5 292.213 16.0699   2
   0  -5   5 297.869 15.5114   3
   0  -5   5 298.395 18.7029   2
  -1   5  -5 94.2996 11.8029   2
  -1   5  -5 120.929 13.4845   2
   1  -5   5 78.6552 9.67310   3
   1  -5   5 82.2019 9.74921   2
   1  -5   5 106.239 12.1908   2
  -2   5  -5 83.8244 11.1511   2
  -2   5  -5 87.5285 12.3051   2
   2  -5   5 106.004 12.8448   3
   2  -5   5 103.491 13.1896   2
   2  -5   5 95.7271 12.3935   2
  -3   5  -5 720.014 29.9235   2
  -3   5  -5 756.261 30.3022   2
   3  -5   5 696.102 26.7863   1
   3  -5   5 708.345 30.2600   2
   3  -5   5 757.467 29.7048   2
   3  -5   5 718.295 27.3662   3
  -4   5  -5 208.874 21.0728   2
  -4   5  -5 263.554 22.0183   2
   4  -5   5 231.265 16.1682   1
   4  -5   5 246.434 18.3312   3
   4  -5   5 223.705 21.6191   2
   4  -5   5 217.496 20.6070   2
  -5   5  -5 462.354 29.8688   2
  -5   5  -5 486.196 28.1846   2
   5  -5   5 452.452 28.4912   2
   5  -5   5 437.278 24.5558   3
   5  -5   5 478.231 28.4059   2
  -6   5  -5 32.5563 13.5609   2
  -6   5  -5 5.57324 14.6750   2
   6  -5   5 21.0188 13.3657   2
   6  -5   5 -3.2981 10.4679   3
   6  -5   5 22.4915 13.4881   2
  -7   5  -5 5.98703 16.3316   2
  -7   5  -5 11.1558 15.6246   2
   7  -5   5 -19.648 15.9902   2
   7  -5   5 7.56095 14.6118   2
   7  -5   5 -3.6662 14.2954   3
  11   4  -5 90.0961 11.5563   2
 -11  -4   5 78.7031 21.9969   1
 -11  -4   5 52.2254 14.7854   2
  10   4  -5 355.503 18.8796   2
 -10  -4   5 311.101 22.7439   2
   9   4  -5 21.3259 8.05201   2
   9   4  -5 12.9699 7.46338   2
  -9  -4   5 25.7955 10.3014   2
   8   4  -5 309.558 16.0547   2
   8   4  -5 299.300 16.7376   2
  -8  -4   5 266.415 18.5771   2
   7   4  -5 1151.96 31.7916   2
   7   4  -5 1102.90 31.8427   2
  -7  -4   5 1150.75 34.3702   2
   6   4  -5 691.109 22.5570   2
   6   4  -5 696.247 23.0747   2
  -6  -4   5 693.180 25.0422   2
  -6  -4   5 705.654 20.0063   3
   5   4  -5 213.867 12.8337   2
   5   4  -5 224.554 12.8486   2
  -5  -4   5 217.445 11.2731   3
  -5  -4   5 203.858 14.3622   2
   4   4  -5 880.776 26.5703   2
   4   4  -5 853.564 26.0054   2
  -4  -4   5 903.752 27.9392   2
  -4  -4   5 926.277 25.1731   3
   3   4  -5 934.552 27.3101   2
   3   4  -5 912.972 27.3613   2
  -3  -4   5 917.311 25.9307   3
  -3  -4   5 913.094 26.6101   2
  -3  -4   5 930.225 28.5088   2
   2   4  -5 291.105 14.0971   2
   2   4  -5 281.108 14.3066   2
  -2  -4   5 262.289 13.5044   2
  -2  -4   5 304.289 15.6708   2
  -2  -4   5 284.632 13.4515   3
   1   4  -5 57.3151 7.61926   2
   1   4  -5 51.2470 7.48357   2
  -1  -4   5 55.7076 6.96068   3
  -1  -4   5 56.0677 7.30827   2
  -1  -4   5 44.7644 7.00158   2
   0   4  -5 449.040 18.9173   2
   0   4  -5 462.136 19.2395   2
   0  -4   5 466.239 18.0782   3
   0  -4   5 445.965 18.5760   2
   0  -4   5 446.794 19.9113   2
  -1   4  -5 277.969 15.9673   2
  -1   4  -5 263.154 15.7133   2
   1  -4   5 259.268 16.3802   2
   1  -4   5 245.278 14.5293   2
   1  -4   5 275.572 14.2959   3
  -2   4  -5 -2.7356 5.61332   2
  -2   4  -5 6.48529 5.77585   2
   2  -4   5 4.71468 6.46482   2
   2  -4   5 3.64199 5.53703   2
   2  -4   5 5.99894 5.64624   3
  -3   4  -5 330.667 19.3469   2
  -3   4  -5 417.751 20.6577   2
   3  -4   5 404.275 21.4625   2
   3  -4   5 437.808 20.5991   2
   3  -4   5 328.795 17.4457   3
  -4   4  -5 672.348 27.7117   2
  -4   4  -5 630.169 27.4961   2
   4  -4   5 663.934 28.3366   2
   4  -4   5 618.427 26.5947   2
   4  -4   5 691.178 25.4763   3
  -5   4  -5 590.513 28.0648   2
  -5   4  -5 602.623 29.0957   2
   5  -4   5 546.112 27.5131   2
   5  -4   5 596.948 25.4270   3
   5  -4   5 584.380 27.4063   2
  -6   4  -5 29.0151 12.6904   2
  -6   4  -5 24.8636 10.9880   2
   6  -4   5 35.3444 11.8352   2
   6  -4   5 19.5942 9.89349   3
   6  -4   5 23.1951 11.7346   2
  -7   4  -5 48.2084 14.5195   2
  -7   4  -5 31.3758 13.8652   2
   7  -4   5 50.7228 14.7320   2
   7  -4   5 54.0653 14.8523   2
   7  -4   5 59.8930 13.7497   3
  -8   4  -5 266.003 32.8619   2
  -8   4  -5 222.409 24.4584   2
   8  -4   5 273.009 24.7852   2
   8  -4   5 290.952 27.3155   3
  11   3  -5 -11.760 10.7767   2
  11   3  -5 -1.8478 9.94459   2
 -11  -3   5 3.59606 13.6809   2
 -11  -3   5 5.13675 18.5373   1
  10   3  -5 -3.5100 8.66839   2
  10   3  -5 8.63595 9.23363   2
 -10  -3   5 7.70592 10.8106   2
 -10  -3   5 16.2130 16.1672   1
   9   3  -5 64.3354 10.2804   2
   9   3  -5 50.8116 9.16717   2
  -9  -3   5 53.6055 10.9874   2
   8   3  -5 2.85677 6.07780   2
   8   3  -5 16.0630 7.77679   2
  -8  -3   5 0.29725 7.57790   2
   7   3  -5 5.42225 5.44471   2
   7   3  -5 6.24129 6.65872   2
  -7  -3   5 -3.1377 6.37916   2
   6   3  -5 435.467 17.3364   2
   6   3  -5 439.387 18.2510   2
  -6  -3   5 422.484 13.3488   3
  -6  -3   5 442.690 19.0237   2
   5   3  -5 73.8910 8.56015   2
   5   3  -5 58.7083 7.38525   2
  -5  -3   5 85.5904 10.3527   2
  -5  -3   5 58.2299 6.76866   3
   4   3  -5 265.052 12.8725   2
   4   3  -5 278.367 13.0808   2
  -4  -3   5 260.663 11.1884   3
  -4  -3   5 253.120 13.8616   2
   3   3  -5 545.924 18.8940   2
   3   3  -5 566.629 19.1299   2
  -3  -3   5 564.188 17.7277   3
  -3  -3   5 571.725 20.0825   2
   2   3  -5 861.366 25.0963   2
   2   3  -5 860.656 25.1696   2
  -2  -3   5 843.558 23.6865   3
  -2  -3   5 820.419 25.5224   2
  -2  -3   5 822.252 24.2118   2
   1   3  -5 217.863 12.0266   2
   1   3  -5 208.103 11.7314   2
  -1  -3   5 189.045 10.9857   2
  -1  -3   5 199.667 12.6397   2
  -1  -3   5 199.281 10.7319   3
   0   3  -5 1781.01 43.4986   2
   0   3  -5 1723.42 43.3027   2
   0  -3   5 1745.96 42.7392   2
   0  -3   5 1742.95 44.0101   2
   0  -3   5 1697.27 41.6884   3
  -1   3  -5 842.458 26.4956   2
  -1   3  -5 838.380 26.4146   2
   1  -3   5 815.863 26.8937   2
   1  -3   5 828.275 24.9997   3
   1  -3   5 831.358 25.6042   2
  -2   3  -5 23.1016 6.77818   2
  -2   3  -5 32.9091 6.52708   2
   2  -3   5 18.7098 5.15751   2
   2  -3   5 38.1135 7.58304   2
   2  -3   5 21.7924 5.30217   3
  -3   3  -5 510.083 21.4099   2
  -3   3  -5 456.098 20.6792   2
   3  -3   5 476.204 19.5747   3
   3  -3   5 495.154 21.6180   2
   3  -3   5 469.602 19.8975   2
  -4   3  -5 1010.42 32.8293   2
  -4   3  -5 983.753 32.4141   2
   4  -3   5 993.046 30.8167   3
   4  -3   5 1003.65 31.7011   2
   4  -3   5 976.226 32.6942   2
  -5   3  -5 71.9437 11.4621   2
  -5   3  -5 93.8404 12.3406   2
   5  -3   5 103.619 12.8912   3
   5  -3   5 93.0797 11.5516   2
   5  -3   5 87.1990 12.5904   2
  -6   3  -5 49.0270 11.3945   2
  -6   3  -5 31.8465 11.0717   2
   6  -3   5 43.2011 10.5242   2
   6  -3   5 46.6613 10.6240   2
   6  -3   5 48.5137 9.37713   3
  -7   3  -5 756.838 33.8866   2
  -7   3  -5 701.305 32.2987   2
   7  -3   5 765.838 32.7742   2
   7  -3   5 752.118 30.1154   3
   7  -3   5 769.375 32.1433   2
  -8   3  -5 543.932 32.7135   2
  -8   3  -5 562.385 34.0351   2
   8  -3   5 544.328 31.6292   2
   8  -3   5 540.838 28.4772   3
   8  -3   5 588.836 31.3268   2
  -9   3  -5 25.4236 18.5180   2
   9  -3   5 17.2264 14.9649   2
  11   2  -5 82.1007 12.9544   2
 -11  -2   5 68.9593 20.4609   1
 -11  -2   5 67.9237 16.0953   2
  10   2  -5 324.017 22.9898   2
 -10  -2   5 305.768 30.7432   1
 -10  -2   5 330.018 24.8468   2
   9   2  -5 195.530 17.8192   2
  -9  -2   5 230.508 19.5129   2
  -9  -2   5 234.453 24.3744   1
   8   2  -5 19.5450 7.84868   2
  -8  -2   5 15.9899 8.42558   2
  -8  -2   5 5.56698 10.6527   1
   7   2  -5 24.2219 6.88337   2
  -7  -2   5 13.7908 6.87255   2
   6   2  -5 106.606 9.95520   2
   6   2  -5 130.584 11.8434   2
  -6  -2   5 106.301 11.8642   2
   5   2  -5 159.748 10.5677   2
   5   2  -5 181.135 11.5045   2
  -5  -2   5 168.775 12.3235   2
   4   2  -5 10.6977 4.47003   2
   4   2  -5 9.53557 3.84799   2
  -4  -2   5 9.65576 3.23058   3
  -4  -2   5 8.54279 4.83559   2
   3   2  -5 360.707 14.5234   2
   3   2  -5 339.016 13.9145   2
  -3  -2   5 352.537 12.4048   3
  -3  -2   5 337.276 15.0677   2
   2   2  -5 166.230 9.98351   2
   2   2  -5 167.277 9.79429   2
   2   2  -5 167.899 8.99760   3
  -2  -2   5 168.829 8.96818   3
  -2  -2   5 179.584 10.8686   2
   1   2  -5 572.478 18.6442   2
   1   2  -5 553.786 18.4494   2
   1   2  -5 541.109 17.4534   3
  -1  -2   5 544.421 19.0894   2
  -1  -2   5 555.206 18.0638   2
  -1  -2   5 555.191 17.3479   3
   0   2  -5 31.5073 5.03270   2
   0   2  -5 30.4375 5.49062   2
   0   2  -5 34.0076 5.28845   3
   0  -2   5 24.1877 4.10948   2
   0  -2   5 26.4598 4.37222   3
   0  -2   5 37.0098 6.35039   2
  -1   2  -5 38.7130 6.03027   2
  -1   2  -5 42.1636 5.86242   3
  -1   2  -5 45.1249 6.46616   2
   1  -2   5 45.9148 6.78369   3
   1  -2   5 43.0458 6.27465   2
   1  -2   5 42.5043 5.88092   2
  -2   2  -5 2.29774 4.15978   2
  -2   2  -5 0.74459 3.62141   2
  -2   2  -5 -4.9076 3.73262   3
   2  -2   5 0.30663 4.39756   2
   2  -2   5 5.67755 4.05101   2
   2  -2   5 0.22313 3.65999   3
  -3   2  -5 10.1772 5.48044   2
  -3   2  -5 7.52423 5.69056   2
  -3   2  -5 13.9486 4.37699   3
   3  -2   5 8.58159 3.96561   3
   3  -2   5 12.3632 4.96229   2
   3  -2   5 18.8136 5.66559   2
  -4   2  -5 965.315 30.3971   2
  -4   2  -5 966.646 28.7712   3
  -4   2  -5 947.400 30.1881   2
   4  -2   5 971.039 30.5374   2
   4  -2   5 921.057 28.2993   3
   4  -2   5 956.409 29.0599   2
  -5   2  -5 276.211 15.4350   3
  -5   2  -5 309.837 18.1769   2
  -5   2  -5 288.094 17.4725   2
   5  -2   5 287.380 16.1026   2
   5  -2   5 299.631 17.4996   2
   5  -2   5 273.968 15.4305   3
  -6   2  -5 17.7153 8.08376   2
  -6   2  -5 35.9795 9.72443   2
   6  -2   5 34.1832 8.14284   3
   6  -2   5 36.3913 7.76990   2
   6  -2   5 35.5735 9.62566   2
  -7   2  -5 39.7123 11.7001   2
  -7   2  -5 9.68424 8.82312   2
   7  -2   5 38.4395 10.5665   2
   7  -2   5 33.1292 10.7600   3
   7  -2   5 38.0678 9.84265   2
  -8   2  -5 297.298 24.8901   2
  -8   2  -5 318.477 25.6147   2
   8  -2   5 371.681 23.6378   2
   8  -2   5 334.966 22.6231   2
  -9   2  -5 45.3063 15.6214   2
  -9   2  -5 -5.1240 14.9595   2
   9  -2   5 10.1898 12.4049   2
 -10   2  -5 28.0589 20.4744   2
  10  -2   5 21.0959 15.7728   2
  11   1  -5 9.29664 14.3462   2
 -11  -1   5 19.0054 19.6249   1
 -11  -1   5 -14.074 15.0158   2
  10   1  -5 203.495 22.7532   2
 -10  -1   5 236.686 24.5901   2
 -10  -1   5 226.796 28.2798   1
   9   1  -5 1087.11 35.7650   2
  -9  -1   5 1108.38 42.8010   1
  -9  -1   5 1078.26 36.9465   2
   8   1  -5 88.9666 11.2316   2
  -8  -1   5 65.4362 11.4475   2
  -8  -1   5 59.1379 13.4346   1
   7   1  -5 8.29037 6.91510   2
  -7  -1   5 3.97981 7.21809   2
  -7  -1   5 10.0541 9.22859   1
   6   1  -5 465.957 19.4576   2
  -6  -1   5 487.388 20.7171   2
  -6  -1   5 470.552 22.9607   1
   5   1  -5 20.1987 5.74586   2
  -5  -1   5 20.8677 5.69053   2
   4   1  -5 163.843 7.68637   3
   4   1  -5 165.789 11.0195   2
  -4  -1   5 153.868 11.4264   2
   3   1  -5 637.997 20.0459   2
   3   1  -5 679.823 17.8709   3
   3   1  -5 643.618 20.5154   2
  -3  -1   5 659.007 21.3464   2
   2   1  -5 31.1363 4.54411   3
   2   1  -5 22.1725 3.70602   2
   2   1  -5 25.9387 5.25608   2
  -2  -1   5 27.6756 5.32851   2
  -2  -1   5 23.5162 3.91667   3
   1   1  -5 857.750 23.4983   2
   1   1  -5 849.444 22.3486   3
  -1  -1   5 810.225 21.9251   3
  -1  -1   5 832.663 24.2353   2
   0   1  -5 677.809 19.6291   3
   0   1  -5 676.342 20.4249   2
   0   1  -5 688.419 20.2591   2
   0  -1   5 671.669 20.9769   2
   0  -1   5 648.502 19.2837   3
  -1   1  -5 796.045 22.6252   3
  -1   1  -5 796.244 23.0990   2
  -1   1  -5 787.244 23.0618   2
   1  -1   5 825.328 24.0021   2
   1  -1   5 802.168 22.6008   2
   1  -1   5 781.413 22.2898   3
  -2   1  -5 17.2905 4.47420   2
  -2   1  -5 11.4670 3.66253   3
  -2   1  -5 22.1343 4.53311   2
   2  -1   5 18.4290 4.87082   2
   2  -1   5 17.7204 4.48531   2
   2  -1   5 23.2732 5.39774   3
  -3   1  -5 659.745 21.3133   3
  -3   1  -5 667.638 21.9932   2
  -3   1  -5 655.620 21.5203   2
   3  -1   5 651.615 20.9500   3
   3  -1   5 667.735 22.2049   2
   3  -1   5 692.124 21.3012   2
   3  -1   5 655.914 20.7029   1
  -4   1  -5 87.8765 9.31321   3
  -4   1  -5 96.3632 10.0489   2
  -4   1  -5 79.6423 9.14532   2
   4  -1   5 91.5638 10.7392   2
   4  -1   5 71.0287 8.63113   3
   4  -1   5 90.1099 8.96682   2
  -5   1  -5 92.3217 9.57236   3
  -5   1  -5 93.4856 11.6643   2
  -5   1  -5 91.8824 11.3282   2
   5  -1   5 81.2263 10.3038   2
   5  -1   5 74.7328 8.64514   3
   5  -1   5 92.5351 10.8554   2
  -6   1  -5 478.179 19.5266   3
  -6   1  -5 459.518 21.3146   2
  -6   1  -5 483.186 21.3572   2
   6  -1   5 480.356 19.8905   3
   6  -1   5 458.812 19.7689   2
   6  -1   5 470.398 20.8916   2
  -7   1  -5 537.575 21.8415   3
  -7   1  -5 536.243 24.8144   2
  -7   1  -5 501.698 23.2230   2
   7  -1   5 531.220 22.3371   2
   7  -1   5 460.337 22.4870   2
  -8   1  -5 9.30384 10.3381   2
  -8   1  -5 -7.1531 8.84002   2
   8  -1   5 0.85662 8.47340   2
   8  -1   5 14.8985 9.08192   2
  -9   1  -5 149.187 16.7653   2
  -9   1  -5 202.993 23.7144   2
   9  -1   5 161.127 15.5895   2
 -10   1  -5 113.995 19.0637   2
 -10   1  -5 160.787 21.6479   2
  10  -1   5 145.821 16.0770   2
  11   0  -5 16.9832 17.3281   2
 -11   0   5 12.9196 18.9299   2
 -11   0   5 14.8320 22.0149   1
  10   0  -5 41.1829 14.9176   2
 -10   0   5 40.8203 13.4491   2
 -10   0   5 34.4434 18.0261   1
   9   0  -5 333.266 23.6917   2
  -9   0   5 327.871 27.4920   1
  -9   0   5 338.236 24.4405   2
   8   0  -5 -2.5502 9.17877   2
  -8   0   5 0.31356 10.8600   1
  -8   0   5 7.16077 8.95239   2
   7   0  -5 45.3791 9.36496   2
  -7   0   5 26.6912 8.18624   2
  -7   0   5 23.9237 10.3561   1
   6   0  -5 462.225 20.2808   2
  -6   0   5 462.420 23.4676   1
  -6   0   5 454.511 20.4622   2
   5   0  -5 180.889 12.3511   2
  -5   0   5 160.628 12.9706   2
  -5   0   5 148.090 14.9764   1
   4   0  -5 271.185 9.38795   3
   4   0  -5 268.397 13.6156   2
  -4   0   5 311.200 16.9814   1
  -4   0   5 303.345 14.6185   2
   3   0  -5 1773.33 37.6347   3
   3   0  -5 1703.12 42.1315   2
  -3   0   5 1756.41 42.6168   2
  -3   0   5 1764.25 48.7450   1
   2   0  -5 1905.89 44.5136   2
   2   0  -5 1918.86 41.3898   3
  -2   0   5 1946.77 51.6318   1
  -2   0   5 1886.79 44.9491   2
   1   0  -5 129.509 7.27976   3
   1   0  -5 102.316 7.70165   2
  -1   0   5 118.353 8.60671   2
  -1   0   5 102.667 9.33678   1
   0   0  -5 3069.05 64.6168   3
   0   0  -5 3119.39 66.5093   2
   0   0  -5 3166.71 66.2982   2
   0   0   5 3084.12 66.6452   2
   0   0   5 3101.30 75.7525   1
  -1   0  -5 4421.10 90.5750   3
  -1   0  -5 4465.70 91.4841   2
  -1   0  -5 4578.68 92.0093   2
   1   0   5 4406.14 104.220   1
  -2   0  -5 222.504 10.5024   2
  -2   0  -5 234.459 10.7344   3
  -2   0  -5 229.166 10.8250   2
   2   0   5 221.870 11.2023   1
   2   0   5 222.714 11.2615   2
   2   0   5 232.077 10.5414   2
  -3   0  -5 1166.96 30.6006   2
  -3   0  -5 1191.49 30.6110   3
  -3   0  -5 1186.95 30.6735   2
   3   0   5 1184.80 31.0346   2
   3   0   5 1177.26 29.8330   2
   3   0   5 1145.94 31.6678   1
  -4   0  -5 3397.79 73.0147   2
  -4   0  -5 3348.07 72.2572   3
  -4   0  -5 3371.84 72.8219   2
   4   0   5 3357.87 71.6528   2
   4   0   5 3327.06 72.7952   2
  -5   0  -5 709.566 22.8873   3
  -5   0  -5 726.460 23.4597   2
  -5   0  -5 710.717 23.1426   2
   5   0   5 711.848 23.1689   2
   5   0   5 709.651 22.0440   2
  -6   0  -5 58.0956 8.84017   3
  -6   0  -5 53.8420 7.85617   2
  -6   0  -5 65.7460 8.71568   2
   6   0   5 56.6274 7.47012   2
   6   0   5 59.9540 8.32808   2
  -7   0  -5 840.192 28.4426   2
  -7   0  -5 837.827 28.8374   2
  -7   0  -5 813.824 26.5791   3
   7   0   5 826.533 26.9964   2
   7   0   5 822.682 25.7521   2
  -8   0  -5 601.330 25.4516   2
  -8   0  -5 590.395 25.9250   2
  -8   0  -5 553.386 22.6169   3
   8   0   5 561.194 21.8948   2
  -9   0  -5 -0.5321 11.1937   2
  -9   0  -5 5.71975 10.1728   2
  -9   0  -5 2.86184 7.93162   3
   9   0   5 -3.1467 8.05607   2
 -10   0  -5 254.378 24.9701   2
 -10   0  -5 252.768 26.8336   2
  10   0   5 218.801 20.0699   2
 -11   0  -5 289.326 31.9243   2
 -11   0  -5 225.253 24.9530   2
  10  -1  -5 69.4838 17.9741   2
 -10   1   5 22.8120 16.6079   2
 -10   1   5 37.5538 16.5402   2
 -10   1   5 40.7735 18.9616   1
   9  -1  -5 119.868 16.8132   2
  -9   1   5 139.445 18.3846   2
  -9   1   5 146.457 20.4299   1
   8  -1  -5 7.68202 9.83556   2
  -8   1   5 15.2762 10.5839   2
  -8   1   5 11.0245 12.6613   1
   7  -1  -5 5.31079 8.20185   2
  -7   1   5 5.48168 9.88250   1
  -7   1   5 12.7628 8.50855   2
   6  -1  -5 390.319 19.8851   2
  -6   1   5 378.275 19.2365   2
  -6   1   5 369.284 21.9763   1
   5  -1  -5 44.9924 7.32040   2
  -5   1   5 63.7852 10.0376   1
  -5   1   5 35.5262 7.36007   2
   4  -1  -5 37.8273 6.82125   2
   4  -1  -5 31.4718 3.94027   3
  -4   1   5 30.6916 5.92275   2
  -4   1   5 49.7528 8.98766   1
   3  -1  -5 290.078 10.2900   3
   3  -1  -5 315.231 14.1419   2
  -3   1   5 287.217 16.1173   1
  -3   1   5 295.233 14.2197   2
   2  -1  -5 211.667 8.83528   3
   2  -1  -5 226.813 11.4638   2
  -2   1   5 228.230 11.8498   2
   1  -1  -5 3.69291 2.66977   3
   1  -1  -5 0.29125 3.10429   2
  -1   1   5 -0.5605 4.09977   1
  -1   1   5 1.45060 3.22660   2
   0  -1  -5 41.7659 5.26701   2
   0  -1  -5 44.2995 5.26341   3
   0   1   5 40.7008 6.39808   1
   0   1   5 53.1823 6.21985   2
  -1  -1  -5 189.395 9.42907   2
  -1  -1  -5 195.311 9.26678   2
   1   1   5 190.598 9.92628   2
   1   1   5 181.844 10.9366   1
  -2  -1  -5 124.291 7.94413   3
  -2  -1  -5 115.401 7.44493   2
  -2  -1  -5 130.025 8.19916   2
   2   1   5 124.300 9.03418   1
   2   1   5 116.351 7.96585   2
  -3  -1  -5 313.068 12.3898   2
  -3  -1  -5 322.052 13.1759   3
  -3  -1  -5 320.600 12.4855   2
   3   1   5 338.360 13.5569   1
   3   1   5 322.048 12.9901   2
  -4  -1  -5 144.365 9.34064   2
  -4  -1  -5 148.184 9.52278   3
  -4  -1  -5 148.006 9.26322   2
   4   1   5 137.004 9.67733   2
  -5  -1  -5 4.91691 3.68184   3
  -5  -1  -5 9.36715 4.02818   2
  -5  -1  -5 3.97120 4.10675   2
   5   1   5 8.06117 4.99244   2
   5   1   5 4.00238 3.51481   2
  -6  -1  -5 336.756 15.2057   2
  -6  -1  -5 323.347 14.7070   3
  -6  -1  -5 306.985 15.4888   2
   6   1   5 321.902 13.4516   2
   6   1   5 309.343 14.2694   2
  -7  -1  -5 991.712 29.4896   2
  -7  -1  -5 1009.56 29.5641   3
  -7  -1  -5 1006.30 30.0539   2
   7   1   5 1001.02 28.4969   2
   7   1   5 1040.13 28.0273   2
  -8  -1  -5 45.2915 8.62759   2
  -8  -1  -5 43.3222 7.87520   3
  -8  -1  -5 47.5701 8.75144   2
   8   1   5 51.8148 8.47306   2
   8   1   5 59.2389 7.97368   2
  -9  -1  -5 29.3120 9.45184   2
  -9  -1  -5 28.2572 10.2539   2
  -9  -1  -5 28.8822 8.37942   3
   9   1   5 40.6444 8.22622   2
 -10  -1  -5 359.411 24.1424   2
 -10  -1  -5 348.499 23.3071   2
 -10  -1  -5 357.668 20.8807   3
  10   1   5 309.255 18.3474   2
 -11  -1  -5 336.016 28.7563   2
 -11  -1  -5 330.532 27.1235   2
  10  -2  -5 197.547 24.9482   2
 -10   2   5 160.463 23.3097   1
 -10   2   5 197.558 23.7342   2
   9  -2  -5 1.60683 15.3408   2
  -9   2   5 20.5974 14.2590   2
  -9   2   5 19.5049 16.6126   1
  -9   2   5 20.2433 15.0021   2
   8  -2  -5 133.719 16.7780   2
  -8   2   5 173.309 20.1471   1
  -8   2   5 168.381 19.2062   2
   7  -2  -5 738.737 30.3906   2
  -7   2   5 751.122 33.3340   1
  -7   2   5 794.234 31.2767   2
   6  -2  -5 251.524 18.3289   2
  -6   2   5 293.402 19.1126   2
  -6   2   5 281.858 21.2389   1
   5  -2  -5 28.2597 8.02821   2
  -5   2   5 32.5804 8.24844   2
  -5   2   5 20.8940 8.61945   1
   4  -2  -5 1035.52 31.7095   2
  -4   2   5 1100.61 36.0661   1
  -4   2   5 1058.81 31.8267   2
   3  -2  -5 474.937 18.6637   2
  -3   2   5 492.600 21.5436   1
  -3   2   5 487.409 18.7618   2
   2  -2  -5 323.141 16.3434   1
   2  -2  -5 319.542 14.4149   2
  -2   2   5 338.350 14.6048   2
  -2   2   5 333.818 16.7313   1
   1  -2  -5 18.4573 4.16325   2
   1  -2  -5 19.1645 5.68350   1
  -1   2   5 18.3291 5.83633   1
  -1   2   5 17.6784 4.45220   2
   0  -2  -5 585.978 21.4430   1
   0  -2  -5 588.334 18.7230   2
   0   2   5 614.315 19.0520   2
   0   2   5 631.190 22.2113   1
  -1  -2  -5 0.71311 3.46412   1
  -1  -2  -5 -0.4978 3.03226   2
   1   2   5 1.09147 4.17212   1
   1   2   5 -2.4950 2.97579   2
  -2  -2  -5 1391.11 38.2639   1
  -2  -2  -5 1440.44 33.6485   2
   2   2   5 1415.98 33.5811   2
   2   2   5 1363.59 38.4366   1
  -3  -2  -5 1146.54 32.3371   1
  -3  -2  -5 1127.06 29.6110   3
  -3  -2  -5 1164.43 28.4118   2
  -3  -2  -5 1229.44 29.0517   2
   3   2   5 1108.75 32.1946   1
   3   2   5 1196.82 28.9718   2
  -4  -2  -5 39.6941 6.27020   3
  -4  -2  -5 38.3987 5.10337   2
  -4  -2  -5 36.0930 5.78743   1
  -4  -2  -5 41.9645 5.56267   2
   4   2   5 36.6619 5.34380   1
   4   2   5 31.3006 4.87456   2
  -5  -2  -5 7.63169 3.63742   2
  -5  -2  -5 11.9438 4.31249   3
  -5  -2  -5 13.2132 4.44287   2
   5   2   5 7.55004 4.53151   2
  -6  -2  -5 1105.26 28.7352   2
  -6  -2  -5 1136.60 29.4125   2
  -6  -2  -5 1083.71 30.2833   3
   6   2   5 1065.81 27.8727   2
  -7  -2  -5 2104.76 48.6750   2
  -7  -2  -5 2099.71 50.1220   3
  -7  -2  -5 2163.02 49.5097   2
   7   2   5 2058.47 46.9651   2
  -8  -2  -5 220.074 14.0120   3
  -8  -2  -5 232.428 14.7843   2
  -8  -2  -5 210.077 13.8553   2
   8   2   5 212.187 12.2672   2
  -9  -2  -5 -8.2319 6.56765   3
  -9  -2  -5 -1.5948 7.34079   2
  -9  -2  -5 1.11531 7.14657   2
 -10  -2  -5 645.731 25.1655   3
 -10  -2  -5 607.232 25.5240   2
 -10  -2  -5 661.452 26.4009   2
 -11  -2  -5 517.963 26.8035   2
 -11  -2  -5 566.084 26.1091   3
 -11  -2  -5 620.011 29.5997   2
   9  -3  -5 479.306 36.0923   2
  -9   3   5 481.705 34.8054   2
  -9   3   5 485.068 36.5723   2
  -9   3   5 365.341 32.9297   1
   8  -3  -5 -4.3829 13.5354   2
  -8   3   5 17.6507 12.7082   2
  -8   3   5 -13.845 13.6712   1
  -8   3   5 24.4562 14.0674   2
   7  -3  -5 479.908 27.2130   2
  -7   3   5 487.665 26.5470   2
  -7   3   5 441.998 27.7120   1
   6  -3  -5 1631.29 47.7548   2
  -6   3   5 1605.63 51.0752   1
  -6   3   5 1601.51 46.4173   2
   5  -3  -5 288.231 18.5723   2
  -5   3   5 320.059 21.0145   1
  -5   3   5 274.140 17.6540   2
   4  -3  -5 78.3263 11.0130   2
  -4   3   5 67.8549 10.1940   1
  -4   3   5 66.7685 9.72305   2
   3  -3  -5 923.962 32.1567   1
   3  -3  -5 950.582 29.7842   2
  -3   3   5 951.496 32.6964   1
  -3   3   5 916.050 28.9752   2
   2  -3  -5 891.793 30.5859   1
   2  -3  -5 904.707 27.6771   2
  -2   3   5 890.384 30.8050   1
  -2   3   5 894.777 27.1223   2
   1  -3  -5 10.6337 5.45466   1
   1  -3  -5 6.47099 4.16663   2
  -1   3   5 6.57725 4.94774   1
  -1   3   5 5.81201 4.05463   2
   0  -3  -5 245.363 13.9651   1
   0  -3  -5 243.178 11.6786   2
   0   3   5 243.772 11.9196   2
   0   3   5 229.007 13.5324   1
  -1  -3  -5 1089.01 33.0486   1
  -1  -3  -5 1113.17 28.5833   2
   1   3   5 1043.39 32.6405   1
   1   3   5 1104.99 28.4095   2
  -2  -3  -5 467.641 15.1729   2
  -2  -3  -5 425.018 17.6975   1
   2   3   5 425.447 14.7537   2
   2   3   5 447.115 17.7822   1
  -3  -3  -5 513.654 15.8835   2
  -3  -3  -5 486.779 18.7079   1
   3   3   5 488.459 18.6464   1
   3   3   5 524.179 15.9993   2
  -4  -3  -5 27.1778 5.85903   1
  -4  -3  -5 37.1032 4.69861   2
  -4  -3  -5 33.0075 4.23801   2
   4   3   5 34.2035 4.81310   2
   4   3   5 42.9353 6.40501   1
  -5  -3  -5 135.055 8.06771   2
  -5  -3  -5 134.010 7.96627   2
  -5  -3  -5 118.395 10.0136   1
   5   3   5 131.008 8.15917   2
   5   3   5 143.271 10.3850   1
  -6  -3  -5 192.484 9.91615   2
  -6  -3  -5 197.527 11.7664   3
   6   3   5 179.848 11.4658   1
   6   3   5 173.796 9.49199   2
  -7  -3  -5 53.4796 6.49553   2
  -7  -3  -5 50.7408 7.47587   3
   7   3   5 42.0787 5.78995   2
  -8  -3  -5 18.3769 5.87743   2
  -8  -3  -5 15.4126 6.29177   3
  -8  -3  -5 10.6388 5.32092   2
  -9  -3  -5 -6.1175 6.12840   2
  -9  -3  -5 8.66129 6.78284   3
  -9  -3  -5 4.82711 5.86539   2
 -10  -3  -5 45.4401 8.65301   2
 -10  -3  -5 24.1557 8.05391   3
 -10  -3  -5 23.2554 8.04767   2
 -11  -3  -5 14.4438 10.0892   2
 -11  -3  -5 -9.8449 9.59766   2
 -12  -3  -5 60.3917 13.3037   3
 -12  -3  -5 52.1981 12.5697   2
   9  -4  -5 95.1316 24.0028   2
  -9   4   5 73.0517 19.6510   2
  -9   4   5 120.733 24.3824   1
   8  -4  -5 67.5610 18.6905   2
  -8   4   5 39.1877 18.4033   2
  -8   4   5 53.2386 15.5486   2
  -8   4   5 92.4491 18.3213   1
   7  -4  -5 63.7199 15.7387   2
  -7   4   5 69.9444 13.5430   2
  -7   4   5 56.7267 14.8532   2
  -7   4   5 69.6826 15.9471   1
   6  -4  -5 220.863 21.6300   2
  -6   4   5 226.799 20.4935   2
  -6   4   5 168.139 20.0829   1
   5  -4  -5 238.601 19.6121   2
  -5   4   5 227.884 19.3961   1
  -5   4   5 246.027 18.4481   2
   4  -4  -5 88.7772 11.2426   2
   4  -4  -5 85.8301 12.1749   1
  -4   4   5 68.8442 9.36245   2
  -4   4   5 62.6440 11.2173   1
   3  -4  -5 210.263 16.0708   1
   3  -4  -5 221.176 15.5622   2
  -3   4   5 175.752 15.3709   1
  -3   4   5 213.570 14.4479   2
   2  -4  -5 537.638 23.5209   1
  -2   4   5 501.383 20.0511   2
  -2   4   5 505.905 22.7735   1
   1  -4  -5 2.80281 5.71635   1
   1  -4  -5 8.39064 5.10259   2
  -1   4   5 3.54861 4.07628   2
  -1   4   5 2.31843 5.38971   1
   0  -4  -5 101.714 9.01716   2
   0  -4  -5 79.9434 10.9355   1
   0   4   5 86.5237 10.0409   1
   0   4   5 81.8895 8.42520   2
  -1  -4  -5 2376.68 62.6253   1
  -1  -4  -5 2476.94 54.5366   2
   1   4   5 2322.03 62.6003   1
   1   4   5 2391.63 53.8623   2
  -2  -4  -5 167.279 12.3522   1
  -2  -4  -5 168.091 9.63719   2
   2   4   5 175.267 9.78946   2
   2   4   5 188.241 12.2878   1
  -3  -4  -5 251.073 11.0510   2
  -3  -4  -5 255.207 14.1881   1
   3   4   5 254.057 11.0193   2
   3   4   5 250.865 13.8081   1
  -4  -4  -5 2674.11 55.9494   2
  -4  -4  -5 2567.94 66.1613   1
   4   4   5 2621.91 55.2467   2
   4   4   5 2584.34 65.9031   1
  -5  -4  -5 1122.74 33.5087   1
  -5  -4  -5 1123.63 27.2464   2
   5   4   5 1094.47 33.3750   1
   5   4   5 1123.76 26.4044   2
  -6  -4  -5 13.7406 3.79215   2
  -6  -4  -5 10.9646 3.48854   2
  -6  -4  -5 15.7697 6.03976   1
   6   4   5 11.9529 3.34158   2
   6   4   5 16.6414 6.46635   1
  -7  -4  -5 345.033 13.0027   2
  -7  -4  -5 353.408 16.5906   1
  -7  -4  -5 357.423 12.7170   2
  -8  -4  -5 378.359 17.4142   3
  -8  -4  -5 393.364 14.1769   2
  -8  -4  -5 379.355 14.8743   2
  -9  -4  -5 42.2233 8.43758   3
  -9  -4  -5 38.0085 7.30676   2
  -9  -4  -5 42.4496 6.54497   2
 -10  -4  -5 67.4706 8.47744   2
 -10  -4  -5 83.1504 8.84300   2
 -10  -4  -5 94.6919 11.6566   3
 -11  -4  -5 62.7200 9.81926   2
 -11  -4  -5 70.8399 9.03409   2
 -11  -4  -5 65.3704 11.6541   3
 -12  -4  -5 10.3361 9.91243   2
 -12  -4  -5 18.3678 9.33500   2
 -12  -4  -5 15.2014 11.3625   3
   8  -5  -5 61.3590 23.7427   2
  -8   5   5 46.7988 22.0786   2
  -8   5   5 71.0835 18.3010   2
  -8   5   5 91.8210 25.5292   1
   7  -5  -5 48.3778 17.0290   2
  -7   5   5 34.9578 16.7722   2
  -7   5   5 83.0363 18.9489   1
  -7   5   5 4.21952 14.3321   2
   6  -5  -5 -8.2282 12.6243   2
  -6   5   5 39.2548 14.1485   1
  -6   5   5 0.65355 11.8977   2
  -6   5   5 2.17198 12.0886   2
   5  -5  -5 104.254 15.5014   2
   5  -5  -5 118.365 15.6164   1
  -5   5   5 129.575 15.8135   2
  -5   5   5 134.171 14.8653   2
  -5   5   5 147.878 20.7506   1
   4  -5  -5 175.698 18.1033   1
   4  -5  -5 197.043 17.9148   2
  -4   5   5 167.319 16.6718   2
  -4   5   5 185.820 17.9844   1
   3  -5  -5 176.378 16.7892   2
   3  -5  -5 232.482 18.5652   1
  -3   5   5 212.818 17.6153   1
  -3   5   5 204.463 15.5299   2
   2  -5  -5 437.505 22.5575   1
   2  -5  -5 404.549 20.0567   2
  -2   5   5 380.241 18.9671   2
  -2   5   5 392.508 21.0287   1
   1  -5  -5 93.7147 12.9470   1
   1  -5  -5 96.7914 11.4177   2
  -1   5   5 104.163 12.4149   1
  -1   5   5 108.147 10.4300   2
   0  -5  -5 365.399 19.5778   1
   0  -5  -5 403.571 17.0707   2
   0   5   5 371.008 16.4765   2
   0   5   5 404.284 19.9243   1
  -1  -5  -5 514.058 18.8068   2
   1   5   5 505.646 22.0377   1
   1   5   5 489.438 17.9168   2
  -2  -5  -5 825.959 29.1708   1
  -2  -5  -5 820.234 24.1152   2
   2   5   5 814.315 23.7739   2
   2   5   5 826.170 29.4059   1
  -3  -5  -5 4.52681 5.60211   1
  -3  -5  -5 7.22827 3.85703   2
   3   5   5 4.77129 3.85299   2
   3   5   5 12.2520 6.17678   1
  -4  -5  -5 697.189 19.9030   2
  -4  -5  -5 652.097 24.9677   1
   4   5   5 689.085 25.5350   1
   4   5   5 664.168 18.9123   2
  -5  -5  -5 839.990 21.7761   2
  -5  -5  -5 788.639 28.0522   1
   5   5   5 788.334 20.2933   2
   5   5   5 790.635 27.8690   1
  -6  -5  -5 490.024 15.3121   2
  -6  -5  -5 496.233 14.7914   2
  -6  -5  -5 502.977 21.5293   1
   6   5   5 482.528 21.4672   1
  -7  -5  -5 86.4851 12.2380   1
  -7  -5  -5 92.2131 7.49474   2
  -7  -5  -5 106.662 7.31131   2
  -8  -5  -5 507.574 22.0486   1
  -8  -5  -5 504.616 15.1267   2
  -8  -5  -5 527.165 15.7966   2
  -9  -5  -5 266.821 12.0216   2
  -9  -5  -5 279.889 16.8423   3
  -9  -5  -5 273.456 11.2636   2
 -10  -5  -5 67.2395 10.7273   3
 -11  -5  -5 171.542 17.8325   3
 -12  -5  -5 0.58246 11.0917   3
   7  -6  -5 69.1033 20.5964   2
  -7   6   5 44.6893 17.8967   2
  -7   6   5 105.393 23.1909   1
  -7   6   5 30.1298 19.0353   2
   6  -6  -5 104.436 18.1251   1
   6  -6  -5 134.930 21.3675   2
  -6   6   5 157.880 22.5713   1
  -6   6   5 86.6923 15.8845   2
  -6   6   5 108.968 16.6295   2
   5  -6  -5 181.028 19.9186   1
   5  -6  -5 179.498 20.6486   2
  -5   6   5 270.526 29.0768   1
  -5   6   5 177.131 21.7037   2
  -5   6   5 211.148 21.6518   2
   4  -6  -5 2.16965 9.86671   2
   4  -6  -5 -1.1256 11.1521   1
  -4   6   5 26.3552 12.8909   1
  -4   6   5 2.96040 9.91472   2
  -4   6   5 -0.1170 8.18694   2
   3  -6  -5 726.346 31.7962   1
  -3   6   5 706.503 29.3229   2
  -3   6   5 669.411 32.0417   1
  -3   6   5 642.784 27.5360   2
   2  -6  -5 36.9943 9.14819   2
   2  -6  -5 54.0904 11.2493   1
  -2   6   5 72.9725 12.5647   1
  -2   6   5 43.5629 7.53395   2
   1  -6  -5 4.99493 8.47257   1
   1  -6  -5 -4.9394 5.60915   2
  -1   6   5 -0.6105 5.88214   2
  -1   6   5 19.3477 9.37681   1
   0  -6  -5 143.107 12.5789   2
   0  -6  -5 152.289 15.6393   1
   0   6   5 173.302 16.3824   1
   0   6   5 147.144 11.8064   2
  -1  -6  -5 157.092 12.1639   2
  -1  -6  -5 129.339 14.4641   1
   1   6   5 149.168 11.4795   2
   1   6   5 169.139 15.6852   1
  -2  -6  -5 735.794 23.6104   2
  -2  -6  -5 701.255 28.0513   1
   2   6   5 726.323 22.6594   2
   2   6   5 724.206 28.7194   1
  -3  -6  -5 626.293 20.6554   2
  -3  -6  -5 607.798 25.5165   1
   3   6   5 631.525 19.9098   2
   3   6   5 621.692 26.1762   1
  -4  -6  -5 379.206 14.6837   2
  -4  -6  -5 371.294 19.7274   1
   4   6   5 384.755 14.0468   2
   4   6   5 354.192 19.8369   1
  -5  -6  -5 40.3806 5.52147   2
  -5  -6  -5 37.2372 8.44116   1
   5   6   5 31.8019 4.70366   2
   5   6   5 28.7489 8.78499   1
  -6  -6  -5 123.954 14.4023   1
  -6  -6  -5 140.504 8.97381   2
   6   6   5 137.181 15.3193   1
  -7  -6  -5 72.4232 6.87837   2
  -7  -6  -5 74.7458 10.8040   1
  -7  -6  -5 73.9692 7.98403   2
  -8  -6  -5 256.455 18.8083   1
  -9  -6  -5 107.257 13.0698   1
 -10  -6  -5 62.0542 10.8099   3
 -11  -6  -5 40.9433 11.3283   3
 -12  -6  -5 47.8701 12.5415   3
   6  -7  -5 392.160 40.7240   2
   6  -7  -5 427.474 36.2716   1
  -6   7   5 460.201 35.6698   2
  -6   7   5 438.973 40.4409   2
  -6   7   5 433.991 39.1287   1
   5  -7  -5 11.0668 16.5390   2
   5  -7  -5 1.57919 14.6170   1
  -5   7   5 32.8653 14.1054   2
  -5   7   5 5.23979 14.6054   2
  -5   7   5 6.62868 16.9054   1
   4  -7  -5 129.392 19.7014   1
   4  -7  -5 139.909 18.9255   2
  -4   7   5 147.663 17.3761   2
  -4   7   5 155.753 19.3798   2
  -4   7   5 165.145 21.1980   1
   3  -7  -5 1367.32 48.5767   1
   3  -7  -5 1402.34 46.6782   2
  -3   7   5 1383.48 44.0443   2
  -3   7   5 1332.65 45.0856   2
  -3   7   5 1382.55 49.8350   1
   2  -7  -5 445.586 25.2604   2
   2  -7  -5 472.316 26.7421   1
  -2   7   5 524.374 30.1561   1
  -2   7   5 489.148 25.5574   2
  -2   7   5 509.942 24.2863   2
   1  -7  -5 40.4762 10.5390   1
   1  -7  -5 39.1249 9.78498   2
  -1   7   5 25.8361 8.70648   2
  -1   7   5 41.3937 8.77680   2
  -1   7   5 38.6674 11.4094   1
   0  -7  -5 285.394 18.0719   2
   0  -7  -5 362.710 21.7203   1
   0   7   5 365.540 23.3421   1
   0   7   5 305.340 17.3050   2
   0   7   5 318.166 18.6326   2
  -1  -7  -5 952.535 36.0033   1
  -1  -7  -5 910.274 30.5385   2
   1   7   5 963.498 30.0517   2
   1   7   5 959.295 29.3954   2
   1   7   5 1014.88 37.0916   1
  -2  -7  -5 58.3647 10.8716   1
  -2  -7  -5 44.8085 7.31387   2
   2   7   5 54.9646 7.96736   2
   2   7   5 50.7455 11.1811   1
   2   7   5 60.3643 8.27737   2
  -3  -7  -5 24.9775 8.47268   1
  -3  -7  -5 32.1072 6.42724   2
   3   7   5 32.4851 6.18093   2
   3   7   5 23.6984 5.48070   2
   3   7   5 25.5527 9.07275   1
  -4  -7  -5 733.392 29.9293   1
  -4  -7  -5 686.482 22.3056   2
   4   7   5 723.371 21.5792   2
   4   7   5 721.643 21.5865   2
   4   7   5 713.409 30.1153   1
  -5  -7  -5 263.844 18.9499   1
  -5  -7  -5 239.381 11.9608   2
   5   7   5 208.379 19.1692   1
   5   7   5 226.211 10.8584   2
  -6  -7  -5 80.4193 11.9507   1
  -6  -7  -5 59.7875 6.62775   2
   6   7   5 78.5915 12.4575   1
  -7  -7  -5 559.283 26.3968   1
  -7  -7  -5 521.319 16.0265   2
  -8  -7  -5 351.053 22.7496   1
  -9  -7  -5 194.127 20.2284   1
 -10  -7  -5 15.7207 12.1851   1
 -11  -7  -5 -0.0752 11.0756   3
 -12  -7  -5 12.5809 13.4034   3
   5  -8  -5 22.7782 18.6889   1
   5  -8  -5 20.6555 19.6484   2
  -5   8   5 36.0946 17.3241   2
  -5   8   5 20.4139 19.9425   2
  -5   8   5 66.8149 22.8371   1
   4  -8  -5 61.1161 17.9122   1
   4  -8  -5 52.7910 15.9433   2
  -4   8   5 44.4870 20.2178   1
  -4   8   5 31.3255 17.7865   2
  -4   8   5 52.7882 14.4932   2
   3  -8  -5 277.344 28.0090   1
   3  -8  -5 268.895 28.6382   2
  -3   8   5 240.351 29.4321   1
  -3   8   5 241.080 24.5024   2
  -3   8   5 243.025 27.5607   2
   2  -8  -5 150.253 18.1107   2
   2  -8  -5 133.685 17.4854   1
  -2   8   5 129.417 14.7392   2
  -2   8   5 148.782 20.1288   1
  -2   8   5 137.941 16.5602   2
   1  -8  -5 10.7280 11.9206   1
   1  -8  -5 -7.0868 10.0210   2
  -1   8   5 18.2595 8.61647   2
  -1   8   5 11.7218 9.97867   2
  -1   8   5 -22.921 11.9588   1
   0  -8  -5 642.448 27.8010   2
   0  -8  -5 694.654 32.5350   1
   0   8   5 642.295 26.2645   2
   0   8   5 691.453 28.2250   2
   0   8   5 690.879 33.3948   1
  -1  -8  -5 757.087 33.3061   1
  -1  -8  -5 707.550 28.1367   2
   1   8   5 750.473 27.9634   2
   1   8   5 731.973 26.6701   2
   1   8   5 776.077 34.5414   1
  -2  -8  -5 1.71496 8.00330   1
  -2  -8  -5 -3.4564 5.60218   2
   2   8   5 -2.8331 5.46265   2
   2   8   5 13.9258 9.90605   1
   2   8   5 8.15051 6.62689   2
  -3  -8  -5 256.021 21.1203   1
  -3  -8  -5 250.405 15.3802   2
   3   8   5 253.431 14.3722   2
   3   8   5 231.359 14.7661   2
   3   8   5 267.725 21.8377   1
  -4  -8  -5 664.808 23.3662   2
  -4  -8  -5 676.386 30.8596   1
   4   8   5 653.347 21.5557   2
   4   8   5 684.741 31.4905   1
   4   8   5 653.537 21.9966   2
  -5  -8  -5 155.364 12.0780   2
  -5  -8  -5 147.959 18.9687   1
   5   8   5 139.945 19.1600   1
   5   8   5 164.510 10.9101   2
  -6  -8  -5 52.4133 11.8738   1
  -6  -8  -5 38.2978 7.28330   2
   6   8   5 66.4988 13.9266   1
   6   8   5 52.6013 5.80058   2
   6   8   5 42.8804 5.90867   2
  -7  -8  -5 786.835 33.8997   1
  -7  -8  -5 710.154 21.0491   2
  -8  -8  -5 369.562 25.7019   1
  -9  -8  -5 136.663 18.1673   1
 -10  -8  -5 181.249 25.3634   1
 -11  -8  -5 955.225 41.7488   1
 -12  -8  -5 353.926 27.5060   3
 -12  -8  -5 372.580 32.9227   1
   4  -9  -5 50.1231 22.3044   2
   4  -9  -5 82.7422 22.1346   1
  -4   9   5 94.2724 25.7164   1
  -4   9   5 38.1068 18.5656   2
  -4   9   5 77.0830 21.9607   2
   3  -9  -5 -2.0432 16.5176   2
   3  -9  -5 26.0964 18.6479   1
  -3   9   5 13.0911 14.2852   2
  -3   9   5 48.1836 19.9901   1
  -3   9   5 44.7223 17.3224   2
   2  -9  -5 6.09603 15.9029   2
   2  -9  -5 5.65059 15.6974   1
  -2   9   5 31.1132 14.8971   2
  -2   9   5 5.79135 12.1667   2
  -2   9   5 24.9480 17.6773   1
   1  -9  -5 -1.0731 13.4208   1
   1  -9  -5 -5.3745 11.2212   2
  -1   9   5 0.00073 9.69974   2
  -1   9   5 -6.7483 12.0912   2
  -1   9   5 20.1656 15.0173   1
   0  -9  -5 220.978 25.4269   1
   0  -9  -5 199.638 22.1270   2
   0   9   5 259.081 19.7831   2
   0   9   5 232.306 22.7099   2
  -1  -9  -5 311.315 21.7497   2
  -1  -9  -5 287.848 25.0427   1
   1   9   5 288.776 19.2063   2
   1   9   5 317.376 26.9649   1
   1   9   5 259.366 21.7529   2
  -2  -9  -5 103.496 12.5862   2
  -2  -9  -5 170.466 21.2846   1
   2   9   5 141.430 14.1522   2
   2   9   5 179.722 23.6761   1
   2   9   5 185.264 17.9248   2
  -3  -9  -5 220.338 17.0324   2
  -3  -9  -5 219.297 22.6366   1
   3   9   5 278.663 17.8863   2
   3   9   5 250.250 25.2083   1
   3   9   5 246.254 15.8116   2
  -4  -9  -5 903.665 29.9176   2
  -4  -9  -5 808.412 38.2831   1
   4   9   5 942.841 28.7929   2
   4   9   5 881.134 38.9532   1
   4   9   5 955.916 27.8256   2
  -5  -9  -5 1349.73 38.1211   2
  -5  -9  -5 1425.09 50.3589   1
   5   9   5 1429.15 51.4721   1
   5   9   5 1372.41 35.8396   2
   5   9   5 1453.43 35.9256   2
  -6  -9  -5 105.503 16.1262   1
  -6  -9  -5 92.6685 9.95426   2
   6   9   5 86.6981 9.60942   2
   6   9   5 96.9982 10.5087   2
   6   9   5 86.5549 16.7754   1
  -7  -9  -5 613.251 33.2865   1
  -7  -9  -5 510.696 19.0880   2
  -8  -9  -5 1062.27 44.5095   1
  -8  -9  -5 1003.41 26.3885   2
  -9  -9  -5 334.473 29.9704   1
 -10  -9  -5 35.1566 16.4161   1
 -11  -9  -5 619.133 39.5038   1
   3 -10  -5 23.2739 21.9387   1
   3 -10  -5 -39.382 21.5493   2
  -3  10   5 2.47439 18.0042   2
  -3  10   5 11.8238 24.6795   1
  -3  10   5 7.59374 20.2988   2
   2 -10  -5 53.4662 20.0405   2
   2 -10  -5 107.271 23.2286   1
  -2  10   5 93.1729 25.8209   1
  -2  10   5 74.2912 16.8521   2
  -2  10   5 82.6957 18.2453   2
   1 -10  -5 29.6167 17.7083   1
   1 -10  -5 60.2791 17.7210   2
  -1  10   5 5.08637 18.6760   1
  -1  10   5 27.9462 13.2460   2
  -1  10   5 33.4703 16.8473   2
   0 -10  -5 7.10034 15.9113   1
   0 -10  -5 31.4816 13.9564   2
   0  10   5 15.2015 11.2257   2
   0  10   5 44.2692 14.4133   2
   0  10   5 11.1101 17.6924   1
  -1 -10  -5 121.803 17.1652   2
  -1 -10  -5 103.903 18.8236   1
   1  10   5 95.7825 14.0730   2
   1  10   5 106.124 19.2981   1
   1  10   5 90.8669 14.8574   2
  -2 -10  -5 26.5004 14.4508   1
  -2 -10  -5 19.7048 11.0034   2
   2  10   5 45.3637 15.6889   1
   2  10   5 20.0010 9.17577   2
   2  10   5 23.0677 11.2928   2
  -3 -10  -5 32.5882 10.3907   2
  -3 -10  -5 47.2745 14.5124   1
   3  10   5 23.0491 9.69859   2
   3  10   5 20.4603 14.9344   1
   3  10   5 24.4171 9.40652   2
  -4 -10  -5 40.1225 14.5751   1
  -4 -10  -5 37.1889 10.3106   2
   4  10   5 46.6155 16.3686   1
   4  10   5 33.0316 9.38492   2
   4  10   5 35.2734 8.77127   2
  -5 -10  -5 6.99413 8.50458   2
  -5 -10  -5 7.49605 13.7762   1
   5  10   5 14.2138 13.9593   1
   5  10   5 0.98081 6.47337   2
   5  10   5 0.19880 7.95630   2
  -6 -10  -5 24.2421 14.2600   1
  -6 -10  -5 2.67551 8.53897   2
   6  10   5 3.26782 6.20402   2
  -7 -10  -5 76.8314 17.7117   1
  -7 -10  -5 56.7099 9.79282   2
  -8 -10  -5 2.61665 15.3550   1
  -8 -10  -5 5.95076 7.38935   2
  -9 -10  -5 142.039 22.3634   1
 -10 -10  -5 129.176 22.9597   1
 -11 -10  -5 29.5392 21.3249   1
   2 -11  -5 338.412 35.9214   1
  -2  11   5 272.028 28.6443   2
  -2  11   5 278.297 36.8734   1
  -2  11   5 297.419 37.1016   2
   1 -11  -5 -1.9313 22.1415   1
   1 -11  -5 -25.063 19.4048   2
  -1  11   5 -15.110 14.7993   2
  -1  11   5 42.1284 23.3180   1
  -1  11   5 -22.050 17.5735   2
   0 -11  -5 92.9288 23.7027   1
   0 -11  -5 112.895 20.5489   2
   0  11   5 135.367 26.0882   1
   0  11   5 136.925 18.5615   2
   0  11   5 80.1079 18.7091   2
  -1 -11  -5 654.335 42.4745   1
  -1 -11  -5 638.185 37.1760   2
   1  11   5 613.954 31.6205   2
   1  11   5 617.762 34.6789   2
   1  11   5 661.011 44.3474   1
  -2 -11  -5 257.928 28.0356   2
  -2 -11  -5 312.866 32.5574   1
   2  11   5 261.655 35.9385   1
   2  11   5 211.868 24.6556   2
   2  11   5 208.178 21.9567   2
  -3 -11  -5 25.6693 15.9445   1
  -3 -11  -5 8.90514 13.4086   2
   3  11   5 13.4611 9.66498   2
   3  11   5 21.3908 11.8300   2
   3  11   5 49.7689 18.1492   1
  -4 -11  -5 410.911 27.1082   2
  -4 -11  -5 451.526 34.8484   1
   4  11   5 396.114 35.4058   1
   4  11   5 422.088 22.3307   2
   4  11   5 404.348 24.4836   2
  -5 -11  -5 114.304 21.2466   1
  -5 -11  -5 87.2247 14.3308   2
   5  11   5 88.5965 11.9425   2
   5  11   5 83.9603 10.6990   2
  -6 -11  -5 27.1853 11.8785   2
  -6 -11  -5 67.8811 18.8523   1
   6  11   5 36.7129 8.35177   2
  -7 -11  -5 159.613 23.4982   1
  -7 -11  -5 150.598 19.0818   2
  -8 -11  -5 125.972 12.9900   2
  -8 -11  -5 144.126 24.0129   1
  -9 -11  -5 12.4113 20.2278   1
 -10 -11  -5 77.6920 24.6824   1
   0 -12  -5 -15.408 25.1774   1
   0  12   5 15.3982 21.5385   2
   0  12   5 25.7867 18.3232   2
  -1 -12  -5 90.7250 25.6132   1
   1  12   5 78.9702 29.0553   1
   1  12   5 96.2957 17.8378   2
   1  12   5 63.8892 20.1770   2
  -2 -12  -5 67.9587 19.1010   2
  -2 -12  -5 113.083 25.4619   1
   2  12   5 98.4716 16.6325   2
   2  12   5 100.707 27.2447   1
   2  12   5 124.755 20.3722   2
  -3 -12  -5 66.3517 23.8672   1
  -3 -12  -5 14.9678 16.9307   2
   3  12   5 30.3727 15.2452   2
   3  12   5 30.0008 12.8123   2
  -4 -12  -5 18.2133 15.4898   2
  -4 -12  -5 89.9022 22.2952   1
   4  12   5 52.0976 14.1982   2
   4  12   5 28.4363 12.1573   2
  -5 -12  -5 33.6853 20.4106   1
  -5 -12  -5 10.4587 13.8732   2
   5  12   5 0.75060 10.4190   2
   5  12   5 -1.2309 11.9500   2
  -6 -12  -5 17.8877 14.3432   2
  -6 -12  -5 13.5809 19.8437   1
   6  12   5 19.3564 9.68644   2
   6  12   5 23.8376 10.9445   2
  -7 -12  -5 91.0678 23.2901   1
  -7 -12  -5 52.7647 13.5087   2
   7  12   5 59.0715 9.78845   2
   7  12   5 57.7483 9.55132   2
  -8 -12  -5 131.915 15.3807   2
  -8 -12  -5 162.455 29.1290   1
  -9 -12  -5 37.4334 25.3660   1
  -9 -12  -5 0.24279 10.3779   2
  -3 -13  -5 63.3771 27.4023   1
   3  13   5 60.8829 17.0621   2
  -4 -13  -5 29.5293 25.7581   1
   4  13   5 20.0726 13.9383   2
   4  13   5 -14.364 17.6023   2
  -5 -13  -5 41.5944 17.9234   2
  -5 -13  -5 86.1246 26.0526   1
   5  13   5 -8.5943 15.1313   2
   5  13   5 24.8960 13.7938   2
  -6 -13  -5 257.810 34.2280   1
  -6 -13  -5 219.323 22.9072   2
   6  13   5 247.571 23.1068   2
  -7 -13  -5 138.324 18.9702   2
  -7 -13  -5 117.426 29.4549   1
   7  13   5 137.689 14.2349   2
   8  10  -6 444.341 32.1709   2
  -8 -10   6 479.574 38.6193   2
  -8 -10   6 448.179 35.8010   3
   7  10  -6 -3.2587 15.3209   2
   7  10  -6 -2.3111 13.4405   2
  -7 -10   6 23.4436 16.6391   3
  -7 -10   6 42.4154 18.8760   2
   6  10  -6 8.86782 14.9498   2
   6  10  -6 4.26930 13.8954   2
  -6 -10   6 11.8322 18.8685   2
  -6 -10   6 35.1526 14.8948   2
  -6 -10   6 -1.3278 16.1847   3
   5  10  -6 244.073 29.5536   2
   5  10  -6 246.574 23.0726   2
  -5 -10   6 309.837 35.6142   2
  -5 -10   6 273.000 30.0179   2
  -5 -10   6 264.811 29.6534   3
   4  10  -6 317.959 30.6726   2
   4  10  -6 379.984 31.2056   2
  -4 -10   6 375.319 36.1691   1
  -4 -10   6 278.679 31.3549   2
  -4 -10   6 345.811 37.8863   2
  -4 -10   6 368.100 31.0297   3
   3  10  -6 16.3696 16.7082   2
   3  10  -6 16.2004 15.1755   2
  -3 -10   6 -26.280 18.1789   1
  -3 -10   6 20.3043 18.6255   2
  -3 -10   6 20.8285 16.7952   3
  -3 -10   6 -18.801 13.7952   2
   2  10  -6 268.467 32.0086   2
   2  10  -6 234.950 26.2752   2
  -2 -10   6 209.544 27.7413   1
  -2 -10   6 280.880 30.6931   2
  -2 -10   6 198.719 21.7671   3
  -2 -10   6 170.860 21.3088   2
   1  10  -6 206.169 25.4068   2
   1  10  -6 134.773 23.1436   2
  -1 -10   6 188.295 26.5671   1
  -1 -10   6 193.261 27.3868   2
  -1 -10   6 165.716 24.1004   2
   0  10  -6 96.8681 24.5497   2
   0  10  -6 108.367 25.4084   2
   0 -10   6 71.0473 23.5240   1
   0 -10   6 73.9520 23.8204   2
   9   9  -6 -13.737 13.1041   2
   9   9  -6 36.3528 14.3104   2
  -9  -9   6 82.5752 17.5880   3
  -9  -9   6 21.3356 19.3155   2
   8   9  -6 339.182 26.5472   2
  -8  -9   6 382.315 28.8663   3
  -8  -9   6 294.104 32.1041   2
   7   9  -6 373.218 25.8046   2
   7   9  -6 398.331 26.2913   2
  -7  -9   6 412.833 28.8822   3
  -7  -9   6 426.862 34.0068   2
   6   9  -6 217.947 23.5742   2
   6   9  -6 262.373 22.8398   2
  -6  -9   6 217.733 22.8413   2
  -6  -9   6 247.286 23.5590   2
  -6  -9   6 242.118 24.7561   3
   5   9  -6 14.3826 12.2175   2
   5   9  -6 9.43316 12.3658   2
  -5  -9   6 -1.6643 11.3684   2
  -5  -9   6 13.7065 15.7612   2
  -5  -9   6 13.4383 13.7383   3
   4   9  -6 221.925 24.5790   2
   4   9  -6 249.467 24.1431   2
  -4  -9   6 194.418 24.2913   3
  -4  -9   6 231.801 28.3409   2
  -4  -9   6 212.799 24.3192   2
   3   9  -6 98.1316 15.7185   2
   3   9  -6 79.0434 15.4811   2
  -3  -9   6 104.008 16.6171   3
  -3  -9   6 66.9357 16.1330   2
  -3  -9   6 90.6927 15.3259   2
   2   9  -6 241.434 27.0209   2
   2   9  -6 233.340 28.2954   2
  -2  -9   6 226.959 25.6857   3
  -2  -9   6 235.692 27.0454   1
  -2  -9   6 264.038 26.1858   2
  -2  -9   6 221.593 20.7988   2
   1   9  -6 463.250 35.3563   2
   1   9  -6 387.902 30.8012   2
  -1  -9   6 375.468 29.5948   2
  -1  -9   6 382.605 34.8624   2
  -1  -9   6 403.519 28.7873   3
  -1  -9   6 348.127 31.5635   1
   0   9  -6 117.040 20.4172   2
   0   9  -6 118.724 20.2057   2
   0  -9   6 141.497 24.3373   2
   0  -9   6 66.1394 15.5465   2
   0  -9   6 110.244 19.7241   1
   0  -9   6 135.838 17.8478   3
  -1   9  -6 108.996 21.0308   2
  -1   9  -6 87.0990 20.3445   2
   1  -9   6 54.3603 18.7420   1
   1  -9   6 49.6983 21.2113   2
   1  -9   6 58.1113 17.9070   2
   1  -9   6 86.1531 17.2924   3
  -2   9  -6 880.840 50.3403   2
  -2   9  -6 865.083 47.5982   2
   2  -9   6 875.673 46.7853   2
   2  -9   6 858.814 44.8653   1
   2  -9   6 830.782 50.0925   2
  10   8  -6 -4.1216 12.7234   2
  10   8  -6 2.40873 12.9745   2
 -10  -8   6 3.40568 17.8189   2
 -10  -8   6 6.60575 13.9163   3
   9   8  -6 44.7742 13.6848   2
  -9  -8   6 82.2281 18.1126   2
  -9  -8   6 64.1089 14.0198   3
   8   8  -6 84.6247 14.1719   2
   8   8  -6 84.1239 13.1000   2
  -8  -8   6 99.2375 14.9085   3
  -8  -8   6 39.7875 15.6319   2
   7   8  -6 22.3144 11.6921   2
   7   8  -6 10.0814 10.4850   2
  -7  -8   6 15.3855 14.0119   2
  -7  -8   6 46.2183 12.3729   3
   6   8  -6 5.54362 9.92130   2
   6   8  -6 6.89878 11.0596   2
  -6  -8   6 12.7099 11.3762   3
  -6  -8   6 10.5827 13.4392   2
   5   8  -6 17.6606 10.1841   2
   5   8  -6 -14.937 9.70014   2
  -5  -8   6 7.43475 9.56796   2
  -5  -8   6 25.4784 10.7431   3
  -5  -8   6 2.42369 11.1600   2
   4   8  -6 66.3527 12.8120   2
   4   8  -6 65.0013 12.7474   2
  -4  -8   6 99.8733 13.7965   2
  -4  -8   6 83.9931 15.6837   2
  -4  -8   6 93.5807 13.9953   3
   3   8  -6 4.55025 9.79351   2
   3   8  -6 9.39341 10.5530   2
  -3  -8   6 21.0337 12.7063   2
  -3  -8   6 20.2972 9.85887   2
  -3  -8   6 5.64593 9.22196   3
   2   8  -6 431.806 26.9674   2
   2   8  -6 431.121 27.4166   2
  -2  -8   6 380.842 24.5944   2
  -2  -8   6 404.410 24.7496   3
  -2  -8   6 416.626 29.7246   2
   1   8  -6 74.3802 14.4537   2
   1   8  -6 101.086 15.6560   2
  -1  -8   6 62.4403 13.7549   2
  -1  -8   6 88.0765 18.6946   2
  -1  -8   6 79.3737 12.8193   3
   0   8  -6 21.3407 13.5118   2
   0   8  -6 -6.8417 13.6022   2
   0  -8   6 -11.955 11.2781   1
   0  -8   6 1.85498 13.6296   2
   0  -8   6 2.09476 9.98582   2
   0  -8   6 5.98917 11.6870   3
  -1   8  -6 399.517 30.6898   2
  -1   8  -6 400.999 32.3560   2
   1  -8   6 393.611 28.5868   1
   1  -8   6 400.130 29.7668   2
   1  -8   6 443.463 28.3157   3
   1  -8   6 428.790 33.0665   2
  -2   8  -6 1031.96 45.4460   2
  -2   8  -6 1012.39 46.4378   2
   2  -8   6 1091.90 44.8785   2
   2  -8   6 1005.28 46.4195   2
   2  -8   6 925.175 42.0936   1
   2  -8   6 1020.39 41.3028   3
  -3   8  -6 498.383 39.2039   2
  -3   8  -6 478.923 39.6925   2
   3  -8   6 454.567 31.9889   1
   3  -8   6 543.638 38.4863   2
   3  -8   6 418.734 39.3452   2
   3  -8   6 460.195 33.8081   3
  10   7  -6 124.420 15.0765   2
 -10  -7   6 99.4652 18.5613   2
   9   7  -6 9.90636 10.1799   2
   9   7  -6 1.15990 11.4183   2
  -9  -7   6 -3.9221 14.2893   2
  -9  -7   6 7.77761 9.84058   3
   8   7  -6 291.951 21.7951   2
   8   7  -6 317.026 21.6296   2
  -8  -7   6 311.779 26.0738   2
  -8  -7   6 329.946 20.4869   3
   7   7  -6 512.066 23.9218   2
   7   7  -6 551.868 25.6568   2
  -7  -7   6 554.072 29.3096   2
  -7  -7   6 583.314 25.0798   3
   6   7  -6 27.6041 9.35823   2
   6   7  -6 18.5958 9.83163   2
  -6  -7   6 42.7641 12.2580   2
  -6  -7   6 56.4263 10.1335   3
   5   7  -6 -3.1795 8.45280   2
   5   7  -6 3.82345 7.77993   2
  -5  -7   6 0.84979 7.90797   2
  -5  -7   6 -0.7274 8.59979   3
  -5  -7   6 5.70575 10.6116   2
   4   7  -6 126.777 13.3569   2
   4   7  -6 125.708 14.7420   2
  -4  -7   6 144.426 15.9395   3
  -4  -7   6 120.654 15.6414   2
  -4  -7   6 125.133 13.8674   2
   3   7  -6 0.75259 8.44030   2
   3   7  -6 -1.7187 8.57128   2
  -3  -7   6 7.74458 9.38802   3
  -3  -7   6 13.9033 10.3947   2
  -3  -7   6 9.61744 7.99879   2
   2   7  -6 -2.0777 8.31609   2
   2   7  -6 9.50297 8.91767   2
  -2  -7   6 -3.5764 10.5736   2
  -2  -7   6 12.0364 8.59382   3
  -2  -7   6 -2.0715 8.93591   2
   1   7  -6 8.80566 9.91119   2
   1   7  -6 3.20175 9.52176   2
  -1  -7   6 35.4071 10.0818   3
  -1  -7   6 11.2981 8.62639   2
  -1  -7   6 15.2597 10.8227   2
   0   7  -6 21.6926 10.5734   2
   0   7  -6 24.5364 10.6328   2
   0  -7   6 17.3396 12.2876   2
   0  -7   6 6.60752 8.90713   2
   0  -7   6 15.6686 9.46536   3
  -1   7  -6 19.9852 12.7596   2
  -1   7  -6 26.5360 11.2944   2
   1  -7   6 16.6994 10.4822   2
   1  -7   6 14.4643 11.1374   2
   1  -7   6 37.3540 11.4746   3
   1  -7   6 7.12430 10.6423   1
  -2   7  -6 55.8324 15.1988   2
  -2   7  -6 34.0766 14.4611   2
   2  -7   6 23.3354 12.6959   1
   2  -7   6 22.7983 13.2815   2
   2  -7   6 30.6309 11.9604   2
   2  -7   6 34.0337 12.0478   3
  -3   7  -6 11.0691 13.7386   2
  -3   7  -6 54.0159 16.5519   2
   3  -7   6 15.3537 13.3160   1
   3  -7   6 43.5151 17.4583   2
   3  -7   6 44.5266 15.1312   3
   3  -7   6 56.8810 15.2256   2
  -4   7  -6 32.5056 17.7951   2
  -4   7  -6 21.9879 17.1505   2
   4  -7   6 0.46700 13.6023   1
   4  -7   6 17.8103 14.5516   3
   4  -7   6 30.1571 16.2774   2
   4  -7   6 40.0340 16.2750   2
  -5   7  -6 -19.882 19.2690   2
   5  -7   6 24.3440 20.8903   2
   5  -7   6 14.4809 20.9281   2
   5  -7   6 -15.617 18.4310   3
  11   6  -6 354.277 25.6202   2
  10   6  -6 24.0098 12.2355   2
 -10  -6   6 13.6081 15.0118   2
   9   6  -6 19.1840 10.6904   2
   9   6  -6 4.53999 9.78392   2
  -9  -6   6 9.20798 12.6983   2
  -9  -6   6 4.33598 7.97355   3
   8   6  -6 136.159 16.9758   2
   8   6  -6 157.033 17.9869   2
  -8  -6   6 116.176 11.6688   3
  -8  -6   6 151.830 16.0974   2
   7   6  -6 172.507 16.2973   2
   7   6  -6 178.801 17.2098   2
  -7  -6   6 165.569 15.3220   3
  -7  -6   6 185.852 20.4284   2
   6   6  -6 -4.5519 7.77694   2
   6   6  -6 -3.7755 7.48885   2
  -6  -6   6 -0.0273 9.82955   2
  -6  -6   6 14.3756 7.68237   3
   5   6  -6 134.198 15.7077   2
   5   6  -6 152.808 15.3222   2
  -5  -6   6 177.870 19.1334   2
  -5  -6   6 173.886 15.3956   3
   4   6  -6 517.626 22.8475   2
   4   6  -6 534.614 23.4720   2
  -4  -6   6 558.453 26.2577   2
  -4  -6   6 546.851 22.5041   3
  -4  -6   6 517.784 22.3370   2
   3   6  -6 222.314 17.3587   2
   3   6  -6 228.434 17.2676   2
  -3  -6   6 254.188 16.9989   2
  -3  -6   6 244.748 19.8804   2
  -3  -6   6 259.408 16.3895   3
   2   6  -6 63.3716 10.5413   2
   2   6  -6 49.6497 10.0866   2
  -2  -6   6 67.4282 13.1418   2
  -2  -6   6 68.1057 10.2973   2
  -2  -6   6 80.3862 10.8616   3
   1   6  -6 596.458 26.1243   2
   1   6  -6 579.576 26.3985   2
  -1  -6   6 599.420 25.2006   2
  -1  -6   6 614.126 25.1221   3
  -1  -6   6 623.159 28.4414   2
   0   6  -6 767.683 31.7185   2
   0   6  -6 781.573 30.9973   2
   0  -6   6 775.805 29.8503   2
   0  -6   6 784.484 32.7579   2
   0  -6   6 812.696 29.5725   3
  -1   6  -6 22.0904 9.85953   2
  -1   6  -6 54.1403 12.2702   2
   1  -6   6 24.3341 8.90321   2
   1  -6   6 34.0380 11.5799   2
   1  -6   6 44.6385 10.1933   3
  -2   6  -6 247.990 23.8021   2
  -2   6  -6 221.318 21.6790   2
   2  -6   6 223.811 19.7054   1
   2  -6   6 235.037 21.1830   2
   2  -6   6 228.732 19.9049   3
   2  -6   6 226.125 23.2905   2
  -3   6  -6 588.665 31.7641   2
  -3   6  -6 548.829 31.6572   2
   3  -6   6 561.635 27.7041   3
   3  -6   6 541.488 26.4112   1
   3  -6   6 571.447 31.9313   2
   3  -6   6 596.177 30.6173   2
  -4   6  -6 117.110 17.5995   2
  -4   6  -6 145.661 18.8009   2
   4  -6   6 145.217 15.9515   1
   4  -6   6 147.594 20.6450   2
   4  -6   6 178.680 19.9409   2
   4  -6   6 160.203 18.0325   3
  -5   6  -6 126.353 20.0999   2
  -5   6  -6 95.4337 19.6860   2
   5  -6   6 77.4531 18.5494   2
   5  -6   6 71.3004 18.5312   3
   5  -6   6 112.438 17.9091   2
  -6   6  -6 39.3647 20.8610   2
   6  -6   6 72.4924 20.6691   2
   6  -6   6 71.7725 20.6052   3
   6  -6   6 87.2082 19.6942   2
  11   5  -6 165.452 16.4506   2
 -11  -5   6 128.845 20.7447   2
  10   5  -6 10.0752 10.9414   2
  10   5  -6 3.87743 10.6762   2
 -10  -5   6 1.57794 14.4032   2
   9   5  -6 335.644 20.7034   2
   9   5  -6 349.705 21.6716   2
  -9  -5   6 319.930 25.4643   2
   8   5  -6 536.958 23.3479   2
   8   5  -6 517.825 23.2388   2
  -8  -5   6 499.434 17.8231   3
  -8  -5   6 481.831 25.9968   2
   7   5  -6 281.880 17.0968   2
   7   5  -6 260.336 17.8191   2
  -7  -5   6 228.459 14.2262   3
  -7  -5   6 250.943 20.0321   2
   6   5  -6 26.2934 7.55006   2
   6   5  -6 33.2244 8.39852   2
  -6  -5   6 38.0407 9.41184   2
  -6  -5   6 29.8065 7.67766   3
   5   5  -6 714.302 26.1196   2
   5   5  -6 704.633 25.6467   2
  -5  -5   6 720.749 23.8541   3
  -5  -5   6 712.561 27.6751   2
   4   5  -6 356.964 18.4779   2
   4   5  -6 338.516 17.7952   2
  -4  -5   6 328.619 20.1200   2
  -4  -5   6 353.972 16.6988   3
   3   5  -6 99.5214 11.0133   2
   3   5  -6 110.821 13.2155   2
  -3  -5   6 111.844 12.1787   3
  -3  -5   6 103.040 12.1326   2
  -3  -5   6 103.046 11.8014   2
   2   5  -6 18.8687 6.92648   2
   2   5  -6 24.7098 7.17173   2
  -2  -5   6 26.2138 8.54841   2
  -2  -5   6 28.1885 6.86793   3
  -2  -5   6 19.0702 6.09165   2
   1   5  -6 181.104 15.2529   2
   1   5  -6 206.416 15.7512   2
  -1  -5   6 162.553 14.8398   2
  -1  -5   6 178.874 16.9635   2
  -1  -5   6 184.683 14.1056   3
   0   5  -6 36.4470 8.00980   2
   0   5  -6 40.2645 9.55930   2
   0  -5   6 48.1442 8.92020   2
   0  -5   6 51.8619 8.99685   3
   0  -5   6 52.0304 11.0195   2
  -1   5  -6 138.130 16.8062   2
  -1   5  -6 140.506 15.8359   2
   1  -5   6 147.206 15.5710   2
   1  -5   6 95.5489 12.0570   2
   1  -5   6 139.813 14.4668   3
  -2   5  -6 23.8829 9.12615   2
  -2   5  -6 -1.8190 8.14401   2
   2  -5   6 9.30813 9.88260   2
   2  -5   6 -4.9547 7.22193   2
   2  -5   6 2.06100 8.00078   3
  -3   5  -6 98.5178 14.0839   2
  -3   5  -6 100.925 14.7327   2
   3  -5   6 116.821 14.4907   2
   3  -5   6 96.1066 12.1236   3
   3  -5   6 100.145 14.4016   1
   3  -5   6 88.8499 13.7698   2
  -4   5  -6 27.0128 11.5155   2
  -4   5  -6 22.5119 12.0166   2
   4  -5   6 20.5282 10.7368   2
   4  -5   6 31.8085 11.4191   2
   4  -5   6 11.8721 10.8436   3
  -5   5  -6 3.97860 13.4741   2
  -5   5  -6 12.0754 13.2858   2
   5  -5   6 -3.9151 12.7622   2
   5  -5   6 4.98462 10.3603   3
   5  -5   6 -11.623 12.2767   2
  -6   5  -6 71.5059 16.8279   2
  -6   5  -6 51.0759 18.4146   2
   6  -5   6 70.0916 16.5737   2
   6  -5   6 71.6034 16.4099   3
   6  -5   6 53.5206 16.5107   2
  -7   5  -6 97.5313 22.0615   2
   7  -5   6 61.6543 19.6457   2
   7  -5   6 64.5898 19.4496   2
   7  -5   6 94.6565 18.1678   3
  11   4  -6 47.5900 12.7117   2
  11   4  -6 2.79683 12.9187   2
 -11  -4   6 30.7551 16.7438   2
 -11  -4   6 8.64998 23.1699   1
  10   4  -6 14.6494 11.1814   2
  10   4  -6 14.8126 10.4517   2
 -10  -4   6 8.34464 13.4120   2
   9   4  -6 7.91775 8.95959   2
   9   4  -6 20.8686 9.77808   2
  -9  -4   6 20.0756 11.1477   2
   8   4  -6 5.52992 8.45494   2
   8   4  -6 -1.1443 7.48860   2
  -8  -4   6 10.1509 10.0407   2
   7   4  -6 88.2542 10.8323   2
   7   4  -6 84.9806 10.8416   2
  -7  -4   6 82.9082 9.33525   3
  -7  -4   6 101.442 13.3657   2
   6   4  -6 2.51400 5.74832   2
   6   4  -6 7.39384 6.64960   2
  -6  -4   6 -4.6818 4.85011   3
  -6  -4   6 -11.324 7.43081   2
   5   4  -6 76.4708 9.20505   2
   5   4  -6 68.7642 8.87837   2
  -5  -4   6 49.8861 9.14495   2
  -5  -4   6 67.2596 7.55563   3
   4   4  -6 -1.0698 5.85761   2
   4   4  -6 4.32399 5.66283   2
  -4  -4   6 1.59004 4.90929   3
  -4  -4   6 2.91024 6.58258   2
   3   4  -6 398.764 18.1970   2
   3   4  -6 422.832 18.6292   2
  -3  -4   6 388.303 19.4176   2
  -3  -4   6 383.523 16.5993   3
   2   4  -6 198.056 13.9356   2
   2   4  -6 198.647 14.3591   2
  -2  -4   6 204.891 13.1912   3
  -2  -4   6 209.232 13.1778   2
  -2  -4   6 218.340 15.5931   2
   1   4  -6 67.5789 8.96886   2
   1   4  -6 55.7596 8.53847   2
  -1  -4   6 63.7833 8.57963   3
  -1  -4   6 64.0148 9.37579   2
  -1  -4   6 73.9887 10.4850   2
   0   4  -6 55.7099 9.04427   2
   0   4  -6 40.9420 8.35826   2
   0  -4   6 24.8168 6.68942   2
   0  -4   6 39.9048 6.94468   3
   0  -4   6 35.3721 9.22474   2
  -1   4  -6 30.9457 7.93731   2
  -1   4  -6 18.4718 7.31767   2
   1  -4   6 24.6003 7.44632   3
   1  -4   6 17.9007 6.60243   2
   1  -4   6 17.2426 8.74293   2
  -2   4  -6 81.1435 11.5761   2
  -2   4  -6 75.5632 11.1053   2
   2  -4   6 78.6836 10.4985   2
   2  -4   6 48.6968 7.93481   3
   2  -4   6 92.6616 12.2541   2
  -3   4  -6 39.7899 9.76737   2
  -3   4  -6 19.1966 8.86975   2
   3  -4   6 39.7999 9.34200   2
   3  -4   6 34.1995 9.34266   2
   3  -4   6 28.9229 8.33025   3
  -4   4  -6 291.234 21.7834   2
  -4   4  -6 323.680 22.6025   2
   4  -4   6 318.921 22.4275   2
   4  -4   6 287.324 20.1946   2
   4  -4   6 277.525 18.8356   3
   4  -4   6 285.526 16.9668   1
  -5   4  -6 548.340 30.2708   2
  -5   4  -6 606.293 30.1752   2
   5  -4   6 563.048 27.7910   2
   5  -4   6 622.013 30.1985   2
   5  -4   6 568.983 26.9003   3
  -6   4  -6 363.470 27.6767   2
  -6   4  -6 332.627 28.7568   2
   6  -4   6 300.392 26.2408   2
   6  -4   6 288.228 22.8488   3
   6  -4   6 285.101 25.0053   2
  -7   4  -6 26.7727 16.0157   2
  -7   4  -6 -12.448 15.3654   2
   7  -4   6 19.5348 13.5862   3
   7  -4   6 16.3363 14.6995   2
   7  -4   6 13.2779 13.9169   2
  -8   4  -6 205.788 24.5878   2
   8  -4   6 216.224 22.5551   3
   8  -4   6 242.394 25.3569   2
   8  -4   6 219.124 24.7595   2
  11   3  -6 207.723 22.4911   2
 -11  -3   6 127.474 19.8601   2
 -11  -3   6 140.739 26.6257   1
  10   3  -6 70.0334 13.1448   2
  10   3  -6 107.214 13.0136   2
 -10  -3   6 74.0998 15.1668   2
 -10  -3   6 103.387 19.4721   1
   9   3  -6 465.460 22.1991   2
   9   3  -6 508.112 24.7827   2
  -9  -3   6 480.237 32.7493   1
  -9  -3   6 468.619 26.5339   2
   8   3  -6 517.021 21.5822   2
   8   3  -6 524.725 24.0890   2
  -8  -3   6 476.135 24.8167   2
   7   3  -6 369.313 19.4784   2
   7   3  -6 329.835 17.6981   2
  -7  -3   6 350.795 20.4411   2
   6   3  -6 10.0676 5.96205   2
   6   3  -6 3.05194 6.85493   2
  -6  -3   6 9.49884 6.75307   2
  -6  -3   6 6.68844 4.47259   3
   5   3  -6 354.301 16.3094   2
   5   3  -6 326.557 16.4611   2
  -5  -3   6 353.713 18.6276   2
  -5  -3   6 319.642 12.9814   3
   4   3  -6 334.302 15.7803   2
   4   3  -6 346.038 16.3143   2
  -4  -3   6 342.356 14.0909   3
  -4  -3   6 332.677 17.6082   2
   3   3  -6 252.799 13.4736   2
   3   3  -6 250.844 13.9067   2
  -3  -3   6 246.988 12.3238   3
  -3  -3   6 227.605 14.7143   2
   2   3  -6 195.228 12.6642   2
   2   3  -6 195.589 12.6937   2
  -2  -3   6 198.989 14.0036   2
  -2  -3   6 190.833 11.8510   3
   1   3  -6 138.617 11.3091   2
   1   3  -6 153.745 11.1900   3
   1   3  -6 146.474 11.6830   2
  -1  -3   6 146.474 10.8545   3
  -1  -3   6 139.548 11.0151   2
  -1  -3   6 146.752 13.2760   2
   0   3  -6 656.535 23.2078   2
   0   3  -6 676.191 23.8608   2
   0   3  -6 659.347 22.5151   3
   0  -3   6 648.406 22.6676   2
   0  -3   6 673.317 24.6028   2
   0  -3   6 649.631 22.1490   3
  -1   3  -6 254.514 14.9985   2
  -1   3  -6 264.381 14.5671   3
  -1   3  -6 259.876 15.5301   2
   1  -3   6 258.450 14.1461   3
   1  -3   6 266.112 15.0558   2
   1  -3   6 244.010 15.8763   2
  -2   3  -6 40.1384 7.68522   2
  -2   3  -6 42.9081 7.07231   3
  -2   3  -6 47.3927 9.09616   2
   2  -3   6 37.7103 8.54654   2
   2  -3   6 45.5456 7.55703   2
   2  -3   6 37.0684 8.35576   3
  -3   3  -6 73.6194 10.6638   2
  -3   3  -6 65.0681 8.51528   3
  -3   3  -6 37.4016 7.78225   2
   3  -3   6 56.7569 8.97009   2
   3  -3   6 64.5255 10.1585   2
   3  -3   6 42.7368 8.69806   3
  -4   3  -6 134.594 16.6202   2
  -4   3  -6 155.203 15.9078   2
   4  -3   6 122.117 13.4222   2
   4  -3   6 144.556 14.6864   2
   4  -3   6 129.556 14.0752   3
  -5   3  -6 382.148 22.9372   2
  -5   3  -6 364.709 23.0090   2
   5  -3   6 372.408 21.8876   2
   5  -3   6 370.917 22.5489   2
   5  -3   6 355.206 19.7188   3
  -6   3  -6 75.1731 13.3340   2
  -6   3  -6 101.529 15.4284   2
   6  -3   6 86.3438 13.5835   2
   6  -3   6 62.0004 13.5706   2
   6  -3   6 99.8264 14.6082   3
  -7   3  -6 23.4394 13.1017   2
  -7   3  -6 10.4640 12.7642   2
   7  -3   6 28.6872 12.6781   3
   7  -3   6 10.4866 11.9433   2
   7  -3   6 18.2486 11.9737   2
  -8   3  -6 34.1612 16.9249   2
  -8   3  -6 15.3827 16.6473   2
   8  -3   6 45.3713 15.5752   2
   8  -3   6 23.1473 15.1165   2
  11   2  -6 10.9714 12.8577   2
  11   2  -6 -21.853 13.9318   2
 -11  -2   6 2.35640 22.7026   1
 -11  -2   6 48.7698 19.0487   2
  10   2  -6 125.375 14.5319   2
  10   2  -6 102.751 15.4045   2
 -10  -2   6 116.598 18.0902   2
 -10  -2   6 118.508 22.1677   1
   9   2  -6 29.8671 9.43656   2
   9   2  -6 19.8471 10.6624   2
  -9  -2   6 19.9982 12.0857   2
  -9  -2   6 10.5189 14.7884   1
   8   2  -6 110.300 12.9712   2
   8   2  -6 111.966 14.0885   2
  -8  -2   6 124.096 18.4504   1
  -8  -2   6 71.4165 12.1482   2
   7   2  -6 405.898 19.1050   2
   7   2  -6 433.616 21.1427   2
  -7  -2   6 424.638 25.7465   1
  -7  -2   6 371.746 21.1041   2
   6   2  -6 34.0471 6.58375   2
   6   2  -6 35.8386 8.00740   2
  -6  -2   6 28.3902 8.70332   2
   5   2  -6 989.043 29.2151   2
   5   2  -6 1003.55 30.2509   2
  -5  -2   6 998.597 31.1996   2
   4   2  -6 1239.91 34.3063   2
   4   2  -6 1239.63 33.9794   2
  -4  -2   6 1261.89 35.6135   2
  -4  -2   6 1254.25 30.3043   3
   3   2  -6 377.799 16.2566   2
   3   2  -6 367.584 15.6114   2
   3   2  -6 365.755 14.2958   3
  -3  -2   6 349.255 17.0336   2
  -3  -2   6 352.087 13.5598   3
   2   2  -6 1792.38 44.0274   2
   2   2  -6 1725.38 41.7933   3
   2   2  -6 1807.62 44.2087   2
  -2  -2   6 1817.41 41.6684   3
  -2  -2   6 1777.01 45.0263   2
   1   2  -6 778.122 24.2452   2
   1   2  -6 738.687 22.6608   3
   1   2  -6 761.085 23.8171   2
  -1  -2   6 734.432 24.5721   2
  -1  -2   6 730.234 22.3456   3
   0   2  -6 941.164 27.9429   2
   0   2  -6 926.497 26.8722   3
   0   2  -6 944.820 28.0720   2
   0  -2   6 937.294 26.7510   3
   0  -2   6 937.025 27.3078   2
   0  -2   6 933.574 28.9350   2
  -1   2  -6 518.481 19.7403   2
  -1   2  -6 480.687 18.2491   3
  -1   2  -6 486.100 19.2529   2
   1  -2   6 494.713 18.5375   3
   1  -2   6 504.730 20.1954   2
   1  -2   6 488.828 18.8974   2
  -2   2  -6 539.588 20.6855   2
  -2   2  -6 516.105 20.5815   2
  -2   2  -6 532.161 19.6071   3
   2  -2   6 552.319 20.4249   2
   2  -2   6 499.400 21.4124   2
   2  -2   6 516.349 19.6032   3
  -3   2  -6 418.485 18.8428   2
  -3   2  -6 443.639 19.7330   2
  -3   2  -6 426.049 18.2312   3
   3  -2   6 460.677 20.7784   2
   3  -2   6 411.612 17.9155   3
   3  -2   6 415.653 18.6337   2
  -4   2  -6 0.70572 5.61553   3
  -4   2  -6 3.30279 6.66044   2
  -4   2  -6 -1.4759 6.82041   2
   4  -2   6 6.06817 5.65459   2
   4  -2   6 7.92122 6.70060   2
   4  -2   6 2.52111 6.12729   3
  -5   2  -6 156.400 13.9908   3
  -5   2  -6 162.883 15.7594   2
  -5   2  -6 138.509 16.5052   2
   5  -2   6 139.869 15.5480   2
   5  -2   6 144.718 14.2096   2
   5  -2   6 156.422 14.1843   3
  -6   2  -6 132.821 13.7756   2
  -6   2  -6 110.550 13.1884   2
  -6   2  -6 131.213 15.1410   3
   6  -2   6 154.444 15.7096   3
   6  -2   6 155.670 17.3765   2
   6  -2   6 133.998 15.6000   2
  -7   2  -6 144.581 17.4730   2
  -7   2  -6 152.678 17.1821   2
   7  -2   6 136.155 14.4678   2
   7  -2   6 164.640 19.8219   2
  -8   2  -6 4.52972 12.3367   2
  -8   2  -6 -9.6127 13.5001   2
   8  -2   6 -0.7649 12.6668   2
   8  -2   6 4.04807 11.2301   2
  -9   2  -6 26.3552 17.0166   2
  -9   2  -6 10.0350 16.4351   2
   9  -2   6 25.1512 13.2581   2
  10   1  -6 38.3893 15.0461   2
 -10  -1   6 41.1042 18.9664   1
 -10  -1   6 68.0881 18.1361   2
   9   1  -6 17.9563 11.7008   2
  -9  -1   6 46.6506 14.2187   2
  -9  -1   6 7.36261 15.8380   1
   8   1  -6 41.2353 10.6667   2
  -8  -1   6 48.4090 12.5829   2
  -8  -1   6 36.8527 15.2045   1
   7   1  -6 41.1037 9.62927   2
  -7  -1   6 50.8313 12.6956   1
  -7  -1   6 29.1141 8.99115   2
   6   1  -6 93.8762 11.3053   2
  -6  -1   6 89.8981 13.0307   1
  -6  -1   6 117.516 14.6040   2
   5   1  -6 1026.72 31.0946   2
  -5  -1   6 1002.01 31.8009   2
  -5  -1   6 1041.91 36.4610   1
   4   1  -6 1063.82 26.6744   3
   4   1  -6 1094.27 31.6781   2
  -4  -1   6 1115.54 32.2370   2
   3   1  -6 28.5427 6.03213   2
   3   1  -6 31.5999 5.10987   3
   3   1  -6 27.3369 5.27063   2
  -3  -1   6 19.5676 5.54577   2
   2   1  -6 1193.43 32.1598   2
   2   1  -6 1202.66 32.2320   2
   2   1  -6 1201.35 30.0402   3
  -2  -1   6 1195.47 29.6952   3
  -2  -1   6 1172.99 32.8671   2
   1   1  -6 3194.36 70.1462   2
   1   1  -6 3212.43 69.9382   2
   1   1  -6 3232.61 67.9412   3
  -1  -1   6 3155.30 70.9064   2
  -1  -1   6 3148.92 67.5029   3
   0   1  -6 5687.68 116.490   2
   0   1  -6 5691.56 116.655   2
   0   1  -6 5745.88 114.632   3
   0  -1   6 5553.23 117.161   2
   0  -1   6 5666.01 114.200   3
  -1   1  -6 10.9654 3.88602   3
  -1   1  -6 17.8242 5.00943   2
  -1   1  -6 11.9253 4.39473   2
   1  -1   6 8.04824 4.80596   2
   1  -1   6 13.0844 3.60450   3
   1  -1   6 9.56352 4.36946   2
  -2   1  -6 870.505 26.9011   2
  -2   1  -6 900.771 26.5211   3
  -2   1  -6 887.802 26.8286   2
   2  -1   6 900.166 26.2122   2
   2  -1   6 881.883 27.4840   2
   2  -1   6 904.547 26.4755   3
   2  -1   6 897.047 28.0682   1
  -3   1  -6 2271.00 54.0513   3
  -3   1  -6 2356.38 55.1651   2
  -3   1  -6 2236.85 54.5138   2
   3  -1   6 2238.53 53.7492   3
   3  -1   6 2364.53 55.6098   2
   3  -1   6 2256.77 57.8492   1
   3  -1   6 2381.98 54.1920   2
  -4   1  -6 1149.08 33.9930   2
  -4   1  -6 1128.04 32.9045   3
  -4   1  -6 1118.42 33.2622   2
   4  -1   6 1160.13 32.7163   2
   4  -1   6 1216.37 34.6239   2
   4  -1   6 1167.28 33.2204   3
  -5   1  -6 198.658 14.0508   3
  -5   1  -6 188.151 14.6921   2
  -5   1  -6 191.400 15.6407   2
   5  -1   6 209.168 14.6558   2
   5  -1   6 196.598 14.1769   3
   5  -1   6 213.693 15.9230   2
  -6   1  -6 834.062 28.3738   3
  -6   1  -6 783.983 28.9831   2
  -6   1  -6 811.701 30.0993   2
   6  -1   6 841.649 29.4530   2
   6  -1   6 805.981 27.4981   2
  -7   1  -6 620.476 28.2522   2
  -7   1  -6 547.982 24.2185   3
  -7   1  -6 609.725 26.8679   2
   7  -1   6 624.010 25.0964   2
   7  -1   6 591.421 25.7855   2
  -8   1  -6 10.7340 9.04015   3
  -8   1  -6 7.30481 11.3513   2
  -8   1  -6 14.5224 12.0178   2
   8  -1   6 10.0619 10.8751   2
   8  -1   6 3.96005 9.46720   2
  -9   1  -6 141.674 18.6429   2
  -9   1  -6 119.359 16.9160   2
   9  -1   6 144.311 17.1498   2
   9  -1   6 135.165 16.1458   2
 -10   1  -6 378.551 33.8166   2
 -10   1  -6 344.222 33.8733   2
  10   0  -6 -24.046 14.6932   2
 -10   0   6 11.7692 16.3940   2
 -10   0   6 7.06823 19.8604   1
   9   0  -6 30.7746 12.7319   2
  -9   0   6 16.2470 14.2382   2
  -9   0   6 32.7248 16.2113   1
   8   0  -6 30.3584 10.8519   2
  -8   0   6 20.8579 13.2037   1
  -8   0   6 20.2668 10.7478   2
   7   0  -6 -1.1411 8.51747   2
  -7   0   6 7.24149 8.42064   2
  -7   0   6 0.66511 10.8130   1
   6   0  -6 20.5673 7.81340   2
  -6   0   6 -1.0268 10.2676   1
  -6   0   6 14.9697 9.01895   2
   5   0  -6 66.8611 9.76314   2
  -5   0   6 76.8098 12.5069   1
  -5   0   6 80.1551 10.8318   2
   4   0  -6 115.034 11.4600   2
   4   0  -6 99.0248 7.53033   3
  -4   0   6 102.250 12.8092   1
  -4   0   6 101.272 11.7001   2
   3   0  -6 172.766 8.97399   3
   3   0  -6 167.938 12.1054   2
  -3   0   6 189.930 14.6067   1
  -3   0   6 161.682 12.3281   2
   2   0  -6 338.634 12.6832   3
   2   0  -6 338.912 14.9464   2
  -2   0   6 339.688 15.7855   2
  -2   0   6 360.425 17.8364   1
   1   0  -6 225.713 11.4503   2
   1   0  -6 215.997 10.3624   3
   1   0  -6 212.288 11.4224   2
  -1   0   6 213.898 13.8665   1
  -1   0   6 217.003 12.2809   2
   0   0  -6 1005.99 27.6751   2
   0   0  -6 1006.57 26.7815   3
   0   0  -6 991.848 27.8679   2
   0   0   6 1021.34 31.6831   1
   0   0   6 979.543 28.3591   2
  -1   0  -6 4.86573 3.65262   2
  -1   0  -6 2.99822 3.71225   2
  -1   0  -6 2.15103 2.97136   3
   1   0   6 -0.2178 4.84406   1
   1   0   6 2.82713 4.64054   2
  -2   0  -6 149.099 9.87078   2
  -2   0  -6 149.141 9.57659   3
  -2   0  -6 130.994 9.58042   2
   2   0   6 138.382 11.0736   1
   2   0   6 127.367 10.6002   2
  -3   0  -6 250.735 12.8753   2
  -3   0  -6 240.816 12.5974   3
  -3   0  -6 247.075 12.9948   2
   3   0   6 253.595 12.5562   2
   3   0   6 259.175 13.9338   2
   3   0   6 232.174 13.1421   1
  -4   0  -6 876.582 26.5453   2
  -4   0  -6 834.844 26.1600   3
  -4   0  -6 879.576 26.8924   2
   4   0   6 879.447 27.2810   2
   4   0   6 865.422 25.4083   2
   4   0   6 842.449 25.8555   1
  -5   0  -6 204.053 13.1300   3
  -5   0  -6 201.548 14.4392   2
  -5   0  -6 214.101 13.7748   2
   5   0   6 216.794 14.5479   2
   5   0   6 205.040 12.7112   2
  -6   0  -6 32.8694 7.37575   2
  -6   0  -6 19.0633 6.15996   3
  -6   0  -6 38.0492 8.32926   2
   6   0   6 25.7830 7.97097   2
   6   0   6 31.5165 7.04527   2
  -7   0  -6 30.8206 8.48296   2
  -7   0  -6 30.8124 7.71297   3
  -7   0  -6 24.4612 9.53683   2
   7   0   6 30.5691 7.85189   2
   7   0   6 19.8009 8.23788   2
  -8   0  -6 25.2909 9.83086   2
  -8   0  -6 24.3827 8.95601   3
  -8   0  -6 20.0803 10.7666   2
   8   0   6 36.8036 9.77228   2
   8   0   6 30.2269 8.35906   2
  -9   0  -6 84.2655 14.7092   2
  -9   0  -6 73.9019 12.1758   3
  -9   0  -6 74.7914 13.9863   2
   9   0   6 62.9915 12.5527   2
   9   0   6 90.5961 12.5162   2
 -10   0  -6 137.990 19.0846   2
 -10   0  -6 163.248 19.6037   2
  10  -1  -6 106.927 20.3253   2
 -10   1   6 122.122 20.9591   2
 -10   1   6 147.303 24.6499   1
   9  -1  -6 8.53920 13.8289   2
  -9   1   6 33.1558 18.7459   1
  -9   1   6 25.3751 13.3940   2
   8  -1  -6 571.320 30.1876   2
  -8   1   6 615.591 34.8416   1
  -8   1   6 604.255 29.9310   2
   7  -1  -6 470.586 25.1364   2
  -7   1   6 458.446 27.6901   1
  -7   1   6 474.975 24.7872   2
   6  -1  -6 167.122 16.4793   2
  -6   1   6 145.100 16.1985   2
  -6   1   6 129.977 15.8710   1
   5  -1  -6 511.571 22.4736   2
  -5   1   6 543.709 23.0741   2
  -5   1   6 515.166 25.3746   1
   4  -1  -6 638.787 23.6292   2
   4  -1  -6 627.731 17.4800   3
  -4   1   6 600.125 23.2215   2
  -4   1   6 634.677 26.9022   1
   3  -1  -6 519.296 16.0390   3
   3  -1  -6 509.312 19.7906   2
  -3   1   6 534.303 20.7873   2
  -3   1   6 534.355 23.2682   1
   2  -1  -6 66.3100 6.60476   3
   2  -1  -6 43.9875 6.67873   2
  -2   1   6 51.1092 8.08222   2
  -2   1   6 52.2292 8.40680   1
   1  -1  -6 604.897 20.2702   2
   1  -1  -6 616.959 18.3292   3
  -1   1   6 600.213 20.5992   2
  -1   1   6 587.306 23.5063   1
   0  -1  -6 259.961 12.2384   2
   0  -1  -6 287.624 11.9808   3
   0   1   6 280.142 13.2635   2
   0   1   6 262.084 15.0587   1
  -1  -1  -6 -3.0937 3.32830   2
  -1  -1  -6 4.23876 3.26499   2
  -1  -1  -6 3.30046 3.04868   3
   1   1   6 0.21941 4.64817   1
   1   1   6 3.39378 3.93009   2
  -2  -1  -6 64.8231 7.48146   3
  -2  -1  -6 49.8113 6.30382   2
  -2  -1  -6 73.0679 7.58943   2
   2   1   6 38.8792 5.72650   2
   2   1   6 57.5800 7.88908   1
  -3  -1  -6 0.59872 3.51512   2
  -3  -1  -6 -1.1738 3.73251   3
  -3  -1  -6 -2.6201 3.56635   2
   3   1   6 3.66915 4.82748   1
   3   1   6 1.34981 3.89574   2
  -4  -1  -6 106.054 9.17579   3
  -4  -1  -6 81.5230 9.07398   2
  -4  -1  -6 74.2184 8.36636   2
   4   1   6 89.3448 9.61398   1
   4   1   6 97.6261 10.2376   2
  -5  -1  -6 312.526 14.9041   3
  -5  -1  -6 333.956 15.3432   2
  -5  -1  -6 319.349 14.7497   2
   5   1   6 316.509 15.3921   2
  -6  -1  -6 5.71662 5.22692   3
  -6  -1  -6 -1.1721 5.52640   2
  -6  -1  -6 -0.8212 5.95168   2
   6   1   6 5.16935 5.56277   2
   6   1   6 3.37291 4.91488   2
  -7  -1  -6 69.7753 9.91559   2
  -7  -1  -6 66.7616 9.22332   3
  -7  -1  -6 85.6161 10.3110   2
   7   1   6 73.7802 8.67859   2
   7   1   6 60.9583 8.78980   2
  -8  -1  -6 114.284 13.5260   3
  -8  -1  -6 143.200 15.2415   2
  -8  -1  -6 145.961 16.6194   2
   8   1   6 140.400 13.2321   2
   8   1   6 154.552 14.7633   2
  -9  -1  -6 30.5811 10.6603   3
  -9  -1  -6 40.7549 11.4817   2
  -9  -1  -6 27.2122 10.1972   2
   9   1   6 34.4179 9.84432   2
   9   1   6 28.3063 8.33573   2
 -10  -1  -6 19.6714 12.6118   2
 -10  -1  -6 28.4541 10.8895   3
 -10  -1  -6 30.3748 12.6782   2
  10   1   6 35.0821 10.1575   2
 -11  -1  -6 52.6691 16.9924   2
 -11  -1  -6 -0.2930 13.6164   3
 -11  -1  -6 12.2213 15.7359   2
   9  -2  -6 -17.313 15.6653   2
  -9   2   6 -2.3709 15.5872   2
  -9   2   6 3.58304 17.4834   1
   8  -2  -6 544.059 32.0671   2
  -8   2   6 548.133 31.0079   2
  -8   2   6 585.169 35.1341   1
   7  -2  -6 570.176 29.6432   2
  -7   2   6 650.765 33.4550   1
  -7   2   6 573.408 28.9162   2
   6  -2  -6 227.244 19.4593   2
  -6   2   6 224.613 18.7503   2
  -6   2   6 187.400 21.9372   1
   5  -2  -6 38.7683 9.81572   2
  -5   2   6 33.0097 8.98879   2
  -5   2   6 46.5149 11.0530   1
   4  -2  -6 661.961 25.1620   2
   4  -2  -6 662.420 18.5930   3
  -4   2   6 681.574 28.5860   1
  -4   2   6 657.534 24.7929   2
   3  -2  -6 408.698 18.7086   2
  -3   2   6 415.745 18.9482   2
  -3   2   6 427.066 21.2155   1
   2  -2  -6 181.824 12.0650   2
  -2   2   6 164.733 12.0321   2
  -2   2   6 162.532 13.8187   1
   1  -2  -6 268.127 13.3961   2
  -1   2   6 246.006 15.5278   1
  -1   2   6 255.590 13.4744   2
   0  -2  -6 424.816 18.7320   1
   0  -2  -6 400.536 15.9500   2
   0   2   6 420.740 19.2266   1
   0   2   6 442.760 16.7569   2
  -1  -2  -6 729.958 22.2483   2
  -1  -2  -6 714.122 25.2021   1
   1   2   6 710.574 25.4236   1
   1   2   6 724.841 22.3148   2
  -2  -2  -6 1510.51 37.4172   3
  -2  -2  -6 1480.98 42.1489   1
  -2  -2  -6 1544.70 37.5295   2
  -2  -2  -6 1538.07 36.7697   2
   2   2   6 1539.72 37.6535   2
   2   2   6 1504.82 42.8720   1
  -3  -2  -6 1186.30 31.8815   3
  -3  -2  -6 1216.39 31.3378   2
  -3  -2  -6 1188.89 34.6780   1
  -3  -2  -6 1208.29 30.7436   2
   3   2   6 1220.10 35.2405   1
   3   2   6 1221.23 31.5815   2
  -4  -2  -6 -0.1832 3.69588   2
  -4  -2  -6 4.97226 3.81620   2
  -4  -2  -6 3.37013 3.86739   3
   4   2   6 6.19011 4.47810   2
   4   2   6 -0.2253 4.88956   1
  -5  -2  -6 1158.20 31.5906   2
  -5  -2  -6 1193.25 32.9069   3
  -5  -2  -6 1227.31 31.5904   2
   5   2   6 1171.85 32.9467   1
   5   2   6 1215.00 31.6407   2
  -6  -2  -6 500.270 18.7765   2
  -6  -2  -6 483.950 18.0911   2
  -6  -2  -6 501.445 19.5838   3
   6   2   6 497.103 18.3147   2
  -7  -2  -6 174.676 13.9047   2
  -7  -2  -6 133.328 12.2802   3
  -7  -2  -6 135.300 11.5820   2
   7   2   6 149.008 12.1702   2
  -8  -2  -6 264.781 16.4607   3
  -8  -2  -6 237.570 16.5686   2
  -8  -2  -6 261.848 15.8804   2
   8   2   6 260.952 14.7500   2
  -9  -2  -6 899.348 29.3970   2
  -9  -2  -6 809.606 29.3022   3
  -9  -2  -6 907.790 31.6239   2
 -10  -2  -6 125.094 14.0567   3
 -10  -2  -6 168.567 16.0983   2
 -10  -2  -6 183.149 19.2527   2
 -11  -2  -6 15.9358 11.7955   3
 -11  -2  -6 19.8068 12.4445   2
 -11  -2  -6 15.9390 13.6460   2
   9  -3  -6 264.383 27.5762   2
  -9   3   6 226.143 26.8819   1
  -9   3   6 304.669 35.9079   2
   8  -3  -6 59.3657 17.2509   2
  -8   3   6 70.9311 16.4399   2
  -8   3   6 66.3355 18.6763   1
   7  -3  -6 19.2751 11.8585   2
  -7   3   6 6.80511 10.9885   2
  -7   3   6 2.67166 13.8033   1
   6  -3  -6 73.6841 13.4624   2
  -6   3   6 76.0270 12.4478   2
  -6   3   6 84.3082 15.1144   1
   5  -3  -6 25.7939 9.74103   2
  -5   3   6 22.6934 9.05957   2
  -5   3   6 28.9118 11.0944   1
   4  -3  -6 17.4489 7.91755   2
  -4   3   6 6.07350 6.60400   2
  -4   3   6 5.12327 8.88565   1
   3  -3  -6 508.947 22.2007   2
   3  -3  -6 565.455 24.6904   1
  -3   3   6 533.408 22.1013   2
  -3   3   6 549.246 25.3480   1
   2  -3  -6 33.8012 8.45511   1
   2  -3  -6 35.0220 6.54147   2
  -2   3   6 26.6971 6.53326   2
  -2   3   6 40.4266 8.97758   1
   1  -3  -6 371.003 16.6153   2
   1  -3  -6 369.703 19.0665   1
  -1   3   6 371.578 19.2490   1
  -1   3   6 380.677 16.8233   2
   0  -3  -6 364.104 18.2736   1
   0  -3  -6 370.516 15.7324   2
   0   3   6 378.220 16.1691   2
   0   3   6 384.095 18.9531   1
  -1  -3  -6 17.9432 4.88805   2
  -1  -3  -6 21.8796 6.39142   1
   1   3   6 24.9157 7.24332   1
   1   3   6 15.1677 4.12651   2
  -2  -3  -6 1914.69 44.2374   2
  -2  -3  -6 1874.64 51.0310   1
   2   3   6 1830.94 51.0458   1
   2   3   6 1866.25 44.1907   2
  -3  -3  -6 2988.30 74.9778   1
  -3  -3  -6 3040.78 65.0409   2
   3   3   6 3023.83 65.0889   2
   3   3   6 2957.61 75.0693   1
  -4  -3  -6 592.576 18.5280   2
  -4  -3  -6 600.302 21.8403   1
  -4  -3  -6 565.329 18.4946   2
   4   3   6 582.079 21.5710   1
   4   3   6 587.892 18.7697   2
  -5  -3  -6 953.207 29.9170   1
  -5  -3  -6 995.956 26.6180   2
  -5  -3  -6 997.867 26.7277   2
  -5  -3  -6 951.945 28.7006   3
   5   3   6 1006.29 26.6375   2
   5   3   6 1000.03 30.2370   1
  -6  -3  -6 2381.63 56.0673   3
  -6  -3  -6 2358.96 53.5501   2
  -6  -3  -6 2395.95 53.2860   2
   6   3   6 2369.46 52.5067   2
   6   3   6 2338.41 59.1258   1
  -7  -3  -6 1735.29 44.4500   3
  -7  -3  -6 1693.36 41.1386   2
  -7  -3  -6 1753.15 42.1694   2
   7   3   6 1663.38 39.6154   2
  -8  -3  -6 -2.5006 6.39846   2
  -8  -3  -6 9.83840 7.42227   3
  -8  -3  -6 -0.0090 5.42921   2
   8   3   6 6.17058 5.32293   2
  -9  -3  -6 784.243 26.7386   2
  -9  -3  -6 773.866 27.4420   3
  -9  -3  -6 751.726 25.1279   2
 -10  -3  -6 489.584 23.4377   3
 -10  -3  -6 554.587 22.8987   2
 -11  -3  -6 14.4679 10.5700   2
 -11  -3  -6 -11.354 10.1622   3
   8  -4  -6 81.4170 20.7957   2
  -8   4   6 38.4953 19.4882   2
  -8   4   6 119.766 21.0113   2
  -8   4   6 82.3472 20.5606   1
   7  -4  -6 58.0648 16.7751   2
  -7   4   6 65.9983 16.9451   2
  -7   4   6 62.6659 17.6822   1
   6  -4  -6 191.816 22.8763   2
  -6   4   6 165.999 23.0717   1
  -6   4   6 227.494 23.7967   2
   5  -4  -6 -1.6881 9.43177   2
  -5   4   6 -10.856 10.2658   1
  -5   4   6 8.60465 8.66802   2
   4  -4  -6 124.472 17.2773   1
   4  -4  -6 99.4887 11.7130   2
  -4   4   6 95.2647 11.6345   2
  -4   4   6 125.450 15.8154   1
   3  -4  -6 -1.2268 7.59941   1
   3  -4  -6 -2.1076 5.38611   2
  -3   4   6 16.5591 8.28643   1
  -3   4   6 8.81509 6.82959   2
   2  -4  -6 105.004 13.0706   2
   2  -4  -6 108.270 13.7320   1
  -2   4   6 100.308 13.8044   1
  -2   4   6 93.5240 11.8251   2
   1  -4  -6 95.7399 12.8461   1
   1  -4  -6 88.8123 11.1969   2
  -1   4   6 100.290 11.1128   2
  -1   4   6 99.6918 12.6637   1
   0  -4  -6 5.61417 6.20369   1
   0  -4  -6 5.22399 5.07055   2
   0   4   6 4.10782 4.41986   2
   0   4   6 -4.0726 5.18492   1
  -1  -4  -6 161.099 11.0775   2
  -1  -4  -6 163.313 13.7197   1
   1   4   6 166.290 11.4809   2
   1   4   6 147.922 13.1736   1
  -2  -4  -6 776.095 23.6940   2
  -2  -4  -6 766.400 27.9522   1
   2   4   6 762.807 23.4728   2
   2   4   6 818.061 28.3550   1
  -3  -4  -6 27.2311 5.30648   2
  -3  -4  -6 22.6411 6.78768   1
   3   4   6 38.8836 6.24784   2
   3   4   6 26.9753 6.67859   1
  -4  -4  -6 67.6270 7.89285   2
  -4  -4  -6 78.3326 10.9438   1
   4   4   6 86.2891 11.4286   1
   4   4   6 77.2083 8.19809   2
  -5  -4  -6 94.6702 8.38125   2
  -5  -4  -6 89.9792 7.99090   2
  -5  -4  -6 89.3260 11.7057   1
   5   4   6 103.305 12.1796   1
   5   4   6 84.4121 8.81940   2
  -6  -4  -6 265.627 12.2576   2
  -6  -4  -6 280.978 12.0164   2
  -6  -4  -6 257.912 15.5229   1
   6   4   6 242.542 12.0687   2
   6   4   6 265.274 15.7411   1
  -7  -4  -6 46.6697 6.39695   2
  -7  -4  -6 55.0269 9.54067   3
   7   4   6 54.5480 6.15063   2
  -8  -4  -6 13.4614 5.84213   2
  -8  -4  -6 11.5960 4.96278   2
  -8  -4  -6 19.2032 7.56822   3
  -9  -4  -6 168.759 13.5375   2
  -9  -4  -6 164.205 13.2413   2
  -9  -4  -6 152.743 16.0397   3
 -10  -4  -6 202.157 15.3631   2
 -10  -4  -6 220.608 16.8627   2
 -10  -4  -6 216.903 17.7159   3
 -11  -4  -6 -2.4620 11.0599   3
 -11  -4  -6 17.2841 10.3162   2
 -11  -4  -6 19.4332 9.17301   2
 -12  -4  -6 36.3688 13.7510   3
 -12  -4  -6 67.1596 12.5664   2
   8  -5  -6 239.208 29.1982   2
  -8   5   6 213.862 27.6723   2
  -8   5   6 302.874 42.1038   1
   7  -5  -6 178.521 22.5268   2
  -7   5   6 165.135 22.9932   2
  -7   5   6 185.532 22.3804   2
  -7   5   6 231.127 32.8394   1
   6  -5  -6 14.4450 16.2443   2
  -6   5   6 35.0296 14.5013   2
  -6   5   6 43.2251 14.2982   1
   5  -5  -6 127.576 17.3450   1
   5  -5  -6 136.418 16.2037   2
  -5   5   6 131.610 17.1062   1
  -5   5   6 103.458 14.6808   2
   4  -5  -6 560.523 29.7519   1
   4  -5  -6 575.076 28.8344   2
  -4   5   6 639.812 27.5883   2
  -4   5   6 636.936 30.2277   1
   3  -5  -6 261.272 19.1117   2
   3  -5  -6 270.222 20.4076   1
  -3   5   6 207.460 19.3287   1
  -3   5   6 256.091 18.3282   2
   2  -5  -6 -2.6915 5.58226   2
   2  -5  -6 7.09910 7.68073   1
  -2   5   6 4.90215 6.14718   2
  -2   5   6 2.54408 7.38455   1
   1  -5  -6 1030.15 36.4396   1
   1  -5  -6 967.812 31.6809   2
  -1   5   6 961.045 35.3271   1
  -1   5   6 989.298 31.0259   2
   0  -5  -6 1912.00 49.4004   2
   0  -5  -6 1986.99 56.8297   1
   0   5   6 1926.69 56.5810   1
   0   5   6 1962.30 48.5787   2
  -1  -5  -6 180.920 12.7332   2
  -1  -5  -6 194.912 15.4408   1
   1   5   6 161.924 14.5278   1
   1   5   6 203.505 12.6907   2
  -2  -5  -6 32.4733 8.83839   1
  -2  -5  -6 34.9388 6.02947   2
   2   5   6 35.3592 8.35233   1
   2   5   6 26.9350 5.67321   2
  -3  -5  -6 1381.32 35.4723   2
  -3  -5  -6 1382.80 42.3832   1
   3   5   6 1355.41 34.6735   2
   3   5   6 1379.02 42.6236   1
  -4  -5  -6 552.227 18.6515   2
  -4  -5  -6 558.835 23.7765   1
   4   5   6 561.877 18.0841   2
   4   5   6 542.929 23.7835   1
  -5  -5  -6 35.1583 5.96533   2
  -5  -5  -6 45.8447 8.10822   1
   5   5   6 36.4929 8.74201   1
   5   5   6 32.3263 5.46392   2
  -6  -5  -6 169.640 15.3781   1
  -6  -5  -6 163.494 10.1269   2
   6   5   6 196.346 15.4246   1
   6   5   6 174.141 9.97139   2
  -7  -5  -6 201.277 10.6904   2
  -7  -5  -6 201.246 11.2626   2
  -7  -5  -6 186.250 16.4240   1
   7   5   6 207.749 17.2631   1
  -8  -5  -6 201.172 11.0333   2
  -8  -5  -6 180.765 15.1308   3
  -8  -5  -6 183.570 11.6500   2
  -9  -5  -6 122.670 11.9133   2
  -9  -5  -6 124.653 14.4099   3
  -9  -5  -6 113.911 9.40133   2
 -10  -5  -6 4.81563 7.26903   2
 -10  -5  -6 18.7879 6.62952   2
 -10  -5  -6 11.1422 10.5254   3
 -11  -5  -6 -11.695 8.09521   2
 -11  -5  -6 29.7528 10.5321   3
 -11  -5  -6 6.17960 6.83675   2
 -12  -5  -6 69.6021 14.3777   3
   7  -6  -6 515.497 46.0876   2
  -7   6   6 588.020 50.1517   1
   6  -6  -6 27.3966 17.6141   2
  -6   6   6 92.4569 21.2400   1
  -6   6   6 56.7179 17.3556   2
  -6   6   6 45.2481 15.6077   2
   5  -6  -6 136.146 18.7036   1
   5  -6  -6 141.853 20.8934   2
  -5   6   6 103.200 15.1429   2
  -5   6   6 153.928 19.4093   2
  -5   6   6 210.069 27.6642   1
   4  -6  -6 1135.40 44.4740   1
   4  -6  -6 1206.20 43.3125   2
  -4   6   6 1195.42 40.8839   2
  -4   6   6 1223.64 46.2389   1
   3  -6  -6 588.411 30.4715   1
   3  -6  -6 560.853 28.6897   2
  -3   6   6 587.287 26.9750   2
  -3   6   6 598.289 31.1737   1
   2  -6  -6 165.270 17.4063   2
   2  -6  -6 165.414 19.6162   1
  -2   6   6 167.773 19.0114   1
  -2   6   6 158.637 16.2921   2
   1  -6  -6 205.230 16.8686   2
   1  -6  -6 252.257 19.8188   1
  -1   6   6 209.544 19.0901   1
  -1   6   6 229.425 16.3801   2
   0  -6  -6 1030.86 37.3806   1
   0  -6  -6 965.822 32.2370   2
   0   6   6 1036.04 31.7184   2
   0   6   6 1010.81 37.1904   1
  -1  -6  -6 761.640 30.8854   1
  -1  -6  -6 730.902 25.9135   2
   1   6   6 749.150 30.6820   1
   1   6   6 764.836 25.5334   2
  -2  -6  -6 132.691 11.9373   2
  -2  -6  -6 132.182 15.0503   1
   2   6   6 138.145 16.5764   1
   2   6   6 141.105 11.5169   2
  -3  -6  -6 130.493 10.8369   2
  -3  -6  -6 124.771 14.6880   1
   3   6   6 141.032 16.1804   1
   3   6   6 127.301 10.8470   2
  -4  -6  -6 755.036 29.5836   1
  -4  -6  -6 739.159 23.6026   2
   4   6   6 761.649 22.4709   2
   4   6   6 724.952 29.8353   1
  -5  -6  -6 504.737 18.1871   2
  -5  -6  -6 490.295 24.1168   1
   5   6   6 516.035 17.0251   2
   5   6   6 497.793 24.2997   1
  -6  -6  -6 169.592 11.1931   2
  -6  -6  -6 154.368 16.5275   1
   6   6   6 147.711 16.9733   1
   6   6   6 156.237 9.48510   2
  -7  -6  -6 101.298 9.65512   2
  -7  -6  -6 75.5084 8.95155   2
  -7  -6  -6 86.3877 11.8548   1
   7   6   6 105.452 13.8626   1
  -8  -6  -6 91.0512 12.4868   1
  -8  -6  -6 82.9832 9.56485   2
  -8  -6  -6 84.7467 9.43064   2
  -9  -6  -6 23.0808 5.95042   2
  -9  -6  -6 26.0539 11.0176   1
  -9  -6  -6 32.4090 6.26635   2
 -10  -6  -6 332.817 21.9222   3
 -11  -6  -6 4.76606 10.9487   3
 -12  -6  -6 66.7907 14.9085   3
   6  -7  -6 -10.122 18.4378   2
  -6   7   6 37.9269 23.4733   1
  -6   7   6 -3.0765 19.4546   2
  -6   7   6 25.6609 17.5868   2
   5  -7  -6 26.2072 16.8081   1
   5  -7  -6 53.3094 18.8456   2
  -5   7   6 24.3767 15.9321   2
  -5   7   6 21.3056 12.4053   2
  -5   7   6 64.2847 21.3978   1
   4  -7  -6 85.4517 17.1575   2
   4  -7  -6 106.471 17.7113   1
  -4   7   6 91.2186 17.2034   2
  -4   7   6 130.488 21.6495   1
  -4   7   6 83.8609 15.3215   2
   3  -7  -6 37.1093 10.3860   2
   3  -7  -6 40.0620 13.9961   1
  -3   7   6 52.5771 17.1970   1
  -3   7   6 35.5566 9.90104   2
  -3   7   6 33.0110 13.6149   2
   2  -7  -6 157.879 22.8679   1
   2  -7  -6 181.315 19.5702   2
  -2   7   6 164.921 17.9280   2
  -2   7   6 210.823 21.5472   2
  -2   7   6 209.252 25.4738   1
   1  -7  -6 19.0188 10.9371   1
   1  -7  -6 9.92134 8.14444   2
  -1   7   6 6.69558 7.23341   2
  -1   7   6 18.3700 11.5323   1
   0  -7  -6 8.76957 10.0957   1
   0  -7  -6 1.72975 7.15294   2
   0   7   6 4.10857 11.0216   1
   0   7   6 6.90685 6.79363   2
  -1  -7  -6 106.995 12.7189   2
  -1  -7  -6 91.7312 14.1681   1
   1   7   6 141.477 18.7352   1
   1   7   6 110.232 12.4034   2
  -2  -7  -6 8.54707 8.97261   1
  -2  -7  -6 16.2671 6.07213   2
   2   7   6 11.3127 6.25563   2
   2   7   6 12.4489 9.19322   1
  -3  -7  -6 82.6407 12.5351   1
  -3  -7  -6 116.982 11.6711   2
   3   7   6 103.366 11.4040   2
   3   7   6 92.1301 14.0934   1
  -4  -7  -6 79.7920 13.1875   1
  -4  -7  -6 86.8200 10.5980   2
   4   7   6 82.6158 8.58641   2
   4   7   6 73.9982 13.0787   1
  -5  -7  -6 154.139 11.7461   2
  -5  -7  -6 131.669 16.9026   1
   5   7   6 145.644 10.6825   2
   5   7   6 176.376 18.2641   1
  -6  -7  -6 268.415 20.1038   1
  -6  -7  -6 305.024 14.2132   2
   6   7   6 283.298 22.0179   1
   6   7   6 273.630 11.7966   2
   6   7   6 266.676 11.9136   2
  -7  -7  -6 7.90997 5.05179   2
  -7  -7  -6 6.25748 9.48907   1
  -7  -7  -6 0.16051 4.70935   2
   7   7   6 19.4338 11.1625   1
  -8  -7  -6 39.9837 11.4555   1
  -8  -7  -6 35.8039 5.76368   2
  -8  -7  -6 51.2965 6.51640   2
  -9  -7  -6 253.801 23.8539   1
 -10  -7  -6 297.385 25.7229   1
 -11  -7  -6 96.2038 15.2784   3
 -12  -7  -6 39.8356 15.1285   3
   5  -8  -6 71.0184 24.3001   2
   5  -8  -6 -17.181 20.1232   1
  -5   8   6 -3.6732 21.8401   2
  -5   8   6 10.5847 18.1521   2
  -5   8   6 2.92952 23.6279   1
   4  -8  -6 61.5402 19.4000   1
   4  -8  -6 58.5546 19.0509   2
  -4   8   6 40.5528 16.0847   2
  -4   8   6 74.5631 22.5346   1
  -4   8   6 33.6960 16.5909   2
   3  -8  -6 7.48943 15.6814   1
   3  -8  -6 -24.126 12.8608   2
  -3   8   6 -4.9441 11.4494   2
  -3   8   6 10.9032 17.5055   1
  -3   8   6 -12.175 13.3765   2
   2  -8  -6 81.9796 13.7375   2
   2  -8  -6 111.533 17.4983   1
  -2   8   6 115.085 17.7215   2
  -2   8   6 77.8580 13.1196   2
  -2   8   6 126.971 20.3144   1
   1  -8  -6 32.4705 12.4972   2
   1  -8  -6 37.5376 14.3556   1
  -1   8   6 60.8699 15.1189   1
  -1   8   6 39.2628 12.2433   2
  -1   8   6 36.4548 9.50563   2
   0  -8  -6 5.83232 11.5785   1
   0  -8  -6 4.65609 9.30131   2
   0   8   6 10.2747 12.4551   1
   0   8   6 -0.9418 9.14407   2
   0   8   6 -0.2538 7.06207   2
  -1  -8  -6 218.140 22.5962   1
  -1  -8  -6 229.705 18.5024   2
   1   8   6 247.976 23.6896   1
   1   8   6 245.875 17.2096   2
   1   8   6 250.172 18.5151   2
  -2  -8  -6 31.6928 11.8135   1
  -2  -8  -6 24.9282 7.81621   2
   2   8   6 37.8619 8.79207   2
   2   8   6 37.6074 9.58827   2
   2   8   6 30.5569 11.7652   1
  -3  -8  -6 -2.1836 9.86657   1
  -3  -8  -6 12.2171 6.82613   2
   3   8   6 -2.3291 5.43528   2
   3   8   6 -3.7763 6.69108   2
   3   8   6 7.31042 10.4152   1
  -4  -8  -6 106.703 12.7574   2
  -4  -8  -6 87.6707 14.3851   1
   4   8   6 93.2201 10.1954   2
   4   8   6 149.405 19.6592   1
   4   8   6 94.8432 10.0526   2
  -5  -8  -6 30.0943 7.30146   2
  -5  -8  -6 22.8938 10.4880   1
   5   8   6 31.0924 6.84147   2
   5   8   6 25.1373 12.3099   1
   5   8   6 16.3607 6.50050   2
  -6  -8  -6 107.619 15.0730   1
  -6  -8  -6 105.064 11.8356   2
   6   8   6 91.2710 8.73350   2
   6   8   6 111.285 10.1130   2
   6   8   6 114.423 16.3647   1
  -7  -8  -6 254.957 22.5190   1
  -7  -8  -6 206.130 12.9449   2
   7   8   6 207.306 23.9489   1
  -8  -8  -6 40.6476 14.2893   1
  -8  -8  -6 43.8613 6.66790   2
  -8  -8  -6 43.5042 6.63740   2
  -9  -8  -6 499.641 30.8941   1
 -10  -8  -6 306.219 28.9369   1
 -11  -8  -6 172.924 21.0308   1
   4  -9  -6 150.273 25.6579   2
   4  -9  -6 191.198 28.4954   1
  -4   9   6 181.333 29.5812   1
  -4   9   6 174.543 22.3024   2
  -4   9   6 216.811 29.0598   2
   3  -9  -6 127.795 23.1922   2
   3  -9  -6 144.793 24.0162   1
  -3   9   6 162.388 21.2805   2
  -3   9   6 120.688 21.1810   2
  -3   9   6 147.882 26.1842   1
   2  -9  -6 56.9116 15.3716   2
   2  -9  -6 84.6606 19.7880   1
  -2   9   6 104.600 22.8427   1
  -2   9   6 86.5251 18.4314   2
  -2   9   6 80.6737 14.7674   2
   1  -9  -6 176.503 20.1575   2
   1  -9  -6 199.326 24.6774   1
  -1   9   6 221.040 26.4841   2
  -1   9   6 220.136 30.6967   1
  -1   9   6 213.227 22.1715   2
   0  -9  -6 285.525 28.4276   1
   0  -9  -6 257.161 23.4577   2
   0   9   6 298.626 29.8854   1
   0   9   6 325.688 25.8429   2
   0   9   6 305.031 21.5213   2
  -1  -9  -6 2.90443 9.22336   2
  -1  -9  -6 24.5286 13.1942   1
   1   9   6 12.7042 8.59009   2
   1   9   6 16.9432 10.2936   2
   1   9   6 21.6492 14.0508   1
  -2  -9  -6 357.405 21.9904   2
  -2  -9  -6 328.979 26.8289   1
   2   9   6 327.811 22.0652   2
   2   9   6 364.480 20.7494   2
   2   9   6 397.203 28.9354   1
  -3  -9  -6 627.963 34.1362   1
  -3  -9  -6 684.054 27.3252   2
   3   9   6 664.958 25.5834   2
   3   9   6 695.383 26.8090   2
   3   9   6 682.071 35.4906   1
  -4  -9  -6 17.0294 7.90367   2
  -4  -9  -6 20.3070 11.6921   1
   4   9   6 12.1464 7.03609   2
   4   9   6 8.42563 7.27331   2
   4   9   6 18.2322 13.7054   1
  -5  -9  -6 40.6630 8.78757   2
  -5  -9  -6 67.1477 14.1109   1
   5   9   6 49.9429 8.41216   2
   5   9   6 49.6662 14.0532   1
   5   9   6 57.5388 8.64397   2
  -6  -9  -6 340.833 17.9316   2
  -6  -9  -6 366.272 28.6105   1
   6   9   6 341.896 15.5991   2
   6   9   6 410.878 30.9183   1
  -7  -9  -6 749.278 37.3591   1
  -7  -9  -6 677.214 23.5686   2
  -8  -9  -6 29.1015 13.9731   1
  -8  -9  -6 8.71042 6.81421   2
  -9  -9  -6 4.82897 14.6111   1
 -10  -9  -6 150.335 21.2738   1
 -11  -9  -6 166.928 23.6611   1
   3 -10  -6 17.9076 24.9556   2
   3 -10  -6 38.8596 26.1845   1
  -3  10   6 36.6027 22.5184   2
  -3  10   6 8.27888 29.8639   1
  -3  10   6 1.73312 19.5323   2
   2 -10  -6 209.761 26.8533   2
   2 -10  -6 221.106 29.3323   1
  -2  10   6 230.507 30.4967   1
  -2  10   6 327.071 38.3993   2
  -2  10   6 241.785 25.8742   2
   1 -10  -6 1350.36 57.3815   1
   1 -10  -6 1350.56 53.2375   2
  -1  10   6 1274.78 58.7539   1
  -1  10   6 1397.34 52.9357   2
  -1  10   6 1262.08 46.5319   2
   0 -10  -6 792.155 43.8831   1
   0 -10  -6 698.160 39.0305   2
   0  10   6 773.887 45.3818   1
   0  10   6 740.947 33.1877   2
   0  10   6 794.317 39.6513   2
  -1 -10  -6 -5.3121 14.0331   1
  -1 -10  -6 -4.6794 10.5003   2
   1  10   6 6.78261 12.6059   2
   1  10   6 13.0596 18.0583   1
   1  10   6 4.04289 10.0890   2
  -2 -10  -6 666.674 38.2140   1
  -2 -10  -6 569.616 29.7241   2
   2  10   6 674.828 31.2206   2
   2  10   6 658.947 28.3430   2
   2  10   6 613.796 39.7324   1
  -3 -10  -6 2151.34 69.6130   1
  -3 -10  -6 2033.51 57.2377   2
   3  10   6 1990.76 69.2014   1
   3  10   6 2074.99 55.4966   2
   3  10   6 2096.69 54.3554   2
  -4 -10  -6 382.210 23.3491   2
  -4 -10  -6 438.191 32.3234   1
   4  10   6 438.716 33.9198   1
   4  10   6 396.273 20.6192   2
   4  10   6 409.776 22.4069   2
  -5 -10  -6 61.9280 11.8065   2
  -5 -10  -6 86.8542 17.0659   1
   5  10   6 72.7403 17.5869   1
   5  10   6 68.8510 10.3722   2
   5  10   6 69.7536 10.4959   2
  -6 -10  -6 472.625 34.1077   1
  -6 -10  -6 428.171 23.0200   2
   6  10   6 455.426 18.6957   2
   6  10   6 475.271 35.6268   1
  -7 -10  -6 980.448 44.4774   1
  -7 -10  -6 836.374 29.2236   2
  -8 -10  -6 38.5957 17.2434   1
  -8 -10  -6 8.34754 8.20332   2
  -9 -10  -6 166.159 23.9038   1
 -10 -10  -6 262.427 36.7781   1
 -11 -10  -6 187.132 27.4533   1
   1 -11  -6 126.855 28.2483   1
  -1  11   6 152.202 27.2343   2
  -1  11   6 102.668 28.3837   1
  -1  11   6 100.038 22.2405   2
   0 -11  -6 141.687 26.6018   1
   0 -11  -6 124.782 24.3872   2
   0  11   6 100.562 19.5932   2
   0  11   6 115.151 18.6461   2
   0  11   6 110.605 25.1276   1
  -1 -11  -6 6.31729 15.8232   2
  -1 -11  -6 11.9320 19.4944   1
   1  11   6 -0.4308 20.5762   1
   1  11   6 7.55132 12.3254   2
   1  11   6 8.63138 14.4454   2
  -2 -11  -6 194.328 27.6888   1
  -2 -11  -6 167.994 20.6367   2
   2  11   6 146.376 18.4066   2
   2  11   6 202.570 22.2632   2
   2  11   6 194.170 25.6007   1
  -3 -11  -6 558.615 40.4261   1
  -3 -11  -6 614.922 33.1040   2
   3  11   6 532.548 41.2606   1
   3  11   6 485.083 29.8677   2
   3  11   6 557.403 28.4761   2
  -4 -11  -6 357.538 26.8982   2
  -4 -11  -6 440.334 36.0547   1
   4  11   6 381.010 22.7511   2
   4  11   6 369.121 37.8913   1
   4  11   6 377.701 25.1437   2
  -5 -11  -6 3.57905 17.6756   1
  -5 -11  -6 23.5758 12.4675   2
   5  11   6 -0.3452 9.89114   2
   5  11   6 33.2661 18.2604   1
   5  11   6 4.06392 9.07409   2
  -6 -11  -6 171.509 24.2289   1
  -6 -11  -6 170.639 20.8031   2
   6  11   6 138.132 16.4007   2
  -7 -11  -6 554.023 39.9666   1
  -7 -11  -6 422.368 24.1530   2
[truncated: 226,917 more chars]
